# Supplementary material for: PpNAC1, a main regulator of phenylalanine biosynthesis and utilization in maritime pine
Source: Plant Biotechnol J. 2017 Nov 23;16(5):1094–104. doi: 10.1111/pbi.12854 (PMC5902770; doi:10.1111/pbi.12854)
Supplement: Supplementary file 3 — Table S2 Names, gene accession numbers and sequences of the NAC protein used in the phylogenetic analysis. [file PBI-16-1094-s005.xlsx]

## Sheet: Hoja1
Species	Name	Accesion no.	Sequence
Pinus pinaster
	PpNAC1	KY451900	MTLSVNGQSRVPPGFRFHPTEEELLYYYLKKKVSFEKIDLDVIRDVDLNKLEPWDIQERCKIGSTPQHDWYFFSHKDKKYPTGTRTNRATAAGFWKATGRDKAIHTNLKKIGMRKTLVFYKGRAPHGQKTDWIMHEYRLDDAEYPQANTFNELQEDGWVVCRVFKKRNHHKSQESAELSPKYGSKQFSNNKIMSDSDCPSDNLTDQLHYTHQLNMCKQELEMQQYAFPHDQFMQLPQLESPKIPTCNNPPSSGIKRFFPDSRSGFFQLENISNSKRPCSYPMTLDMTELEGSTVTTHDHMTEFKPTEEVQNLQDWTVLDRLVASHLNGQEVETPKLEVRTYGAPNSSSDHQALVDAATASGDQLTLLPQLRINRLNPHDYSSCEIDLWNFVK
	PpNAC2		MGRQDAEAQLNLPPGFRFFPTDDELVVHYLCKKAASLPIAVPIIAEVDLYKFDPWELPEKALFGEKEWYFFTPRDRKYPNGSRPNRAAGSGYWKATGADKPITAKGSNRRVGIKKALVFYVGKAPKGNKTNWIMHEYRLADVNRSAKKKGSLRLDDWVLCRIYNKKSSAEKLAKEQEWSSEAAMEPSHEEIDQKVPGILPTGNTIMNSNVEHSERISQDSTKSAPSPNCRTISNHDSRTSAITSMSYNSNFEQNLNISNASSAPMELPGLAPFFNPMTNHRTNYDSADLIPPILLTDSSCSMQSSHDLKSDKEEVQSSCRLEELMQQQRQQQQENAGLNQSMFTFGFESLQNPFPQLDQIQPPSSNDPFQDYLASLTAPGYLPRSSY
	PpNAC3		MGMSRRNAEADLQLPPGFRFFPTDEELVVHYLCKKAASQMIPVPIIAEVDLYKYDPWQLPEKALFGEKEWYFFTPRDRKYPNGSRPNRAAGSGYWKATGADKPITAKGGKKRVGIKKALVFYAGKAPKGTKTNWIMHEYRLADVSRPARKKGSLRLDDWVLCRIYNKKISAEKLAQGQKESSYDVVPMEAIDEKDMDNQPSSTSIEHSGIEQSNPSSDRLMKLEPSPTSHNVVPPRSYPMNSNFNLQNPDFFQNTSNPFNASTLKAPVQNTAFNPISPSIDHQWANYNSADLISGLHTDSSSSKPSSSSDPISEKEEVQSSFRLENFLQEQPQSTYNFSMEGLQNPFPQLDQITFFDFNQDYFTGLTTSDYLPRFNSNDIQFQ
	PpNAC30		MNTLSRVPPGFRFHPTDEELVDYYLRKKVASKRIDLDVIKDIDLYKIEPWDLQEKCKIGSEEQTEWYFFSHKDKKYPTGTRTNRATAAGFWKATGRDKAIYCKLNLIGMRKTLVFYKGRAPNGQKSDWIMHEYRLETNENATPQEEGWVVCRVFKKRITTQRKGNDDNVCWYEDQVGLLPELDSPKKLPQGGDMGYQLPFACKQELELHYHMSHDPFLQLPQLESPKVPCNASSSAPGKRAECSMQYNGFETGCNMEGHHGNANPQSAATQEDQQGVNTYNEEQVTDWRVLDKFVASQLSQEDVSKDARFSNETMYPIPDMTVLLRQSNKHEQQADYASNSNCDVDLWSFAGK
	PpNAC31		MAAANSQSCVPPGFRFHPTDEELLHYYLRKKVSYEMIDLNVIRDVDLNKLEPWDLHETCKIGSAPQDEWYFFSHKDKKYPTGTRTNRATAAGFWKATGRDKIIFMNCKRIGMRKTLVFYTGRAPHGQKTEWIMHEYRLDDKEKLQVNEDGWVVCRVFKKRMHNKDAKDINTERERSSPSGNDEERSAHALPQLMDFPSGEQVLHQYNHQHLDLGKPPPQARYSFSHDLFAQMSDLKPLDGATCNPSSTVIKSFIPQSLLHMNNSRRPQSINMLMGHLPEGPQIKLTANDFREDQRSNDWTLLDSLMGSHVDQTEPNKQMRYNDHPQALDGSSHGLALGVNRYDNNHYSSAGIEYWNFEK
Arabidopsis thaliana
	AtNST1	Q84WP6.2	MMSKSMSISVNGQSQVPPGFRFHPTEEELLQYYLRKKVNSIEIDLDVIRDVDLNKLEPWDIQEMCKIGTTPQNDWYFFSHKDKKYPTGTRTNRATAAGFWKATGRDKIIYSNGRRIGMRKTLVFYKGRAPHGQKSDWIMHEYRLDDNIISPEDVTVHEVVSIIGEASQDEGWVVCRIFKKKNLHKTLNSPVGGASLSGGGDTPKTTSSQIFNEDTLDQFLELMGRSCKEELNLDPFMKLPNLESPNSQAINNCHVSSPDTNHNIHVSNVVDTSFVTSWAALDRLVASQLNGPTSYSITAVNESHVGHDHLALPSVRSPYPSLNRSASYHAGLTQEYTPEMELWNTTTSSL
	AtSND1	Q9LPI7.1	MADNKVNLSINGQSKVPPGFRFHPTEEELLHYYLRKKVNSQKIDLDVIREVDLNKLEPWDIQEECRIGSTPQNDWYFFSHKDKKYPTGTRTNRATVAGFWKATGRDKIICSCVRRIGLRKTLVFYKGRAPHGQKSDWIMHEYRLDDTPMSEKGPTFHNTQNVTGLDHVLLYMDRTGSNICMPESQTTTQHQDDVLFMQLPSLETPKSESPVDQSFLTPSKLDFSPVQEKITERPVCSNWASLDRLVAWQLNNGHHNPCHRKSFDEEEENGDTMMQRWDLHWNNDDNVDLWSSFTESSSSLDPLLHLSV
	AtVND1	Q9SL41	MEPMESCSVPPGFRFHPTDEELVGYYLRKKIASQKIDLDVIRDIDLYRIEPWDLQEQCRIGYEEQNEWYFFSHKDKKYPTGTRTNRATMAGFWKATGRDKAVYDKTKLIGMRKTLVFYKGRAPNGKKSDWIMHEYRLESDENAPPQEEGWVVCRAFKKRATGQAKNTETWSSSYFYDEVAPNGVNSVMDPIDYISKQQHNIFGKGLMCKQELEGMVDGINYIQSNQFIQLPQLQSPSLPLMKRPSSSMSITSMDNNYNYKLPLADEESFESFIRGEDRRKKKKQVMMTGNWRELDKFVASQLMSQEDNGTSSFAGHHIVNEDKNNNDVEMDSSMFLSEREEENRFVSEFLSTNSDYDIGICVFDN
	AtVND2	O65508	MESVDQSCSVPPGFRFHPTDEELVGYYLRKKVASQKIDLDVIRDIDLYRIEPWDLQESCRIGYEERNEWYFFSHKDKKYPTGTRTNRATMAGFWKATGRDKAVYDKSKLIGMRKTLVFYKGRAPNGQKTDWIMHEYRLESDENAPPQEEGWVVCRAFKKKPMTGQAKNTETWSSSYFYDELPSGVRSVTEPLNYVSKQKQNVFAQDLMFKQELEGSDIGLNFIHCDQFIQLPQLESPSLPLTKRPVSLTSITSLEKNKNIYKRHLIEEDVSFNALISSGNKDKKKKKTSVMTTDWRALDKFVASQLMSQEDGVSGFGGHHEEDNNKIGHYNNEESNNKGSVETASSTLLSDREEENRFISGLLCSNLDYDLYRDLHVVDQSFLTPSKLDFSPVQEKITE…
	AtVND6	Q9LVA1	MESLAHIPPGYRFHPTDEELVDYYLKNKVAFPGMQVDVIKDVDLYKIEPWDIQELCGRGTGEEREWYFFSHKDKKYPTGTRTNRATGSGFWKATGRDKAIYSKQELVGMRKTLVFYKGRAPNGQKSDWIMHEYRLETDENGPPHEEGWVVCRAFKKKLTTMNYNNPRTMMGSSSGQESNWFTQQMDVGNGNYYHLPDLESPRMFQGSSSSSLSSLHQNDQDPYGVVLSTINATPTTIMQRDDGHVITNDDDHMIMMNTSTGDHHQSGLLVNDDHNDQVMDWQTLDKFVASQLIMSQEEEEVNKDPSDNSSNETFHHLSEEQAATMVSMNASSSSSPCSFYSWAQNTHT
	AtVND7	Q9C8W9	MDNIMQSSMPPGFRFHPTEEELVGYYLDRKINSMKSALDVIVEIDLYKMEPWDIQARCKLGYEEQNEWYFFSHKDRKYPTGTRTNRATAAGFWKATGRDKAVLSKNSVIGMRKTLVYYKGRAPNGRKSDWIMHEYRLQNSELAPVQEEGWVVCRAFRKPIPNQRPLGYEPWQNQLYHVESSNNYSSSVTMNTSHHIGASSSSHNLNQMLMSNNHYNPNNTSSSMHQYGNIELPQLDSPSLSPSLGTNKDQNESFEQEEEKSFNCVDWRTLDTLLETQVIHPHNPNILMFETQSYNPAPSFPSMHQSYNEVEANIHHSLGCFPDSMEIGSSSTVAGGGQLSVPPGFRFHPTEEELLYYYLKKKVSYEPIDLDVIREVDLNKLEPW
	AtSMB	Q9MA17.1	MEIGSSSTVAGGGQLSVPPGFRFHPTEEELLYYYLKKKVSYEPIDLDVIREVDLNKLEPWELKEKCRIGSGPQNEWYFFSHKDKKYPTGTRTNRATAAGFWKATGRDKSIHLNSSKKIGLRKTLVFYTGRAPHGQKTEWIMHEYRLDDSENEIQEDGWVVCRVFKKKNHFRGFHQEQEQDHHHHHQYISTNNDHDHHHHIDSNSNNHSPLILHPLDHHHHHHHIGRQIHMPLHEFANTLSHGSMHLPQLFSPDSAAAAAAAAASAQPFVSPINTTDIECSQNLLRLTSNNNYGGDWSFLDKLLTTGNMNQQQQQQVQNHQAKCFGDLSNNDNNDQADHLGNNNGGSSSSPVNQRFPFHYLGNDANLLKFPK
	AtBRN1	Q9C878.1	MSSSNGGVPPGFRFHPTDEELLHYYLKKKISYEKFEMEVIKEVDLNKIEPWDLQDRCKIGSTPQNEWYFFSHKDRKYPTGSRTNRATHSGFWKATGRDKCIRNSYKKIGMRKTLVFYKGRAPHGQKTDWIMHEYRIEDTEDDPCEDGWVVCRVFKKKNLFKVGNDVGSNISNNRLEARSFIRRESPYQGISMFELNKPEEISVHQYPQPPMFQPHHKPLSIGYDYSLALLPRESEYQQACQPSGVEVGTCKAVSEWGIVNCNMVSHEDSSRAMRFEDDGNNTSSTVQPPSNLLSLRGENGFLGLF
Populus trichocarpa
	PtVNS01	Potri.007G014400.1	MKNLDKQTKWSGPVSALMRHTLCSSKSALKTSSTVVMMESMESCVPPGFRFHPTDEELVGYYLRKKVASQKIDLDVIREIDLYRIEPWDLQERCRIGYEEQNEWYFFSHKDKKYPTGTRTNRATMAGFWKATGRDKSVYDKTKLIGMRKTLVFYKGRAPNGQKTDWIMHEYRLESDENGPPQASLSTYEEGWVVCRAFKKRTTGQNKSIEGWDSSYFYEESSGVSSVVDPMDYITRQPQNFLAQNFLCKQEIEGDNLSFMHSENFVQLPQLESPSLPLIKRPSSSVSLISENNNSNNEVEEQNRMLSNNNTQKVTDWRALDKFVASQLSQEDRYDGDGVSSFVGAENNSSDMSLLLLQSGRDEGNNKFNGFLSSSPDCDIGICIFEK
	PtVNS04	Potri.003G113000.1	MNTFSHVPPGFRFHPTDEELVDYYLRKKVASKRIDLDVIKDVDLYKIEPWDLQELCKLGTEDQNEWYFFSHKDKKYPTGTRTNRATKAGFWKATGRDKAIYSRHSLIGMRKTLVFYKGRAPNGQKSDLIMHEYRLETNENGTPQAKGWVVCRVFKKKMPTMRKVSDYDSPCWYDDQVSFMPETDSPRRISQPYASYLHHYTCKQELELPYNMPHDPFLQLPQLESPKVPQSAATASCNSVIAYAYDRTNGSTLQSSTLTQEEQMQQCHQQNLNSFYNNNNSEQAVDQVTDWRVLDKFVASQLSHEDASKGTNNYSNKATFHAAEQMHMLANDSKRSETAQEYASTSTSSCQIDLWK
	PtVNS08	Potri.019G083600.1	MEMESCVPPGFRFHPTEEELVGYYLKRKIDSQKIDLDVIANIDLYKMEPWDIQARCNLGYAEQNEWYFFSHKDRKYPTGTRTNRATAAGFWKATGRDKAVLSKNRLIGMRKTLVFYKGRAPNGRKTDWIMHEYRLQTSEHGPPQEEGWVVCRAFKKPSPNQRQGFEAWSHAYYLNDINHARPPSFSDTVTTAHNMVRPNQGASFQQPFGSNSDLVSNQTFLDNNNQLVELPELDSPSTLSTSFAAKEGNFHQTNEDYDEERSNNSSQYIDWKNFDTLLASQVTDSSTSYPLQDLPSIPQNYDLAAGQQDQYVSHFLDCFPDL
	PtVNS10	Potri.002G178700.1	MTENMSISVNGQSQVPPGFRFHPTEEELLDYYLRKKVSYEKIDLEVIRDVDLNKLEPWDIQERCKIGTAPQNDWYFFSHKDKKYPAGTRTNRATAAGFWKATGRDKVIYGTGKRVGMRKTLVFYKGRAPHGQKSDWIMHEYRLDDNPSETNVSNVMGEAAQEDGWVVCRIFKKKNLNKTLDRAMSSSPITADTRNQTLSSCNEGSLDQMLHYMGSTCKEENEADNSARYLWPIDTAINHVHHDNRFMELPSLESPNSTSSLNFYQSMITENEGSITNQVSYPLDSGLNNWVALDSLVASQINGQAETSRQSACFPNDPTMTYCTPTDLHHDLQFPTLRSSFSFPSNRSYHETQDYNSEIDLWNFSSRSSSDPQWHLPNTSV
	PtVNS12	Potri.011G153300.1	MPEDMVNLSINGQSQVPPGFRFHPTEEELLHYYLRKKVAYERIDLDVIREVDLNKLEPWDIQEKCKIGSTPQNDWYFFSHKDKKYPTGTRTNRATAAGFWKATGRDKIIYSGFKRIGLRKTLVFYKGRAPHGQKSDWIMHEYRLDDSTHETNVSNPIGEAIPEEGWVVCRVFRKKNYQKTLESPKGSSSSLDSKAHQILGSGNEGVLDQILMYMGRTCKMENETFSNMNISNNSNSSSLRFLSNNCISEGLHERFMHLPRLESPTLPSIPIRSPSFDQDRSFISCYHQSYDEMLTENEPSSPNQVGNGIFDMTSSSMTDHDSKSGQLNDWVTLDRLVASQLNGHEVETSKQLSCFSTDPNASFGLSPDDGMQLSHKQHSHGSSSSNIQANSSHVYSNEN…
	PtVNS14	Potri.008G080000.1	MMTGNGQLSVPPGFRFHPTDEELLYYYLRKKVSYEAIDLDVIREVDLNKLEPWDLRDKCKIGSGPQNEWYFFSHKDKKYPTGTRTNRATTAGFWKATGRDKAIHISNSQRIGMRKTLVFYTGRAPHGQKTDWIMHEYRLDDDNSEVQEDGWVVCRVFKKKNQTRGFLPEVSQEVHFSHMKASASSFPLDPKQNHLQSLYQDYTLDGSMHLPQLFSPDSAVAPSFVSPLSLNNMNDIECSQNLLRLTPSGCGFVHPAGRFNGDWSFLDKLLASHQNLDHQQHYQNKRNSSSQIVDPVGTSTQKFPFQHLGFETDILRFSK
	PtVNS15	Potri.019G066000.1	MVMATSSGGVPPGFRFHPTDEELLHYYLKKKVSFQKFDMEVIREVDLNKMEPWELQERCKIGSAPQNEWYLFCHKDRKYPTGSRTNRATNAGFWKATGRDKCIRNSYKKIGMRKTLVFYGGRAPHGQKTDWIMHEYRLEDGDDAQGNLGEDGWVVCRVFKKKNLFKVSGEGGTTSMNSSDQQLHSSSTNQSRTFMHRDSQYSLRQNHNHGNIQQPFVLSKAELELHYPHMAAPHQYSLFQSQTLMPPNKSLGYDHYSGLPKEPPVMVKQLMSGARDCESGSESLRYHACEPGLEVCTCEAPQQMVAGREDHQGLNEWAMLDRIVTSHLGNEDSAKGVRFDDASNAPSAHAINQLPLRGEMMDFWGYGK
Picea glauca
	PgNAC4	BT101915	MTSLSVNGSSSVPPGFRFHPTEEELLHYYLKKKVSYEKIDLDVIRDVDLNKLEPWDLHERCKIGSAPQNEWYFFSHKDKKYPTGSRTNRATAAGFWKATGRDKAIRNSYKRIGMRKTLVFYKGRAPHGQKTDWIMHEYRLEDNDNSLHGHEDGWVVCRVFKKKNYLKGHDDNSDPGSSNLDQENSAVLSEPKDCRGHGEVQYSQIQHHHHQQQQLLKHELAAAGMQYSILESHHHDQLMQMARHLESQKLMNTAACNPPSPVSSGIKRLFPERGIEDGSKRIHYNHELPTGNGNGSSHVEITTQEQGHLNEIREGQVQLNDWSALDRLVASHLNQVEESSKEIRYVDAMPSGDHISLPLRSEIDLWNFGK
	PgNAC7	BT102049	MNTLSRVPPGFRFHPTDEELVDYYLRKKVAAKRIDLDVIKDIDLYKIEPWDLQEKCKIGSEEQTEWYFFSHKDKKYPTGTRTNRATAAGFWKATGRDKAIYCKLNLIGMRKTLVFYKGRAPNGQKSDWIMHEYRLETNENATPQEEGWVVCRVFKKRITTQRKGNDDTVCWYEDQVGLLPELDSPKKLPQGGDMGYQLPFACKQELELHYHMSHDSFLQLPQLESPKVPCNASSSASGKRAECSMPYNGFETGCNMEGHHGNANPQSAATQEDQHAVNTYNEEQVTDWRVLDKFVASQLSQEDVSKDARFPNETMYPIPDHMTVLLRQSNKHEQQGDYASNSNCDVDLWSFAGK
Medicago truncatula
	MtNST1	ADK23700.1	MPDNMSISVNGQSQVPPGFRFHPTEEELLQYYLRKKVSYEKIDLDVIRDVDLNKLEPWDIQEKCKIGTTPQNDWYFFSHKDKKYPTGTRTNRATAAGFWKATGRDKVIYSNGKRIGMRKTLVFYKGRAPHGQKSDWIMHEYRLDDNTTNDTNLVSNMIGDGGQEEGWVVCRIFKKKNHLKTLDSPSGEGRRSHHLYDTCDEGALEQILQQMGRGCKEENYEANYNNNYGRFARPFESTLNNNGGYNNERFMKLPNLESPKSTSMENNENNNDGYHAIIQVDMANENEGSFSDHHHHHHHNNMVNNPLEASSSSMVISMW
	MtNAC40	XP_003605666.1	MSSSNGGVPPGFRFHPTDEELLHYYLKKKVSFQKFDMDVIREVDLNKMEPWDLQEKCKIGSTPQNEWYFFSHKDRKYPTGSRTNRATNAGFWKATGRDKCIRNTYKKIGMRKTLVFYKGRAPHGQKTDWIMHEYRLEDGNDPTNEDGWVVCRVFKKKNLFKIGSEGGSTHNQDQQMNNISSTNQRSFMQRENQYLLHQQQHQNHHRNLSGFELEKPELSLHYQHLQNSQYSLFHSQPQPQPLQANFDYSYASPLQTEQPIIVKQLMTNPRDCESGSDGLRYQVSESGIEVGSCEPPQEMGVGRSGEGMNEWGMLDRLVNEDSTKEATRFEDANPNQINQLSLRGEMDFWGYGKQ
	MtNAC50	XP_003608762.1	MNTFSHVPPGFRFHPTDEELVDYYLRKKVSSKKIDLDVIKDVDLYKIEPWDLQELCKIGSDEQNDWYFFSHKDKKYPTGTRTNRATKAGFWKATGRDKAIYSKQFLVGMRKTLVFYKGRAPNGQKSDWIMHEYRLETNQNGISQEEGWVVCRVFKKRMTTVQKMNEYDQSPCNWYDDQVSFMPDLESPTRTNSHPPNYTSYHSCKPELELIQYNTPHQYHDANFLQLPHLESPKITQSIIPYNHHAHANNNNIALTQQMQYLQYHQQNLHSLYGGNSSTGNDEQVTDWRVLDKFVASQLSHEDNDNNNNNQDHVSNKETSSFSNAAILHVAEQITLLDNGSKKNEVSEEHASTSTSSCHMELWK
	MtNAC91	XP_003629345.2	MMESCVPPGFRFHPTDGELVGYYLRKKVASHKIDLDVIKEIDLYRIEPWDLQERCRIGNEEQHEWYFFSHKDKKYPTGTRTNRATMAGFWKATGRDKSVYERTKLIGMRKTLVFYKGRAPNGQKTDWIMHEYRLETVENAPPQEEGWVVCKAFKKKTSVQAKTNERWDPSHLHDEQTSSIISRVDPIDLILRQPQRISAQNFMYKQEIEAEADTLLRFMHSEQLVPLPQLQSPSLTKRQNSMPIISEKVTDWRDLDKFVASQLSQEDHRHETSSDMSLFLLQSSKDDEENKLSSFLTTRSDCDIGICVFEN
Oriza Sativa
	OsSWN1	AEO53046.1	MSISVNGQSVVPPGFRFHPTEEELLTYYLKKKVASERIDLDVICDVDLNKLEPWDIQERCRIGSGPQNDWYFFSHKDKKYPTGTRTNRATAAGFWKATGRDKAIYSSSNRIGMRKTLVFYKGRAPHGQKSDWIMHEYRLDDPSSASASVSVNLPSYYSSSSSSSSPMHGVAGDQGAQEEGWVICRVFKKKNLVHHGGGAAAASHHAAAKLAAAAMEGSPSNCSTVTVSDHVKAQMLHSSASDDALDHILQYMGRSGCKQETKPAAMSASSAAAAAALEQHLSTPQYGKFMKLPPLEHVAGGVGLLAAAGGGGEYCSAADASGIADWDTLVRLAASYELNGALSDVASGKNMAGFFDVVDQPAGAAAFSSGDGDLWSLARSVSSSLHADLTTMNNV
	OsSWN2	AEO53047.1	MSISVNGQSCVPPGFRFHPTEEELLNYYLRKKVASEQIDLDVIRDVDLNKLEPWDIQERCKIGSGPQNDWYFFSHKDKKYPTGTRTNRATAAGFWKATGRDKAIYNAVHRIGMRKTLVFYKGRAPHGQKSDWIMHEYRLDDPATDTAAATPTVTSAAAAAAAMAAAADGGQEDGWVVCRVFKKKHHHKEAGGGGGKHGGDGSAGAKAAHAYSSSDDALDQILQYMGRSCKQEHELPSPQASGGGGAGAGSRPASRYLRPIDTVLGGHGFMKLPPLESPSAATALSSTPSTGGDAASSAAAAAADHLLLHHHHRTDWAMMDRLVASHLNGANSDAPDDQLCFDAADDDGLAYYSAAATRLLGGANAGTDDDLWSFARSAAPPPPPPPPSSATPERLSHVAL
	OsSWN3	AEO53048.1	MDRHEEEAGESPCVPPGFRFHPTEEELVGYYLARKVASQKIDLDIIQELDLYRIEPWDLQERCKYGGHGGDEQTEWYFFSYKDRKYPSGTRTNRATAAGFWKATGRDKPVLSSPSTRVIGMRKTLVFYKGRAPNGRKTDWIIHEYRLQSNEHAPTQEEGWVVCRAFQKPMPNQQQHRLSYGCIPGSYGAGAYAAVPDNYSLLLHHDNPSFAGRPLMSAAASALFANNNNNSVVDHSNILSSESKLHFSDMMPPLESPTIVDGEGYVSQASSCVDVDQQAGIVDWNLLTSLLPPPAHQLFHHLPSASSSKNSNNISSSGFIDDRD
	OsSWN5	AEO53050.1	MESCVPPGFRFHPTDEELVGYYLRKKVASQKIDLDVIRDIDLYRIEPWDLQEHCGIGYDEQSEWYFFSYKDRKYPTGTRTNRATMAGFWKATGRDKAVHDKSRLIGMRKTLVFYKGRAPNGQKTDWIMHEYRLETDENAPPQEEGWVVCRAFKKRTAYPARSMVETWDYSLHERNIMSAAAAAAFADPSAAYAQMRRQHRSGRFKQEAELDGAATALLHYSSHLAELPQLESPSAAAAPLQPNPSQLATAGEDDDCKGDNGGRRAKKARAAGDKVATTTDWRALDKFVASQLSPGECGSMEATAEAAAAAVAGVSSPLDHGDDDMAALLFLNSDERDEVDRWTGLLGSGAGASGVDGDLGICVFDK
	OsNAC76	XP_015644283.1	MHPSGGALSVPPGFRFHPTDEELLYYYLRKKVAYEAIDLDVIREIDLNKLEPWDLKDRCRIGTGPQNEWYFFSHKDKKYPTGTRTNRATTAGFWKATGRDKAIFLANACRIGMRKTLVFYVGRAPHGKKTDWIMHEYRLDQDNVDVQEDGWVVCRVFMKKSYQRGLNPADMAAVDDDDLLHHHHHPFPPAQLHGGAADHKHDGAGGHHHHHLMQPHHHYDDFPSFDPSMQLPQLMSADQPPPPPPSLLPGVPPSAAAALSSLDVECPQNLMKLTSAAAGGGATGLLHAGGDHRFATAATDWSILDKLLASHQNLDQLFQGRVIAGASSPAAMAAPSHHQHLMDQLAGGGGGTASSLQRLPLQYLGCEAADLLRFSK
Physcomitrella patens
	PpaVNS1	BAO66171.1	MNNKAPIPVGFRFHPTDEELVGYYLHGKVGRFQRDQLIQELDLYKIEPWDLHEVCRIGDDAPEHQSDWYFFSHKDKKYPTGNRANRATTAGFWKATGRDKPIHTQRQVIGMRKTLVFYKGRAPNGQKTDWIMHEFRLDDCPGASPNYESDGWVVCRVFRKMKNFKTKSQETSCSLEEDQVLLPELMSHSEGGGGPSSQGGEVQYNPHLHHFSFTCKQELSVEDYRTPISSDPFMENLHLHELHRSIEPSCHQNYLPPSVSSTFRSLQPACTSGRSSRDYAEYSLVPFPLESTSLRDFDDARSSVTQDGSSLTALAHHNDAEYWMLDGGISKAGARRDQTLAAVTYHVDLKSRQSSDNSSASTNHEGFGHLWNV
	PpaVNS2	BAO66172.1	MTQPTTKVPVGFRFHPTDEELVGYYLPKKVTARKIDLDLIRDLDLYKLEPWDLQELCKIQADSNEKQTDYYFFSRKDKKYPTGNRANRATTKGFWKATGRDKPIHTKLQTLIGMRKTLVFYQGRAPHGVKTDWIMHEFRLDDGPGRPAHEDGGWVVCRVFKKNKNLKLKLQEKAVSYEEQLGLPSEHMGSPDILSGGARFAYPEQTRYADQPQYGSIKQEIINLDEYQSRHSDMYVNQFSAQMEMPTKVENQSHSMPSSSISDQARSYLCRVLSFRRPDDYLNLNPYPETPANPENSTEYTEPQTSGSGSDGDTHEEESILGNLDSVDWSALLQEPTSGKDLRCPTPVSTKANADDMTALIQLRRQNSDIFSSLDLWNYAHVAQQTL
	PpaVNS3	BAO66173.1	MNQLAARVPVGFRFHPMDEELVGYYLPKKVGDRKIDLDLIQDVDLYKLEPWDLHEFCKIKNDPNEKQTDYYFFSRKDKKYPTGNRSNRATLKGFWKATGRDKPIYTKLGQTLIGMRKTLVFYQGRAPHGIKTDWIMHEFRLDNGPDQPAHDGGWVICRVFKKNKNQKMKIQHEGAISHEEHIGAILPEPVPRSDIPAGGGLLERSHHGVKQEIVNLDDYQPQSNQREFGLSFNKDDSIHRAIKLMKPDAANINRFSSNNDSNTGLWQIRHPQTSSSSDATEPNDYETIGGTLYNIDWSAWLQDPVQPGQGPEVLLRCPSTTKISSDDVTSPLLQLKRQNSDNFSSLCFWNDTKDFQQM
	PpaVNS4	BAO66174.1	MSYNNNNSSNVAIPVGFRFHPTDEELVGWYLHNRVTAPPPEPREDDQRIIRELDLYKHEPWDLAEVCKIPGDHSVNQNNWYFFSHKDKKYPTGNRANRATKAGFWKATGRDKCIQTRYSVGMRKTLVFYKGRAPHGQKTDWIMHEFRLDDGNQAFRGFDEAGAWVVCRVFRKTKNIKTKGDDTPSTSMEEDQHIALQPDITDSPEKFSSDGGEDGRDVDYPPTNMVPNHIANYDMHCKQELFPVNEFRNLHHNLPVHLDNHGIEAILPQSVAPHSLFRITAASTRSNYSAIHLPSSDFDQQMLQHMGTGSSAAGLFSPMPNNAYHAIIDDHPPRPHIRGMGYRNSSEILNGLAEFQSFGHPALQGDQTLTDVVSRPLERLQQLQQSTSDLLSTNSVHDV…
