# Supplementary material for: PpNAC1, a main regulator of phenylalanine biosynthesis and utilization in maritime pine
Source: Plant Biotechnol J. 2017 Nov 23;16(5):1094–104. doi: 10.1111/pbi.12854 (PMC5902770; doi:10.1111/pbi.12854)
Supplement: Supplementary file 4 — Table S3 Microarray results. Up‐regulated differential expressed genes are highlighted in red. Down‐regulated differential expressed genes are highlighted in blue. [file PBI-16-1094-s002.xlsx]

## Sheet: ResultsTable
ID	Name	RefNumber	GeneName	TopHit	Description	SustPine3	PN5	logFC	AveExpr	t	P.Value	adj.P.Val	B	PN9	logFC	AveExpr	t	P.Value	adj.P.Val	B
Contig29557	Q9LLZ8	14285			Glycine-rich protein homolog n=1 Tax=Pinus taeda RepID=Q9LLZ8_PINTA	sp_v3.0_unigene29557		-3.2508	10.023	-3.22072	0.0136585	0.0412713	-3.53168		-6.08757	10.023	-5.3945	0.000857097	0.0112882	-0.459053
Contig30866		22767			unclassified	sp_v3.0_unigene30866		-3.60429	9.82072	-3.33223	0.0116553	0.0368905	-3.36519		-5.85327	9.82072	-4.84015	0.00162683	0.015726	-1.14203
Contig32823	I3S3Q8	39547	AT1G24620.1	NP_173866.1	Polcalcin Jun o 2 n=3 Tax=Andropogoneae RepID=B6U518_MAIZE	sp_v3.0_unigene32823		-2.43767	10.5715	-1.96242	0.0884469	0.161754	-5.42768		-5.57002	10.5715	-4.01068	0.00461017	0.0291491	-2.24951
GD4IA4402DJ98S	A9NPQ7	24707			unclassified	sp_v3.0_unigene76515		-2.67634	9.62568	-2.85714	0.0231508	0.0603806	-4.08102		-5.47009	9.62568	-5.22311	0.00104017	0.0123329	-0.665364
Contig18070	D5A9X4	13317	AT3G21510.1	NP_188788.1	histidine-containing phosphotransfer protein [Catharanthus roseus]	sp_v3.0_unigene18070		-5.02335	9.42594	-6.25696	0.000342713	0.00366233	0.408596		-5.46879	9.42594	-6.09264	0.000405233	0.00743271	0.338223
AllPine_a_rep_C64601	P25071	14977	AT2G41100.1	NP_001189723.1	Calcium binding protein n=1 Tax=Pinus taeda RepID=O22429_PINTA	sp_v3.0_unigene126647		-4.11205	9.60236	-4.65903	0.0020247	0.0110808	-1.50172		-5.44254	9.60236	-5.51549	0.000749385	0.0106464	-0.315968
AllPine_a_rep_C121796	Q9M7R0	28547			Calcium binding protein n=1 Tax=Pinus taeda RepID=O22429_PINTA	sp_v3.0_unigene147165		-3.15485	10.9815	-2.35336	0.049079	0.103946	-4.84703		-5.09391	10.9815	-3.39864	0.010613	0.0485301	-3.12863
Contig27754	A9P0C3	33916	AT5G43860.1	NP_199199.1	chlorophyllase [Ginkgo biloba]	sp_v3.0_unigene27754		-4.89698	8.577	-31.3881	4.09149e-09	2.74089e-05	10.9502		-4.34198	8.577	-24.8925	2.22515e-08	0.000101398	9.46015
Contig4522	A4FT68	28197			Putative glycine-rich arabinogalactan protein 3 n=1 Tax=Pinus pinaster RepID=A4FT68_PINPS	sp_v3.0_unigene4522		-3.74108	8.24307	-12.6197	2.96968e-06	0.000411611	5.3816		-4.31003	8.24307	-13.0041	2.40119e-06	0.000769765	5.57569
AllPine_b_c33183	A9NX36	18560			Unassigned protein	sp_v3.0_unigene194361		-4.41926	8.18992	-29.0694	7.17171e-09	3.20289e-05	10.5804		-4.21926	8.18992	-24.8238	2.27044e-08	0.000101398	9.44643
GD4IA4402C0UY9		27521			unclassified	sp_v3.0_unigene86164		-3.65582	8.8152	-6.53757	0.000259286	0.00312402	0.708247		-4.20191	8.8152	-6.72083	0.000217128	0.00565797	0.999807
Contig35175	A9RVJ2	18916			Unassigned protein	sp_v3.0_unigene35175		-4.83858	9.03625	-16.3711	4.63488e-07	0.000246335	7.17863		-4.11422	9.03625	-12.4507	3.26686e-06	0.000825838	5.28086
Contig20685	D5AA42	29213	AT4G29260.1	NP_194655.1	Putative acid phosphatase (Fragment) n=1 Tax=Pinus pinaster RepID=Q8RVJ4_PINPS	sp_v3.0_unigene20685		-4.16083	10.2133	-4.4903	0.00249318	0.012796	-1.725		-4.04527	10.2133	-3.90469	0.00530541	0.0315991	-2.39823
Contig21662	B8LL15	29207	AT5G07990.1	NP_196416.1	Flavonoid 3',5'-hydroxylase n=2 Tax=Cyclamen RepID=D0EUZ8_9ERIC	sp_v3.0_unigene21662		-2.5114	8.78932	-7.17004	0.00014267	0.00224882	1.34849		-3.98105	8.78932	-10.166	1.35076e-05	0.00177426	3.87959
Contig11129	C0PRA8	16320	AT2G15490.1	NP_179151.2	UDP-glucose glucosyltransferase [Rhodiola sachalinensis]	sp_v3.0_unigene11129		-3.22226	9.02808	-6.33572	0.000316615	0.00349829	0.493713		-3.97148	9.02808	-6.98446	0.000169273	0.0049735	1.26282
Contig10578	Q5DI94	13020	AT5G44030.1	NP_199216.2	Cellulose synthase catalytic subunit n=1 Tax=Pinus taeda RepID=Q5DI94_PINTA	sp_v3.0_unigene10578		-3.59177	8.57436	-5.63172	0.000659875	0.00546435	-0.296109		-3.96463	8.57436	-5.56006	0.000713558	0.010302	-0.263784
Contig9966	Q84SM8	35911	AT4G16740.1	NP_567511.3	(+)-3-carene synthase n=5 Tax=Picea RepID=F1CKI8_PICSI	sp_v3.0_unigene9966		-3.8052	7.93073	-15.5212	6.7964e-07	0.000246335	6.81906		-3.96127	7.93073	-14.452	1.13271e-06	0.000622262	6.27907
Contig2795	Q50EK2	27567	AT4G02780.1	NP_192187.1	Levopimaradiene synthase, chloroplastic n=2 Tax=Pinus RepID=TPSD1_PINTA	sp_v3.0_unigene2795		-3.45771	8.19462	-9.49584	2.16213e-05	0.000906285	3.34723		-3.9186	8.19462	-9.62544	1.96975e-05	0.00216317	3.49735
AllPine_a_rep_C108619	A9NM25	38091			Unassigned protein	sp_v3.0_unigene142800		-2.00506	8.62738	-2.89417	0.0219246	0.0582044	-4.02473		-3.89133	8.62738	-5.02389	0.00130928	0.0140784	-0.91061
Contig10841	D5A9H8	10018	AT2G36870.1	NP_181224.1	Xyloglucan endotransglucosylase/hydrolase protein 2, putative n=1 Tax=Ricinus communis RepID=B9SCJ0_RICCO	sp_v3.0_unigene10841		-3.00757	8.92279	-3.83253	0.00584346	0.0228055	-2.63483		-3.75187	8.92279	-4.27625	0.00326627	0.0237834	-1.88385
Contig4248	Q9FJH7	11755			putative high affinity nitrate transporter [Hordeum vulgare subsp. vulgare]	sp_v3.0_unigene4248		-3.70258	8.23772	-10.0702	1.44228e-05	0.00076378	3.76921		-3.75082	8.23772	-9.12439	2.84172e-05	0.00253823	3.12272
AllPine_a_rep_C118603		12621			Extensin_2 multi-domain protein	sp_v3.0_unigene145800		-4.63412	10.1863	-8.50879	4.56773e-05	0.00124085	2.56043		-3.70081	10.1863	-6.07775	0.0004115	0.0074807	0.321917
umA_euler_17262	Q2ENB2	16211	AT5G13930.1	NP_196897.1	Chalcone synthase n=57 Tax=Pinaceae RepID=CHSY_PINSY	sp_v3.0_unigene210242		-5.34853	9.91646	-7.45257	0.000110692	0.00191114	1.61968		-3.68125	9.91646	-4.58788	0.00220929	0.0187818	-1.46801
Contig37861	C0PQV3	18676	AT4G29260.1	NP_194655.1	Acid phosphatase (Fragment) n=1 Tax=Picea abies RepID=B2KZJ5_PICAB	sp_v3.0_unigene37861		-2.85153	10.8866	-3.99547	0.0047035	0.0197029	-2.40376		-3.6701	10.8866	-4.59954	0.00217784	0.0186326	-1.45274
Contig34686		32374			unclassified	sp_v3.0_unigene34686		-4.18357	8.16537	-11.573	5.4675e-06	0.000539472	4.76626		-3.58961	8.16537	-8.88164	3.41517e-05	0.00267916	2.93372
AllPine_a_rep_C81914	Q8GUU5	31762	AT5G13930.1	NP_196897.1	Chalcone synthase-like protein n=1 Tax=Pinus strobus RepID=O65873_PINST	sp_v3.0_unigene130105		-5.04385	9.80357	-6.51217	0.00026582	0.00316012	0.68153		-3.52939	9.80357	-4.07576	0.00423269	0.0276362	-2.15896
Contig4266	B9NAI6	39000	AT1G11925.1	NP_683300.2	stigma-specific Stig1 family protein [Arabidopsis thaliana]	sp_v3.0_unigene4266		-3.45499	7.69145	-20.3747	9.54516e-08	0.000185972	8.58952		-3.52397	7.69145	-18.5876	1.85541e-07	0.000276209	7.86026
F585NNT02GKBLZ	A9NWB9	35961			unclassified	sp_v3.0_unigene55775		-1.52223	12.6289	-2.7644	0.0265467	0.0664206	-4.22217		-3.46146	12.6289	-5.62244	0.00066657	0.00985728	-0.191235
Contig32302	D5ADM0	42870	AT1G29520.1	NP_174245.1	Os01g0699900 protein n=2 Tax=Oryza sativa RepID=Q943A6_ORYSJ	sp_v3.0_unigene32302		-3.8363	8.71904	-9.37829	2.3551e-05	0.000933538	3.25775		-3.44631	8.71904	-7.53547	0.000102897	0.00397294	1.78655
Contig10104	Q94KT8	16084	AT5G60920.1	NP_568930.1	Ch-cobra n=1 Tax=Cunninghamia lanceolata RepID=B7S746_CUNLA	sp_v3.0_unigene10104		-2.77457	8.33981	-4.8482	0.00161126	0.00944757	-1.25642		-3.41701	8.33981	-5.34044	0.00091067	0.0117094	-0.523662
AllPine_a_rep_C75568	D8UBQ5	14228			starch binding domain containing protein, possible plant origin [Cryptosporidium parvum Iowa II] gb|EAK89630.1| starch binding domain containing protein, possible plant origin [Cryptosporidium parvum Iowa II]	sp_v3.0_unigene128075		-4.03372	10.3405	-8.58391	4.30413e-05	0.00120122	2.62327		-3.38313	10.3405	-6.43936	0.000285588	0.00636367	0.709607
Contig34856	A9NKD4	4028	AT5G13870.1	NP_196891.1	Pollen major allergen No.121 isoform 2 n=1 Tax=Cryptomeria japonica RepID=Q588B9_CRYJA	sp_v3.0_unigene34856		-1.85918	10.9955	-5.17953	0.00109336	0.0073872	-0.839485		-3.3694	10.9955	-8.39589	4.99869e-05	0.00293295	2.53987
AllPine_a_c15711	Q9XGI7	28266	AT1G56430.1	NP_176038.1	Nicotianamine synthase n=1 Tax=Lotus japonicus RepID=B9A9Z2_LOTJA	sp_v3.0_unigene96585		-2.9411	7.9965	-18.5798	1.86101e-07	0.000185972	8.00888		-3.29411	7.9965	-18.613	1.83718e-07	0.000276209	7.86839
Contig13793	B8LKE0	14448	AT3G18750.1	NP_001189928.1	putative serine/threonine-protein kinase WNK6 [Arabidopsis thaliana] ref|NP_001189928.1| putative serine/threonine-protein kinase WNK6 [Arabidopsis thaliana] sp|Q8S8Y8.1|WNK6_ARATH RecName: Full=Probable serine/threonine-protein kinase WNK6; Short=AtWNK6; AltName: Full=Protein kinase with no lysine 6 dbj|BAB91129.1| Ser/Thr kinase [Arabidopsis thaliana] dbj|BAD43760.1| putative mitogen activated …	sp_v3.0_unigene13793		-1.75435	8.28929	-2.92003	0.0211089	0.0566314	-3.98546		-3.28885	8.28929	-4.8962	0.00152178	0.0150694	-1.07091
AllPine_b_c26216	O65086	18864	AT1G54890.1	NP_175886.1	Root_cap domain containing protein	sp_v3.0_unigene189492		-3.45189	7.91272	-19.9213	1.12365e-07	0.000185972	8.4499		-3.27291	7.91272	-16.8943	3.69602e-07	0.000412661	7.27865
GEM-58-G08	Q9LM00	32573			FAP multi-domain protein	sp_v3.0_unigene51590		-2.9699	8.3109	-6.97033	0.000171516	0.00249576	1.1514		-3.26902	8.3109	-6.86237	0.00018979	0.00525373	1.14205
TAll_8m_euler_4906	D2IT07	33992	AT4G36810.1	NP_195399.1	Isoprenyl diphosphate synthase n=2 Tax=Picea RepID=D2IT07_PICAB	sp_v3.0_unigene209693		-2.95151	7.98485	-13.0813	2.30241e-06	0.000371658	5.63497		-3.26612	7.98485	-12.9475	2.47659e-06	0.000771661	5.54625
Contig4703	P48418	17348	AT3G26330.1	NP_189264.3	Cytochrome P450 (Fragment) n=5 Tax=Picea RepID=E5FWZ4_PICAB	sp_v3.0_unigene4703		-1.67716	10.7114	-2.96759	0.0196905	0.0538836	-3.9133		-3.24794	10.7114	-5.14021	0.00114392	0.0132123	-0.766701
Contig21351	A9NZ60	28709	AT2G16850.1	NP_179277.1	Probable aquaporin n=2 Tax=Picea RepID=Q3ZDL5_PICAB	sp_v3.0_unigene21351		-3.27264	8.15332	-8.63765	4.12605e-05	0.00118374	2.66791		-3.22567	8.15332	-7.61487	9.60029e-05	0.00384234	1.85925
Contig17273	A9NRC3	15282	AT5G48485.1	NP_568699.1	bifunctional inhibitor/lipid-transfer protein/seed storage 2S albumin-like protein [Arabidopsis thaliana] sp|Q8W453.1|DIR1_ARATH RecName: Full=Putative lipid-transfer protein DIR1; AltName: Full=Protein DEFECTIVE IN INDUCED RESISTANCE 1; Flags: Precursor gb|AAL32935.1| Unknown protein [Arabidopsis thaliana] gb|AAL76110.1| DIR1 protein [Arabidopsis thaliana] gb|AAP21318.1| At5g48485 [Arabidopsis t…	sp_v3.0_unigene17273		-3.72785	9.3201	-5.09223	0.00120916	0.0079413	-0.947769		-3.18255	9.3201	-3.88839	0.00542208	0.0319319	-2.42125
HLKU4M001AWXYL	O80483	2115	AT1G09240.1	NP_172395.1	Nicotianamine synthase 3 n=4 Tax=Brassicaceae RepID=NAS3_ARATH	sp_v3.0_unigene148617		-0.667782	11.2918	-1.30317	0.231773	0.337165	-6.31206		-3.15215	11.2918	-5.50197	0.000760638	0.0107274	-0.331845
Contig12411	A9NXA2	18347	AT4G31750.1	NP_194903.2	Serine/threonine protein phosphatase (ISS) [Ostreococcus tauri] emb|CAL54707.1| Serine/threonine protein phosphatase (ISS) [Ostreococcus tauri]	sp_v3.0_unigene12411		-2.5163	8.66609	-10.0584	1.45403e-05	0.000766971	3.76079		-3.13632	8.66609	-11.2132	6.82297e-06	0.00137875	4.56175
Contig21364		25206			Atrophin-1 multi-domain protein	sp_v3.0_unigene21364		-4.36998	9.76407	-8.7664	3.73216e-05	0.00111615	2.7738		-3.11155	9.76407	-5.58295	0.000695904	0.0101304	-0.237102
Contig28689	A9NY67	40970	AT5G20630.1	NP_197563.1	Cupin_1 multi-domain protein	sp_v3.0_unigene28689		-6.38123	10.5701	-14.8981	9.11437e-07	0.000283987	6.53931		-3.08179	10.5701	-6.4354	0.000286708	0.00636367	0.705457
Contig33065	A9P150	19552	AT2G16850.1	NP_179277.1	Putative aquaporin (Fragment) n=2 Tax=Cupressaceae RepID=Q0EEM0_CRYJA	sp_v3.0_unigene33065		-3.09367	7.75221	-14.1962	1.2867e-06	0.000302441	6.20637		-3.0772	7.75221	-12.6299	2.95285e-06	0.000777895	5.37804
AllPine_a_rep_C118527	Q9XGP7	28980	AT4G34050.1	NP_195131.1	Caffeoyl-CoA 3-O-methyltransferase n=3 Tax=Oryza sativa RepID=Q9XGP7_ORYSJ	sp_v3.0_unigene145775		-1.40397	13.1842	-1.95203	0.0898364	0.163581	-5.44273		-3.05317	13.1842	-3.79686	0.00613101	0.0343991	-2.55114
Contig6967	A9NPI7	15216	AT2G20890.1	NP_565491.1	ThylakoidFormat domain containing protein	sp_v3.0_unigene6967		-1.91324	9.8806	-13.2584	2.09284e-06	0.000367119	5.72946		-3.01832	9.8806	-18.7082	1.77068e-07	0.000276209	7.8987
RooT_euler_9919	D5AAR6	23557			Alpha-humulene synthase n=2 Tax=Picea RepID=F2XF97_PICGL	sp_v3.0_unigene209483		-2.68462	7.62976	-10.306	1.22854e-05	0.000714169	3.93552		-3.01815	7.62976	-10.3632	1.18225e-05	0.00167023	4.01372
Contig21392	A9P0A3	10398			Unassigned protein	sp_v3.0_unigene21392		-1.31772	11.4401	-2.17859	0.0638725	0.126754	-5.10942		-3.01574	11.4401	-4.45955	0.00259072	0.0206758	-1.6375
Contig33139	B8LRJ3	20985	AT4G14746.1	NP_680687.2	Unassigned protein	sp_v3.0_unigene33139		-1.25427	10.2219	-2.07014	0.0752167	0.143493	-5.27016		-3.01546	10.2219	-4.45151	0.00261691	0.0208203	-1.6482
Contig5083		34821			Syndecan multi-domain protein	sp_v3.0_unigene5083		-2.64005	7.74838	-12.9875	2.42304e-06	0.000381929	5.58429		-2.99821	7.74838	-13.1923	2.16847e-06	0.000726327	5.67251
AllPine_a_rep_C117802	D5A9D9	1875			Histone H1 linker n=1 Tax=Physcomitrella patens subsp. patens RepID=A9RX26_PHYPA	sp_v3.0_unigene145524		-2.94522	9.67862	-6.16608	0.000375845	0.00389751	0.309399		-2.98938	9.67862	-5.5978	0.000684705	0.0100279	-0.219823
Contig35530	A9NMD1	16348			Unassigned protein	sp_v3.0_unigene35530		-2.48616	8.11376	-7.79437	8.22469e-05	0.00166259	1.93633		-2.98184	8.11376	-8.36144	5.13912e-05	0.00294248	2.51112
Contig22147	D5A9M4	27265	AT5G04010.1	NP_196021.2	F-box protein [Arabidopsis thaliana] sp|Q5EAF6.1|FB336_ARATH RecName: Full=Probable F-box protein At5g04010; AltName: Full=Non-specific F-box protein gb|AAW81721.1| At5g04010 [Arabidopsis thaliana] gb|AED90684.1| F-box protein [Arabidopsis thaliana]	sp_v3.0_unigene22147		-2.29555	9.79586	-3.81295	0.00599941	0.023191	-2.66283		-2.97478	9.79586	-4.41951	0.00272406	0.0213433	-1.69089
Contig7396	A9NLE3	20176	AT5G56170.1	NP_194557.2	Unassigned protein	sp_v3.0_unigene7396		0.0728166	9.71384	0.193002	0.852172	0.8945	-7.15336		-2.96586	9.71384	-7.03116	0.000162092	0.00489125	1.30854
Contig18239	C0PQF2	13536	AT2G22780.1	NP_196528.1	Malate dehydrogenase n=2 Tax=Picea sitchensis RepID=A9NXT5_PICSI	sp_v3.0_unigene18239		-2.84069	9.78872	-8.14817	6.11398e-05	0.00142821	2.25155		-2.90381	9.78872	-7.44989	0.000110955	0.00414335	1.70743
Contig17163	A9NT68	34498	AT4G26220.1	NP_567739.1	Caffeoyl-CoA O-methyltransferase (Fragment) n=1 Tax=Plantago major RepID=Q2YHM9_PLAMJ	sp_v3.0_unigene17163		-1.40215	10.902	-3.91945	0.00520211	0.021127	-2.51111		-2.87787	10.902	-7.1953	0.000139426	0.00454218	1.46727
EPDB_BX678182	Q9FJH8	18032	AT5G60770.1	NP_200885.1	Nitrate transporter, putative n=5 Tax=fabids RepID=B9SCG8_RICCO	sp_v3.0_unigene51272		-2.7956	7.73793	-9.22776	2.63111e-05	0.000985791	3.14157		-2.87572	7.73793	-8.49007	4.63619e-05	0.00286842	2.61792
Contig18163		1426			unclassified	sp_v3.0_unigene18163		-2.80655	8.93627	-6.62723	0.000237618	0.00297533	0.801911		-2.86746	8.93627	-6.05621	0.000420758	0.00758723	0.298273
HIF1XHV03GHVO4	A9NVG6	41771			PP2C domain containing protein	sp_v3.0_unigene168208		-2.20533	8.21667	-9.1462	2.79576e-05	0.00100422	3.07785		-2.86665	8.21667	-10.6338	9.88267e-06	0.00163091	4.19336
Contig12497	A9NVK8	9446	AT5G23240.1	NP_197715.1	DNAJ heat shock N-terminal domain-containing protein [Arabidopsis thaliana] dbj|BAB11179.1| unnamed protein product [Arabidopsis thaliana] gb|ABO45691.1| At5g23240 [Arabidopsis thaliana] gb|AED93140.1| DNAJ heat shock N-terminal domain-containing protein [Arabidopsis thaliana]	sp_v3.0_unigene12497		-1.45603	11.3567	-2.98487	0.0192006	0.0529429	-3.88713		-2.84282	11.3567	-5.21254	0.0010528	0.0124496	-0.678229
Contig32843	A9NQB6	2144	AT1G78370.1	NP_177958.1	Glutathione-S-transferase n=4 Tax=Picea RepID=Q2Q9T2_PICMA	sp_v3.0_unigene32843		-3.56764	8.5206	-7.99249	6.95703e-05	0.00153306	2.11437		-2.80695	8.5206	-5.62445	0.00066511	0.00984657	-0.188901
Contig28358	A9P135	2817	AT1G75290.1	NP_177664.4	Phenylcoumaran benzylic ether reductase homolog TH6 n=4 Tax=Pinaceae RepID=Q9M523_TSUHE	sp_v3.0_unigene28358		-3.43599	8.283	-8.89974	3.36819e-05	0.00108641	2.88194		-2.77481	8.283	-6.42841	0.000288702	0.00636367	0.698112
HLKU4M001B59P3	D7U9P8	17155			Unassigned protein	sp_v3.0_unigene148542		-4.08409	9.44314	-11.5722	5.47034e-06	0.000539472	4.76573		-2.77147	9.44314	-7.02386	0.000163191	0.00489285	1.30142
GD4IA4403GP0CI	Q27JA3	2734	AT1G58170.1	NP_176113.1	Dirigent-like protein pDIR4 (Fragment) n=1 Tax=Picea engelmannii x Picea glauca RepID=Q27JA8_9CONI	sp_v3.0_unigene78377		-1.55936	8.94824	-2.23482	0.0586795	0.118957	-5.02539		-2.74503	8.94824	-3.51876	0.00897275	0.0436042	-2.95244
AllPine_a_c25006	D7FL53	11405			Unassigned protein	sp_v3.0_unigene100197		-2.643	7.52819	-20.8415	8.09885e-08	0.000185972	8.72861		-2.74287	7.52819	-19.3456	1.38951e-07	0.000276209	8.09589
Contig8103	B8LKL2	37870	AT5G41040.1	NP_568587.2	Taxadien-5-alpha-ol O-acetyltransferase, putative n=1 Tax=Ricinus communis RepID=B9RAB0_RICCO	sp_v3.0_unigene8103		-0.0780384	9.21401	-0.271121	0.793739	0.848638	-7.13304		-2.72764	9.21401	-8.47594	4.68864e-05	0.00286842	2.60626
Contig12159	D5A9V6	6130			uncharacterized protein [Arabidopsis thaliana] gb|ABF59322.1| unknown protein [Arabidopsis thaliana] gb|AEE30460.1| uncharacterized protein [Arabidopsis thaliana]	sp_v3.0_unigene12159		-2.50953	10.175	-7.11466	0.000150085	0.00232953	1.29429		-2.68055	10.175	-6.79722	0.000201864	0.00542292	1.07688
Contig11695	A9P215	33068			Atrophin-1 multi-domain protein	sp_v3.0_unigene11695		-3.82374	9.36161	-6.8869	0.000185454	0.00259094	1.0677		-2.66771	9.36161	-4.29753	0.00317876	0.023371	-1.855
Contig32977	A9P2H6	30119	AT1G29520.1	NP_174245.1	putative ABA induced plasma membrane protein [Oryza sativa Japonica Group]	sp_v3.0_unigene32977		-3.0895	8.0725	-14.5078	1.10196e-06	0.000300011	6.35657		-2.66578	8.0725	-11.1965	6.8948e-06	0.00137875	4.55139
Contig18494	B8LPL3	35888	AT5G33370.1	NP_198322.1	Zinc finger protein, putative n=1 Tax=Ricinus communis RepID=B9S7Q2_RICCO	sp_v3.0_unigene18494		-3.05677	7.77664	-9.57791	2.03797e-05	0.000875152	3.40906		-2.65371	7.77664	-7.43714	0.000112215	0.00416136	1.69557
AllPine_a_rep_C80569	O22616	36666			Ornithine decarboxylase n=1 Tax=Theobroma cacao RepID=A2TBH8_THECC	sp_v3.0_unigene129500		-2.49566	7.6304	-13.2515	2.1006e-06	0.000367119	5.7258		-2.65324	7.6304	-12.6009	3.00131e-06	0.000777895	5.36241
Contig10771	D7TJ40	38312	AT3G09930.1	NP_187604.1	putative lipase acylhydrolase [Arabidopsis thaliana]	sp_v3.0_unigene10771		-1.84514	7.95656	-8.53928	4.4586e-05	0.00122563	2.586		-2.64273	7.95656	-10.9393	8.11127e-06	0.00152442	4.39028
Contig21432	Q84KL4	13790	AT4G16730.1	NP_193406.3	Alpha-terpineol synthase n=1 Tax=Pinus taeda RepID=Q84KL4_PINTA	sp_v3.0_unigene21432		-2.10932	8.33352	-13.2559	2.09567e-06	0.000367119	5.72812		-2.62867	8.33352	-14.7757	9.66868e-07	0.000610408	6.42411
AllPine_a_rep_C72923	C0PQZ0	24736	AT4G39800.1	NP_195690.1	Inositol 1-phosphate synthase n=1 Tax=Oryza coarctata RepID=Q7XZE6_ORYCO	sp_v3.0_unigene127637		-2.24692	11.7617	-4.9769	0.00138342	0.00857476	-1.09255		-2.62634	11.7617	-5.20316	0.00106416	0.0125507	-0.689664
Contig6348	Q9AUI0	19089	AT5G03260.1	NP_195946.2	Laccase n=1 Tax=Pinus taeda RepID=Q9AUI0_PINTA	sp_v3.0_unigene6348		-2.45814	7.9575	-5.52381	0.000742546	0.00582814	-0.423136		-2.60408	7.9575	-5.23396	0.00102738	0.0122935	-0.652179
Contig21542	A9NK73	43020			Male-cone protein 1 n=1 Tax=Pinus radiata RepID=MC1_PINRA	sp_v3.0_unigene21542		-3.05802	13.2355	-5.18989	0.00108044	0.00733113	-0.826699		-2.59779	13.2355	-3.94337	0.00503931	0.0307124	-2.34377
Contig30050	D5ACH9	19477	AT1G73040.1	NP_177447.1	Pentatricopeptide repeat-containing protein, putative n=1 Tax=Ricinus communis RepID=B9R809_RICCO	sp_v3.0_unigene30050		-0.632236	8.14051	-0.925853	0.383853	0.495602	-6.71665		-2.59245	8.14051	-3.39562	0.0106583	0.0486182	-3.13309
Contig7092	B8LRY9	6348	AT1G23010.1	NP_173714.2	low-phosphate root 1 [Arabidopsis thaliana]	sp_v3.0_unigene7092		-1.87728	9.34981	-5.60492	0.000679412	0.0055437	-0.327508		-2.58372	9.34981	-6.89971	0.000183234	0.00515516	1.17917
HLKU4M003F8US4		27507			Folate_rec domain containing protein	sp_v3.0_unigene176929		-2.68263	8.87926	-7.03969	0.000160817	0.00240472	1.22037		-2.55829	8.87926	-6.00464	0.000443869	0.00787677	0.241435
AllPine_a_rep_C67064	B8LM09	2833	AT2G22240.1	NP_179812.1	Myo-inositol-1-phosphate synthase isoform 1 n=1 Tax=Xerophyta viscosa RepID=A4UMS1_9LILI	sp_v3.0_unigene126925		-2.0608	10.3745	-3.53279	0.00879961	0.0301142	-3.06889		-2.53292	10.3745	-3.88373	0.00545595	0.0320376	-2.42783
Contig35527	Q3ZDJ8	9544	AT4G40030.2	NP_001078516.1	Histone H3 n=3 Tax=Eukaryota RepID=B6SJQ5_MAIZE	sp_v3.0_unigene35527		-2.84895	9.21897	-5.68835	0.000620614	0.00524936	-0.230097		-2.52299	9.21897	-4.5057	0.00244583	0.0199205	-1.57627
AllPine_b_rep_C62830		42659			unclassified	sp_v3.0_unigene205894		-1.49333	9.79006	-2.67486	0.0303195	0.0729301	-4.35859		-2.48529	9.79006	-3.9817	0.00478988	0.0298349	-2.29002
AllPine_a_rep_C116726	Q08865	13315			Histone H1-II n=2 Tax=Volvox carteri RepID=H12_VOLCA	sp_v3.0_unigene145137		-2.63871	9.32588	-5.50478	0.000758285	0.00590766	-0.445708		-2.47793	9.32588	-4.62363	0.00211433	0.0182878	-1.42123
AllPine_a_rep_C98371	I1KXE2	10125			Polygalacturonase (Fragment) n=1 Tax=Glycine max RepID=Q27SZ3_SOYBN	sp_v3.0_unigene139339		-2.62147	7.49091	-15.6868	6.29838e-07	0.000246335	6.89104		-2.46952	7.49091	-13.2174	2.13935e-06	0.000726327	5.68532
Contig22686	D5AAL5	29109	AT2G36970.1	NP_181234.1	UDP-glycosyltransferase-like protein [Arabidopsis thaliana] sp|Q9SJL0.1|U86A1_ARATH RecName: Full=UDP-glycosyltransferase 86A1 gb|AAD31582.1| putative glucosyltransferase [Arabidopsis thaliana] gb|AAL06924.1| At2g36970/T1J8.15 [Arabidopsis thaliana] gb|AAM91353.1| At2g36970/T1J8.15 [Arabidopsis thaliana] gb|AEC09329.1| UDP-glycosyltransferase-like protein [Arabidopsis thaliana]	sp_v3.0_unigene22686		-2.55467	7.52913	-23.8415	3.04684e-08	0.000102054	9.52243		-2.46174	7.52913	-20.5488	8.97394e-08	0.000240466	8.44218
Contig16611	B4XI11	329	AT3G49950.1	NP_190564.1	GRAS family transcription factor n=1 Tax=Populus trichocarpa RepID=B9H6M4_POPTR	sp_v3.0_unigene16611		-2.67695	9.01286	-10.4143	1.14252e-05	0.000692643	4.01061		-2.45656	9.01286	-8.54796	4.42809e-05	0.00286842	2.66548
Contig9568		26967			unclassified	sp_v3.0_unigene9568		-2.14243	7.38731	-10.9687	7.96058e-06	0.000598912	4.38266		-2.44943	7.38731	-11.2165	6.80907e-06	0.00137875	4.56376
Contig27085	A8MS78	18434	AT1G05835.1	NP_001077465.1	Unassigned protein	sp_v3.0_unigene27085		-2.60651	8.50374	-4.66029	0.00202159	0.0110687	-1.50007		-2.4484	8.50374	-3.91545	0.00522995	0.0313938	-2.38308
Contig9804	Q20HU6	12385	AT2G24210.1	NP_179998.1	Alpha-humulene synthase n=2 Tax=Picea RepID=F2XF97_PICGL	sp_v3.0_unigene9804		-2.24746	7.4537	-10.8541	8.56646e-06	0.000620397	4.30736		-2.42818	7.4537	-10.4888	1.08729e-05	0.00163091	4.09776
AllPine_a_rep_C118130	B8LQJ8	9637			Unassigned protein	sp_v3.0_unigene145627		-1.93128	8.67016	-5.84845	0.000522953	0.00470552	-0.0458629		-2.42263	8.67016	-6.56187	0.000253204	0.00609054	0.837129
GD4IA4403GGHMP	F6HVI1	3056			Unassigned protein	sp_v3.0_unigene78219		-2.7483	8.62105	-6.33802	0.000315887	0.00349773	0.496186		-2.42237	8.62105	-4.99661	0.00135178	0.0142611	-0.94466
Contig11744	Q41072	39640	AT5G60490.1	NP_200857.1	Arabinogalactan-like protein n=1 Tax=Pinus taeda RepID=Q41072_PINTA	sp_v3.0_unigene11744		-3.48085	9.92921	-8.56052	4.38433e-05	0.00121116	2.60376		-2.422	9.92921	-5.32763	0.000923902	0.0118115	-0.539035
AllPine_a_rep_C70398		28206			unclassified	sp_v3.0_unigene127361		-2.43866	8.05288	-5.94488	0.00047244	0.00445444	0.0634177		-2.41931	8.05288	-5.27507	0.00098047	0.0121148	-0.602367
Contig10249	D5A9K4	14755	AT5G45820.1	NP_199394.1	CBL-interacting protein kinase 16 n=2 Tax=Vitis vinifera RepID=C4P7W5_VITVI	sp_v3.0_unigene10249		-2.8986	10.4443	-4.88731	0.00153793	0.00918642	-1.20636		-2.41783	10.4443	-3.64631	0.00752434	0.0389683	-2.76719
Contig5432	D5ABS8	20543	AT1G70210.1	NP_177178.1	cyclin D protein [Physcomitrella patens] emb|CAD21955.1| cyclin D [Physcomitrella patens]	sp_v3.0_unigene5432		-2.10387	9.50736	-5.85225	0.000520853	0.00470242	-0.0415347		-2.41766	9.50736	-6.01511	0.000439065	0.00786443	0.253004
Contig27667	D8S9P1	364	AT5G20610.1	NP_197561.1	Unassigned protein	sp_v3.0_unigene27667		-2.16794	10.3459	-5.74305	0.000585135	0.00504099	-0.166751		-2.39212	10.3459	-5.66793	0.000634466	0.00955879	-0.138674
AllPine_b_c30438		25407			unclassified	sp_v3.0_unigene192311		-2.33175	8.21403	-7.91914	7.39888e-05	0.00156852	2.04891		-2.37986	8.21403	-7.22924	0.000135195	0.00448352	1.49971
Contig30278	C0PRB7	19531			Unassigned protein	sp_v3.0_unigene30278		-3.26603	8.28403	-13.6447	1.70641e-06	0.000356885	5.93057		-2.37152	8.28403	-8.86163	3.46796e-05	0.0026847	2.91791
AllPine_a_c13252	Q9LRJ9	1143	AT3G22060.1	NP_566697.1	cysteine-rich repeat secretory protein 38 [Arabidopsis thaliana] sp|Q9LRJ9.1|CRR38_ARATH RecName: Full=Cysteine-rich repeat secretory protein 38; Flags: Precursor dbj|BAB01391.1| unnamed protein product [Arabidopsis thaliana] gb|AAK59407.1| unknown protein [Arabidopsis thaliana] gb|ABD91491.1| At3g22060 [Arabidopsis thaliana] gb|AEE76585.1| cysteine-rich repeat secretory protein 38 [Arabidopsis t…	sp_v3.0_unigene95609		-2.21197	7.43629	-11.9828	4.28065e-06	0.000498714	5.01421		-2.36349	7.43629	-11.4519	5.88667e-06	0.00127209	4.70733
Contig5334	B8LLA7	32183	AT1G44446.1	NP_175088.1	putative chlorophyll synthase [Oryza sativa Japonica Group]	sp_v3.0_unigene5334		-1.97996	11.5945	-8.15573	6.07609e-05	0.00142821	2.25815		-2.35826	11.5945	-8.68845	3.96531e-05	0.00276396	2.77963
Contig33733		17796			HPC2 multi-domain protein	sp_v3.0_unigene33733		-2.42733	7.44627	-14.5634	1.07225e-06	0.000299291	6.38297		-2.35335	7.44627	-12.6289	2.95445e-06	0.000777895	5.37752
GG46A6U02FLJRW	A2ZMM4	35737			DUF588 domain containing protein	sp_v3.0_unigene72985		-0.186725	8.72724	-0.562222	0.590657	0.684866	-6.99961		-2.34909	8.72724	-6.32631	0.000319613	0.00664108	0.590238
Contig11905	D5AEG0	22778	AT5G54470.1	NP_200258.2	B-box type zinc finger-containing protein [Arabidopsis thaliana] gb|AAS77483.1| At5g54470 [Arabidopsis thaliana] dbj|BAD94801.1| putative protein [Arabidopsis thaliana] gb|AED96499.1| B-box type zinc finger-containing protein [Arabidopsis thaliana]	sp_v3.0_unigene11905		-0.883609	10.3633	-7.47687	0.000108341	0.00189993	1.6426		-2.34503	10.3633	-17.7481	2.59055e-07	0.000315529	7.582
AllPine_b_rep_C69378	A6YR05	23207	AT5G42500.1	NP_199065.1	Dirigent-like protein n=2 Tax=Picea sitchensis RepID=A6YR04_PICSI	sp_v3.0_unigene207085		-2.04809	7.33482	-10.2658	1.26227e-05	0.000717649	3.90747		-2.3383	7.33482	-10.4831	1.09142e-05	0.00163091	4.09396
Contig37742	B8LRW4	19517	AT1G26770.2	NP_177112.1	Expansin n=6 Tax=Pinaceae RepID=Q9SWY1_PINTA	sp_v3.0_unigene37742		-3.37337	8.89591	-6.69673	0.000222209	0.00286886	0.873843		-2.33791	8.89591	-4.15118	0.00383676	0.0261469	-2.05478
Contig10071	B9HAQ5	15302	AT5G58200.2	NP_001190565.1	metallophosphoesterase [Nostoc punctiforme PCC 73102] gb|ACC84721.1| metallophosphoesterase [Nostoc punctiforme PCC 73102]	sp_v3.0_unigene10071		-1.94336	8.33794	-5.81658	0.000540944	0.00479653	-0.0822549		-2.33594	8.33794	-6.25349	0.000343916	0.00687814	0.512464
Contig37048	B8LL19	17353	AT2G39420.1	NP_181474.2	putative phospholipase [Arabidopsis thaliana] gb|AAC27833.1| putative phospholipase [Arabidopsis thaliana]	sp_v3.0_unigene37048		-3.97223	9.34534	-10.8044	8.84493e-06	0.000627007	4.27449		-2.33308	9.34534	-5.67598	0.000628961	0.00955422	-0.129397
AllPine_a_rep_C76628	C0PT35	31811			1,8-cineole synthase n=3 Tax=Picea RepID=C0PT35_PICSI	sp_v3.0_unigene128300		-2.10657	7.33141	-6.59567	0.000245007	0.00302265	0.76905		-2.33133	7.33141	-6.52876	0.000261531	0.00617758	0.802856
Contig13081	A9NJW0	24810			CYSTM multi-domain protein	sp_v3.0_unigene13081		-3.17445	8.38205	-13.4009	1.93979e-06	0.000367119	5.80444		-2.31436	8.38205	-8.73856	3.8136e-05	0.00273246	2.81992
AllPine_a_c23956	D5AA73	31719	AT3G43120.1	NP_189898.1	SAUR-like auxin-responsive protein [Arabidopsis thaliana] emb|CAB86483.1| putative protein [Arabidopsis thaliana] gb|ABE65986.1| auxin-responsive protein-like protein [Arabidopsis thaliana] gb|AEE77766.1| SAUR-like auxin-responsive protein [Arabidopsis thaliana]	sp_v3.0_unigene99886		-2.05674	8.35939	-6.85421	0.000191257	0.00263899	1.03468		-2.31289	8.35939	-6.89409	0.000184203	0.00516309	1.1736
Contig8216	Q84KL3	44424	AT2G24210.1	NP_179998.1	(+)-alpha-pinene synthase n=1 Tax=Pinus taeda RepID=Q84KL3_PINTA	sp_v3.0_unigene8216		-2.02096	7.29523	-9.21908	2.6481e-05	0.000985791	3.13482		-2.30618	7.29523	-9.40953	2.30198e-05	0.00235434	3.3384
Contig23732	Q6GUG6	18690	AT5G17420.1	NP_197244.1	Cellulose synthase catalytic subunit n=2 Tax=Pinus RepID=Q5DI93_PINTA	sp_v3.0_unigene23732		-2.14952	7.47195	-8.69405	3.94801e-05	0.00115445	2.71448		-2.29481	7.47195	-8.30181	5.39288e-05	0.00299592	2.46107
Contig266	D5ADM5	19285	AT2G42840.1	NP_181812.1	PREDICTED: similar to PDF n=1 Tax=Vitis vinifera RepID=UPI0001984437	sp_v3.0_unigene266		-3.84001	8.80123	-11.7715	4.85154e-06	0.000508758	4.88756		-2.29012	8.80123	-6.27921	0.000335104	0.00679876	0.540014
Contig16750	B8LME9	9310			Unassigned protein	sp_v3.0_unigene16750		-1.67692	7.89746	-5.27174	0.000984181	0.00687395	-0.726304		-2.28522	7.89746	-6.4256	0.000289506	0.00636367	0.695162
Contig34282	A9NKH3	648			Unassigned protein	sp_v3.0_unigene34282		-2.15591	10.1288	-5.30068	0.000952443	0.00675401	-0.691033		-2.27871	10.1288	-5.01113	0.00132898	0.0141877	-0.926526
Contig30357	C0PST3	41492	AT5G21090.1	NP_197608.1	Serine-threonine protein kinase, plant-type, putative n=1 Tax=Ricinus communis RepID=B9RFW6_RICCO	sp_v3.0_unigene30357		-2.0491	7.82467	-4.46215	0.00258233	0.0131153	-1.76266		-2.2665	7.82467	-4.41451	0.00274125	0.0214278	-1.69758
AllPine_b_rep_C62021		1808			unclassified	sp_v3.0_unigene205810		-2.27714	7.20265	-6.18898	0.000367174	0.00383778	0.334493		-2.26197	7.20265	-5.49871	0.000763386	0.0107299	-0.335688
Contig12859	A9NTA5	5744	AT5G63560.1	NP_201161.1	3'-N-debenzoyltaxol N-benzoyltransferase n=1 Tax=Taxus x media RepID=Q56V25_9CONI	sp_v3.0_unigene12859		-1.99687	7.85568	-5.46267	0.000794443	0.00602715	-0.495839		-2.24682	7.85568	-5.49754	0.000764375	0.0107299	-0.337066
AllPine_a_rep_C109742	A9NV57	7825	AT3G24503.1	NP_566749.1	Aldehyde dehydrogenase, putative n=1 Tax=Ricinus communis RepID=B9RKT3_RICCO	sp_v3.0_unigene143160		-2.03329	7.77377	-9.49168	2.16865e-05	0.000906285	3.34408		-2.23492	7.77377	-9.33149	2.43724e-05	0.00241872	3.28004
Contig18050		25748			unclassified	sp_v3.0_unigene18050		-2.27784	7.9663	-8.60692	4.22684e-05	0.00119475	2.64241		-2.23193	7.9663	-7.54311	0.00010221	0.00396969	1.79357
Contig9737	B1A9K6	42969	AT4G36810.1	NP_195399.1	Geranyl diphosphate synthase 2 n=1 Tax=Picea abies RepID=B1A9K6_PICAB	sp_v3.0_unigene9737		-2.23245	7.36268	-14.226	1.26758e-06	0.000302441	6.22092		-2.23082	7.36268	-12.7148	2.81612e-06	0.000777895	5.4235
AllPine_a_c2864	Q9S9K9	18422	AT1G22640.1	NP_564176.2	transcription factor DcMYB5 [Daucus carota]	sp_v3.0_unigene93632		-2.50548	8.14155	-6.23419	0.000350696	0.0037114	0.383848		-2.22831	8.14155	-4.95918	0.00141256	0.0145021	-0.991537
Contig37855	Q50EK6	7701	AT1G73340.1	NP_177477.3	Abietadienol/abietadienal oxidase n=1 Tax=Pinus taeda RepID=C72B1_PINTA	sp_v3.0_unigene37855		-1.96885	7.28929	-9.96855	1.54707e-05	0.000776207	3.69633		-2.22632	7.28929	-10.0821	1.43049e-05	0.00179953	3.82171
AllPine_a_c17941	A9P1Z3	3589			unclassified	sp_v3.0_unigene97496		-1.45442	7.48422	-3.89514	0.00537345	0.0215542	-2.54561		-2.22506	7.48422	-5.32989	0.000921554	0.011803	-0.536322
Contig26893	A9NX74	17436	AT3G19900.1	NP_566650.1	DUF3067 domain containing protein	sp_v3.0_unigene26893		-1.23261	9.84797	-3.82729	0.00588481	0.0228867	-2.64233		-2.22182	9.84797	-6.17047	0.000374166	0.00716153	0.422957
AllPine_a_rep_C71807	A9NR63	28251			Unassigned protein	sp_v3.0_unigene127510		-2.76951	8.48742	-8.28256	5.47778e-05	0.00136415	2.36808		-2.22025	8.48742	-5.93894	0.000475391	0.00809312	0.168486
F585NNT02IU4YG	Q851F9	2922	AT1G17870.1	NP_173229.1	ethylene-dependent gravitropism-deficient and yellow-green-like 3 protein [Arabidopsis thaliana] gb|AAF97267.1|AC034106_10 F2H15.10 [Arabidopsis thaliana] gb|AEE29646.1| ethylene-dependent gravitropism-deficient and yellow-green-like 3 protein [Arabidopsis thaliana]	sp_v3.0_unigene53660		-2.4229	10.1562	-4.15531	0.0038163	0.0170039	-2.18067		-2.20487	10.1562	-3.38218	0.0108618	0.0491733	-3.1529
AllPine_b_rep_C67111	B8LPD2	28720			Unassigned protein	sp_v3.0_unigene206692		-2.1421	9.58868	-4.4071	0.0027669	0.0137452	-1.83663		-2.20273	9.58868	-4.05339	0.00435848	0.0282101	-2.19001
Contig35143	D5AAJ9	22901	AT5G65360.1	NP_563838.1	Histone H3 n=2 Tax=Pediculus humanus corporis RepID=E0V960_PEDHC	sp_v3.0_unigene35143		-2.43262	8.03248	-9.74933	1.80369e-05	0.00081926	3.53653		-2.20262	8.03248	-7.89558	7.5474e-05	0.00352721	2.11095
Contig9594	P49730	3111	AT3G27060.1	NP_189342.1	RecName: Full=Ribonucleoside-diphosphate reductase small chain; AltName: Full=Ribonucleoside-diphosphate reductase R2 subunit; AltName: Full=Ribonucleotide reductase small subunit emb|CAA63194.1| ribonucleotide reductase R2 [Nicotiana tabacum]	sp_v3.0_unigene9594		-2.2616	8.25255	-4.01318	0.00459495	0.0194206	-2.37886		-2.20247	8.25255	-3.49565	0.0092659	0.044369	-2.98622
F5X2MQL01CVQK5	A9NPJ1	43886	AT1G11545.1	NP_563892.1	xyloglucan:xyloglucosyl transferase [Arabidopsis thaliana] sp|Q8L9A9.2|XTH8_ARATH RecName: Full=Probable xyloglucan endotransglucosylase/hydrolase protein 8; Short=At-XTH8; Short=XTH-8; Flags: Precursor dbj|BAF00360.1| endo-xyloglucan transferase like protein [Arabidopsis thaliana] gb|AEE28750.1| xyloglucan:xyloglucosyl transferase [Arabidopsis thaliana]	sp_v3.0_unigene53124		-2.9306	9.61136	-6.49436	0.000270511	0.00318761	0.662745		-2.19508	9.61136	-4.35086	0.00297052	0.0224339	-1.78298
Contig23170		25762			unclassified	sp_v3.0_unigene23170		-1.99232	8.86485	-6.93182	0.000177798	0.00253782	1.11286		-2.17709	8.86485	-6.77499	0.000206179	0.00548092	1.05452
G5KS2UX02G3QBE	C5Y5L5	33889			Unassigned protein	sp_v3.0_unigene61421		-2.19065	7.27231	-16.1435	5.12561e-07	0.000246335	7.0847		-2.17257	7.27231	-14.32	1.20939e-06	0.000622262	6.21873
F51TW9002HTD2E	A9NPA1	24486			Unassigned protein	sp_v3.0_unigene57179		-1.32436	7.4934	-4.2597	0.00333616	0.0155579	-2.03692		-2.16827	7.4934	-6.2378	0.000349418	0.00690487	0.495617
Contig31764	B8LN73	6882	AT1G22400.1	NP_173656.1	UDP-glycosyltransferase 85A8 [Stevia rebaudiana]	sp_v3.0_unigene31764		-2.19975	7.80161	-9.78022	1.76478e-05	0.000812892	3.55926		-2.16169	7.80161	-8.59634	4.2622e-05	0.00284924	2.70499
Contig14550	Q949X0	15935	AT3G15850.1	NP_566529.1	Desaturase delta 9 n=2 Tax=Picea RepID=Q8S4Q3_PICGL	sp_v3.0_unigene14550		-2.31996	7.74869	-12.7437	2.77119e-06	0.000399231	5.45067		-2.15614	7.74869	-10.5934	1.01479e-05	0.00163091	4.16687
Contig9379	A9NRE5	19168	AT1G48300.1	NP_175264.2	uncharacterized protein [Arabidopsis thaliana] gb|AAK06873.1|AF344322_1 unknown protein [Arabidopsis thaliana] gb|AEE32272.1| uncharacterized protein [Arabidopsis thaliana]	sp_v3.0_unigene9379		-1.5247	9.93125	-4.18304	0.0036818	0.0165811	-2.14233		-2.15058	9.93125	-5.27726	0.00097804	0.0121147	-0.599722
Contig36553	Q9XEL3	43715	AT1G20450.1	NP_564114.2	Dehydrin-like protein (Fragment) n=1 Tax=Picea abies RepID=A9XLN1_PICAB	sp_v3.0_unigene36553		-1.88777	7.41415	-10.8825	8.41148e-06	0.000612484	4.32611		-2.14605	7.41415	-11.0653	7.48719e-06	0.0014752	4.46976
Contig9494	Q9AUH9	9678	AT5G01190.1	NP_195739.2	Laccase n=1 Tax=Pinus taeda RepID=Q9AUH9_PINTA	sp_v3.0_unigene9494		-2.61617	7.58816	-19.126	1.50921e-07	0.000185972	8.19369		-2.1435	7.58816	-14.0161	1.40933e-06	0.000622262	6.07702
Contig16524	B8LR59	36946	AT5G05340.1	NP_196153.1	Peroxidase n=3 Tax=Picea abies RepID=Q4W2V2_PICAB	sp_v3.0_unigene16524		-2.53615	7.90499	-6.69648	0.000222263	0.00286886	0.873582		-2.14339	7.90499	-5.06195	0.00125244	0.0138395	-0.863305
Contig34773	B4XAK4	22162	AT4G16740.1	NP_567511.3	Caryophyllene/humulene synthase n=1 Tax=Pinus sylvestris RepID=B4XAK4_PINSY	sp_v3.0_unigene34773		-1.6699	7.40215	-6.40336	0.000295964	0.0033805	0.566173		-2.13871	7.40215	-7.33527	0.000122877	0.00432359	1.6002
Contig18094	A9NNM1	8834	AT1G20930.1	NP_173517.1	Cyclin-dependent kinase B1-1 n=2 Tax=Oryza sativa RepID=CKB11_ORYSJ	sp_v3.0_unigene18094		-2.6904	9.04388	-5.40991	0.000842463	0.0062812	-0.558996		-2.13561	9.04388	-3.84097	0.0057776	0.0332653	-2.48841
AllPine_b_c17729	Q9M2V5	26472	AT3G55110.1	NP_191071.1	White-brown-complex ABC transporter family n=1 Tax=Populus trichocarpa RepID=B9HM23_POPTR	sp_v3.0_unigene186945		0.0229135	8.4999	0.0686672	0.947082	0.962309	-7.17168		-2.13428	8.4999	-5.72076	0.000599316	0.00932593	-0.0779948
Contig33851	P58171	17366			Calcium binding protein n=1 Tax=Pinus taeda RepID=O22429_PINTA	sp_v3.0_unigene33851		-1.963	7.25285	-4.1779	0.00370633	0.0166692	-2.14942		-2.10631	7.25285	-4.00962	0.00461655	0.0291688	-2.25098
Contig32345	B6UHQ8	27718	AT3G60270.1	NP_191586.1	Blue copper protein n=1 Tax=Zea mays RepID=B6UHQ8_MAIZE	sp_v3.0_unigene32345		-1.13214	8.20268	-4.57821	0.00223578	0.0119011	-1.60814		-2.09851	8.20268	-7.59017	9.80908e-05	0.00387676	1.8367
Contig16218	A9NS26	23817	AT2G42750.1	NP_565982.1	DNAJ heat shock N-terminal domain-containing protein [Arabidopsis thaliana] gb|AAL47445.1| At2g42750/F7D19.25 [Arabidopsis thaliana] gb|AAD21732.2| expressed protein [Arabidopsis thaliana] gb|AAM19907.1| At2g42750/F7D19.25 [Arabidopsis thaliana] gb|AAM62780.1| unknown [Arabidopsis thaliana] gb|AEC10164.1| DNAJ heat shock N-terminal domain-containing protein [Arabidopsis thaliana]	sp_v3.0_unigene16218		-1.81274	9.74236	-8.43237	4.8546e-05	0.00127784	2.496		-2.08116	9.74236	-8.6589	4.05792e-05	0.00276396	2.75578
Contig22867	A9P0Q6	38663	AT3G10060.1	NP_187617.1	FKBP-like peptidyl-prolyl cis-trans isomerase-like protein [Arabidopsis thaliana] gb|AAF04431.1|AC010927_24 unknown protein [Arabidopsis thaliana] gb|AAM19814.1| AT3g10060/T22K18_11 [Arabidopsis thaliana] gb|AAM67428.1| AT3g10060/T22K18_11 [Arabidopsis thaliana] gb|AEE74855.1| FKBP-like peptidyl-prolyl cis-trans isomerase-like protein [Arabidopsis thaliana]	sp_v3.0_unigene22867		-1.7059	8.19085	-13.646	1.70525e-06	0.000356885	5.93124		-2.08066	8.19085	-14.8867	9.16467e-07	0.000610408	6.47289
Contig23591	B8LKA6	18139			TPR repeat-containing protein [Synechococcus sp. JA-3-3Ab] gb|ABD00149.1| tetratricopeptide repeat protein [Synechococcus sp. JA-3-3Ab]	sp_v3.0_unigene23591		-2.31272	9.21659	-10.5808	1.02322e-05	0.000662682	4.12446		-2.07151	9.21659	-8.47671	4.68577e-05	0.00286842	2.6069
Contig15624	A9NWP2	4140	AT5G22880.1	NP_197679.1	Histone H2B n=2 Tax=Picea sitchensis RepID=A9NZJ5_PICSI	sp_v3.0_unigene15624		-2.48229	9.96034	-6.36212	0.00030837	0.00346897	0.522062		-2.06977	9.96034	-4.74478	0.00182438	0.0169626	-1.26414
Contig12322	E0CQV8	19405	AT5G42210.1	NP_199036.2	Whole genome shotgun sequence of line PN40024, scaffold_1.assembly12x (Fragment) n=1 Tax=Vitis vinifera RepID=E0CQV8_VITVI	sp_v3.0_unigene12322		-1.52062	8.61906	-4.51438	0.00241958	0.0125406	-1.69287		-2.06245	8.61906	-5.47655	0.00078232	0.010845	-0.361788
F51TW9001BI8AV		33642			ABA_WDS domain containing protein	sp_v3.0_unigene56193		-1.21175	10.3618	-2.68714	0.0297705	0.0720234	-4.33987		-2.06235	10.3618	-4.09057	0.00415158	0.0273534	-2.13845
AllPine_a_rep_C93027	C0PSQ9	25936			Abietadiene synthase, chloroplastic n=1 Tax=Abies grandis RepID=TPSDV_ABIGR	sp_v3.0_unigene136095		-1.78933	7.23312	-7.34951	0.00012132	0.00203435	1.52177		-2.05301	7.23312	-7.54232	0.000102281	0.00396969	1.79284
AllPine_a_rep_C68094	D5ADX9	6616	AT5G20250.4	NP_197525.1	Raffionse synthase 3 n=1 Tax=Glycine max RepID=B2ZF65_SOYBN	sp_v3.0_unigene127047		-1.45168	8.84672	-4.83417	0.0016385	0.00954877	-1.27443		-2.04374	8.84672	-6.08724	0.000407495	0.00744832	0.332309
G5KS2UX02IRXSE	C0PPN9	8928			Unassigned protein	sp_v3.0_unigene62124		-2.72258	9.23108	-7.48971	0.000107121	0.00188843	1.65468		-2.04232	9.23108	-5.0252	0.00130728	0.0140695	-0.908983
Contig30131	B8LN43	23569	AT2G18670.1	NP_179457.1	Zinc finger protein, putative n=1 Tax=Ricinus communis RepID=B9RUA7_RICCO	sp_v3.0_unigene30131		-1.90193	7.39097	-15.7185	6.20779e-07	0.000246335	6.90472		-2.02964	7.39097	-15.003	8.66803e-07	0.000610408	6.52352
Contig13919	D7TPG1	28640	AT4G34090.3	NP_567951.1	Unassigned protein	sp_v3.0_unigene13919		-2.17035	9.27078	-8.87934	3.42118e-05	0.00108641	2.8655		-2.02925	9.27078	-7.42561	0.000113367	0.00416136	1.68484
Contig3450	B8LL40	25425	AT3G63140.1	NP_191873.1	mRNA-binding protein precursor [Nicotiana tabacum]	sp_v3.0_unigene3450		-2.12149	10.1737	-17.2068	3.23894e-07	0.000197252	7.50941		-2.02655	10.1737	-14.7015	1.00231e-06	0.000610408	6.39123
Contig18683	A9NK10	7178			PsbX domain containing protein	sp_v3.0_unigene18683		-1.85587	11.0674	-7.70427	8.88537e-05	0.00170066	1.85404		-2.02618	11.0674	-7.52328	0.000104003	0.00399517	1.77533
Contig25196		21997			Prophenoloxidase activating factor n=3 Tax=Penaeus monodon RepID=A3E0P9_PENMO	sp_v3.0_unigene25196		1.18398	10.4138	2.40104	0.0456803	0.0988572	-4.77492		-2.02475	10.4138	-3.67261	0.00725819	0.0381419	-2.72924
Contig20393	A9NZG3	26701	AT4G39230.1	NP_195634.1	Phenylcoumaran benzylic ether reductase n=6 Tax=Pinaceae RepID=O81651_PINTA	sp_v3.0_unigene20393		-2.48253	8.82392	-5.85902	0.000517135	0.00468463	-0.0338263		-2.00451	8.82392	-4.2314	0.00345946	0.0245367	-1.94489
Contig20418	A9NZX4	25153			Unassigned protein	sp_v3.0_unigene20418		-1.96867	7.22401	-11.2052	6.85731e-06	0.000572226	4.5354		-2.00205	7.22401	-10.1921	1.32692e-05	0.00176021	3.89754
GD4IA4403HASTA	O81829	22688			unclassified	sp_v3.0_unigene78151		-2.2204	8.02241	-7.3469	0.000121604	0.00203657	1.51928		-2.00059	8.02241	-5.92074	0.000484556	0.00815587	0.148179
Contig26958	A9P1F2	42818	AT3G09140.1	NP_001118603.1	DUF674 domain containing protein	sp_v3.0_unigene26958		-1.08314	7.39269	-2.89386	0.0219348	0.0582044	-4.02521		-1.98872	7.39269	-4.75238	0.00180771	0.0168929	-1.25436
HLKU4M001B0X5W	A5C0S2	38296	AT2G23370.1	NP_850040.1	Unassigned protein	sp_v3.0_unigene148112		-2.10575	8.4176	-10.4021	1.1519e-05	0.000694735	4.00215		-1.98687	8.4176	-8.77863	3.69699e-05	0.00273246	2.85197
Contig33248	P81393	7608	AT4G38620.1	NP_195574.1	R2R3-MYB transcription factor MYB5 n=1 Tax=Picea glauca RepID=A5JYE9_PICGL	sp_v3.0_unigene33248		-2.33629	9.20364	-4.68356	0.00196504	0.0108478	-1.46961		-1.98617	9.20364	-3.56133	0.00845854	0.0418803	-2.8904
F5X2MQL01CMFJC	Q8VYZ3	32485			Pectinesterase n=2 Tax=Oryza sativa RepID=Q53WM8_ORYSJ	sp_v3.0_unigene58631		-1.96905	7.22206	-16.5919	4.20909e-07	0.000234972	7.26815		-1.98006	7.22206	-14.9232	9.00543e-07	0.000610408	6.48883
Contig515	E0CQG0	35846	AT5G66460.1	NP_201447.1	pfam00150, Cellulase, Cellulase (glycosyl hydrolase family 5)	sp_v3.0_unigene515		-2.85285	8.05105	-8.85594	3.48314e-05	0.00109035	2.84659		-1.97548	8.05105	-5.48498	0.000775057	0.010788	-0.351852
Contig2629		10856			unclassified	sp_v3.0_unigene2629		-2.44963	8.60754	-9.80008	1.74027e-05	0.000812892	3.57384		-1.9728	8.60754	-7.05923	0.00015794	0.00478752	1.33591
AllPine_a_c47081	F6H8S0	23903	AT3G23530.1	NP_188995.2	Cyclopropane-fatty-acyl-phospholipid synthase [Arabidopsis thaliana] gb|AAL38380.1| AT3g23510/MEE5_5 [Arabidopsis thaliana] gb|AAP21152.1| At3g23510/MEE5_5 [Arabidopsis thaliana] gb|AEE76773.1| Cyclopropane-fatty-acyl-phospholipid synthase [Arabidopsis thaliana]	sp_v3.0_unigene112982		-2.72039	7.79559	-13.0482	2.34416e-06	0.000373894	5.61715		-1.96793	7.79559	-8.44257	4.81518e-05	0.00288008	2.57866
Contig23866	B8LNF7	24350			flavoprotein (ISS) [Ostreococcus tauri] emb|CAL52487.1| flavoprotein (ISS) [Ostreococcus tauri]	sp_v3.0_unigene23866		-1.62377	11.2337	-9.91595	1.60467e-05	0.00078792	3.65831		-1.96506	11.2337	-10.7333	9.26189e-06	0.00163091	4.25816
Contig30397	D5ABH4	9960	AT5G55410.2	NP_001032078.1	Lipid binding protein, putative n=2 Tax=Ricinus communis RepID=B9SUL9_RICCO	sp_v3.0_unigene30397		-1.93477	7.4469	-5.91504	0.000487464	0.00452602	0.0297403		-1.96211	7.4469	-5.36533	0.000885557	0.011508	-0.493862
Contig34098	A9NT93	38024	AT5G02600.2	NP_568105.1	heavy metal transport/detoxification domain-containing protein [Arabidopsis thaliana] ref|NP_974723.1| heavy metal transport/detoxification domain-containing protein [Arabidopsis thaliana] gb|AAM63048.1| unknown [Arabidopsis thaliana] dbj|BAC41903.1| unknown protein [Arabidopsis thaliana] gb|AAP37703.1| At5g02600 [Arabidopsis thaliana] dbj|BAD93718.1| hypothetical protein [Arabidopsis thaliana] g…	sp_v3.0_unigene34098		-2.23051	7.32797	-18.0448	2.29842e-07	0.000194761	7.82039		-1.95598	7.32797	-14.1532	1.31481e-06	0.000622262	6.14145
Contig6076	A5JYE8	44607	AT5G12870.1	NP_196791.1	R2R3-Myb4 transcription factor (Fragment) n=1 Tax=Pinus pinaster RepID=B1PPT6_PINPS	sp_v3.0_unigene6076		-2.13191	7.87017	-6.93044	0.000178028	0.00253782	1.11148		-1.94791	7.87017	-5.66377	0.000637326	0.00957668	-0.143463
Contig29555	D5AB92	26667	AT1G65295.1	NP_564848.1	Unassigned protein	sp_v3.0_unigene29555		-1.84496	9.60454	-5.21213	0.0010533	0.00719273	-0.79933		-1.94775	9.60454	-4.92161	0.00147664	0.0148144	-1.03882
AllPine_a_c31728		26763			Unassigned protein	sp_v3.0_unigene102474		-1.93274	8.33531	-4.27122	0.00328735	0.0153946	-2.02115		-1.94136	8.33531	-3.83733	0.00580591	0.0333102	-2.49357
Contig10930	B8LN88	16703	AT5G62740.1	NP_201080.1	Band_7 domain containing protein	sp_v3.0_unigene10930		-1.97222	9.34741	-8.74624	3.79094e-05	0.00112818	2.75732		-1.92848	9.34741	-7.64939	9.31687e-05	0.00380024	1.89065
Contig20513	B8LRE0	20847			Unassigned protein	sp_v3.0_unigene20513		-2.10259	7.27922	-11.2008	6.87628e-06	0.000572226	4.53258		-1.92627	7.27922	-9.17818	2.72986e-05	0.00252239	3.16392
F5V9AAZ02G5ZQC	B8LNY5	45208			unclassified	sp_v3.0_unigene55833		-1.21977	8.13775	-4.45422	0.00260805	0.0131909	-1.77328		-1.91642	8.13775	-6.25938	0.000341876	0.00687814	0.518779
Contig20536	B8LPE2	23984	AT1G18250.2	NP_001031064.1	Thaumatin-like protein [Arabidopsis thaliana] gb|AEE29691.1| Thaumatin-like protein [Arabidopsis thaliana]	sp_v3.0_unigene20536		-2.65088	8.33945	-7.58596	9.84512e-05	0.00179515	1.74472		-1.90599	8.33945	-4.8785	0.00155411	0.0152096	-1.09331
Contig7401	A9NPE1	38017	AT4G25570.1	NP_567723.1	OSJNBb0039L24.15 protein n=2 Tax=Oryza sativa RepID=Q7XMK3_ORYSJ	sp_v3.0_unigene7401		-1.92185	8.10748	-7.21497	0.000136956	0.00219699	1.39221		-1.89359	8.10748	-6.35838	0.000309524	0.00650001	0.624261
GD4IA4404IXD39		39496			Nop14 domain containing protein	sp_v3.0_unigene86863		-1.66503	10.0813	-5.06792	0.00124377	0.00806584	-0.978124		-1.88326	10.0813	-5.12699	0.0011615	0.0132893	-0.782957
AllPine_a_rep_C89213	B8A3D9	3396	AT1G57770.1	NP_176088.2	All-trans-retinol 13,14-reductase precursor, putative (EC:1.3.99.23)	sp_v3.0_unigene133660		-1.68569	9.61782	-5.7165	0.000602064	0.00515428	-0.197443		-1.88046	9.61782	-5.70377	0.000610378	0.00944085	-0.0974667
Contig21297	C0PQU1	26361	AT1G50010.1	NP_175423.1	Tubulin alpha-2/alpha-4 chain n=384 Tax=Eukaryota RepID=TBA2_ARATH	sp_v3.0_unigene21297		-1.86566	12.8925	-5.90058	0.000494941	0.0045699	0.0133654		-1.87637	12.8925	-5.30792	0.000944686	0.0119671	-0.562743
RooT_euler_14158		11966			HC2 multi-domain protein	sp_v3.0_unigene210507		-2.0835	8.32654	-5.89996	0.000495261	0.0045699	0.012671		-1.87365	8.32654	-4.74557	0.00182265	0.0169626	-1.26313
Contig12972	B9S7X5	20934			Unassigned protein	sp_v3.0_unigene12972		-2.2387	7.64946	-10.6471	9.79658e-06	0.000649775	4.16931		-1.87067	7.64946	-7.95756	7.16366e-05	0.00343628	2.16543
Contig12830	C0PSI2	19389	AT3G02940.1	NP_186944.1	myb domain protein 107 [Arabidopsis thaliana] gb|AAF26965.1|AC018363_10 putative MYB family transcription factor [Arabidopsis thaliana] gb|AAF65560.1|AF249310_1 putative transcription factor [Arabidopsis thaliana] gb|AAS10053.1| MYB transcription factor [Arabidopsis thaliana] gb|ABF74721.1| At3g02940 [Arabidopsis thaliana] gb|AEE73883.1| myb domain protein 107 [Arabidopsis thaliana]	sp_v3.0_unigene12830		-1.72587	7.52193	-10.8162	8.77765e-06	0.000627007	4.28234		-1.86933	7.52193	-10.4785	1.09474e-05	0.00163091	4.09092
Contig31724	A9NX90	42281	AT5G14740.1	NP_568303.2	Carbonic anhydrase n=1 Tax=Picea sitchensis RepID=A9NX90_PICSI	sp_v3.0_unigene31724		-2.53662	8.75499	-10.9606	8.00159e-06	0.000598912	4.37739		-1.86125	8.75499	-7.19333	0.000139676	0.00454218	1.46538
Contig8701	Q8S4R4	36309	AT1G57770.1	NP_176088.2	FAD/NAD(P)-binding oxidoreductase domain-containing protein [Arabidopsis thaliana] gb|AAG29233.1|AC079732_4 hypothetical protein [Arabidopsis thaliana] gb|AAL38754.1| unknown protein [Arabidopsis thaliana] gb|AAM91765.1| unknown protein [Arabidopsis thaliana] gb|AEE33463.1| FAD/NAD(P)-binding oxidoreductase domain-containing protein [Arabidopsis thaliana]	sp_v3.0_unigene8701		-1.69047	9.46348	-10.9226	8.19805e-06	0.000603503	4.3525		-1.84171	9.46348	-10.6435	9.8196e-06	0.00163091	4.19976
Contig20668	B8LNK1	7096	AT5G27290.1	NP_568492.1	stress regulated protein isoform 3 [Solanum virginianum] gb|AAW65812.1| stress regulated protein isoform 3 [Solanum virginianum]	sp_v3.0_unigene20668		-1.86023	7.65854	-9.41427	2.29405e-05	0.000927625	3.28525		-1.83946	7.65854	-8.32637	5.28668e-05	0.0029791	2.48173
Contig34127	I1JTB4	13089	AT5G42760.2	NP_568611.2	Leucine carboxyl methyltransferase [Arabidopsis thaliana] gb|AED94857.1| Leucine carboxyl methyltransferase [Arabidopsis thaliana]	sp_v3.0_unigene34127		-2.50123	8.64071	-11.9045	4.48274e-06	0.000506405	4.96759		-1.83864	8.64071	-7.8271	7.9985e-05	0.00365747	2.0503
Contig22600	A9P1Y6	41312	AT1G18170.1	NP_564048.1	Peptidylprolyl isomerase, FKBP-type [Medicago truncatula]	sp_v3.0_unigene22600		-1.8052	7.86768	-6.2644	0.000340148	0.00365169	0.41667		-1.83802	7.86768	-5.70491	0.000609629	0.00944085	-0.0961583
Contig13191	D5A7Y3	20488	AT1G47740.1	NP_973987.1	PPPDE putative thiol peptidase family protein [Arabidopsis thaliana] ref|NP_973987.1| PPPDE putative thiol peptidase family protein [Arabidopsis thaliana] gb|AAL87252.1| unknown protein [Arabidopsis thaliana] gb|AAM45073.1| unknown protein [Arabidopsis thaliana] dbj|BAE99016.1| hypothetical protein [Arabidopsis thaliana] gb|AEE32206.1| PPPDE putative thiol peptidase family protein [Arabidopsis th…	sp_v3.0_unigene13191		-2.16543	7.61164	-14.4357	1.14187e-06	0.000300011	6.32217		-1.83648	7.61164	-10.9503	8.05453e-06	0.00152442	4.39726
AllPine_a_rep_C78417	A9NZJ5	29170	AT5G22880.1	NP_197679.1	Histone H2B n=2 Tax=Picea sitchensis RepID=A9NZJ5_PICSI	sp_v3.0_unigene128778		-2.01559	8.49539	-7.90455	7.49049e-05	0.001573	2.03582		-1.83441	8.49539	-6.43453	0.000286956	0.00636367	0.704543
Contig11436	A9NZ78	3169	AT1G80120.1	NP_178129.1	DUF567 domain containing protein	sp_v3.0_unigene11436		-1.54982	7.75561	-4.94582	0.00143499	0.00875986	-1.1319		-1.83174	7.75561	-5.22836	0.00103396	0.0123028	-0.658981
GFIJCBT03GCLW1	D8QN15	17334			Unassigned protein	sp_v3.0_unigene74805		-0.724793	7.74719	-1.62033	0.147064	0.237536	-5.90769		-1.83108	7.74719	-3.66134	0.00737089	0.0385762	-2.74548
HLKU4M003GYR2L		28055			unclassified	sp_v3.0_unigene176646		-2.03958	7.6915	-9.8728	1.65372e-05	0.000798545	3.62697		-1.8272	7.6915	-7.911	7.4498e-05	0.00352018	2.12455
Contig21276	A9NPT6	14796	AT5G52390.1	NP_200052.1	photoassimilate-responsive protein PAR-like protein [Arabidopsis thaliana]	sp_v3.0_unigene21276		-1.10529	7.63033	-3.91312	0.00524615	0.0212479	-2.52009		-1.82627	7.63033	-5.78304	0.000560624	0.00893132	-0.00695964
Contig29587	A9P083	4011			Unassigned protein	sp_v3.0_unigene29587		-1.24022	7.32243	-4.03286	0.00447754	0.0190505	-2.35125		-1.82598	7.32243	-5.31076	0.000941653	0.0119472	-0.559316
Contig1432		30817			DUF3049 domain containing protein	sp_v3.0_unigene1432		-1.27907	8.95396	-4.21183	0.00354763	0.016164	-2.10264		-1.82202	8.95396	-5.36628	0.000884612	0.011508	-0.492724
Contig12293	D8SSR0	44163	AT1G50650.1	NP_175480.1	stigma-specific stig1-like protein [Arabidopsis thaliana] gb|AAG51203.1|AC079279_24 hypothetical protein [Arabidopsis thaliana] gb|AEE32575.1| stigma-specific stig1-like protein [Arabidopsis thaliana]	sp_v3.0_unigene12293		-2.75734	8.51457	-6.54143	0.000258309	0.00311505	0.712302		-1.81518	8.51457	-3.85165	0.00569537	0.0329857	-2.47325
Contig37728	A9NQ25	40057	AT1G64970.1	NP_176677.1	Gamma-tocopherol methyltransferase n=5 Tax=Asteraceae RepID=Q2XV91_HELAN	sp_v3.0_unigene37728		-1.24231	7.23633	-3.11886	0.0158097	0.0459475	-3.68469		-1.81081	7.23633	-4.06618	0.00428606	0.0278761	-2.17225
Contig17420	A9NU46	27753	AT4G23400.1	NP_194071.1	Probable aquaporin n=2 Tax=Picea RepID=Q3ZDL6_PICAB	sp_v3.0_unigene17420		-1.53818	7.33989	-8.41832	4.90953e-05	0.00128524	2.48409		-1.80887	7.33989	-8.85464	3.48662e-05	0.0026847	2.91238
Contig9922	A9NN79	1888	AT2G36870.1	NP_181224.1	Xyloglucan endotraglucosylase/hydrolase n=2 Tax=Phaseoleae RepID=C5G5Y4_PHAAN	sp_v3.0_unigene9922		-1.92944	7.3104	-15.5192	6.8028e-07	0.000246335	6.81817		-1.80632	7.3104	-12.995	2.41306e-06	0.000769765	5.571
Contig30421	A9P1Y5	9317	AT5G35525.1	NP_680337.2	PLAC8 family protein [Arabidopsis thaliana] sp|P0CW97.1|PCR3_ARATH RecName: Full=Protein PLANT CADMIUM RESISTANCE 3; Short=AtPCR3 gb|AED93976.1| PLAC8 family protein [Arabidopsis thaliana]	sp_v3.0_unigene30421		-1.70454	7.36171	-7.12989	0.000148004	0.00230442	1.30922		-1.80559	7.36171	-6.75522	0.000210103	0.00555218	1.03459
Contig29774	A9NSR9	41786			LEA_3 domain containing protein	sp_v3.0_unigene29774		-1.91815	8.11322	-6.50126	0.000268682	0.00318285	0.67003		-1.79625	8.11322	-5.44535	0.00080987	0.0109935	-0.398662
AllPine_a_c12809	B8LN32	32851	AT5G56300.1	NP_200441.2	gibberellic acid methyltransferase 2 [Arabidopsis thaliana] gb|AAU84675.1| At5g56300 [Arabidopsis thaliana] gb|AAV43779.1| At5g56300 [Arabidopsis thaliana] gb|AED96746.1| gibberellic acid methyltransferase 2 [Arabidopsis thaliana]	sp_v3.0_unigene95442		-2.36889	7.94925	-12.8504	2.61221e-06	0.000396218	5.50954		-1.79506	7.94925	-8.70956	3.9006e-05	0.00276396	2.79663
Contig11119	Q9SHM1	1344			Aluminium activated malate transporter family protein [Arabidopsis thaliana] sp|Q9SHM1.1|ALMT6_ARATH RecName: Full=Aluminum-activated malate transporter 6; Short=AtALMT6 gb|AAD32904.1| unknown protein [Arabidopsis thaliana] gb|AEC06632.1| Aluminium activated malate transporter family protein [Arabidopsis thaliana]	sp_v3.0_unigene11119		-1.43584	7.15063	-6.84314	0.000193267	0.00265172	1.02347		-1.79291	7.15063	-7.64281	9.37021e-05	0.00380431	1.88467
Contig4267	C0PPR7	9058			Unassigned protein	sp_v3.0_unigene4267		-1.78577	8.09179	-8.93552	3.27743e-05	0.00107362	2.91071		-1.79172	8.09179	-8.01881	6.80579e-05	0.00337718	2.21889
G5KS2UX02J63NI	A9NM58	9422			Unassigned protein	sp_v3.0_unigene61075		-1.62004	9.54914	-8.08	6.46815e-05	0.00147131	2.19178		-1.79011	9.54914	-7.98566	6.99689e-05	0.00342156	2.19001
Contig13227	F6I2W9	45094	AT1G01180.1	NP_171626.2	CmcI domain containing protein	sp_v3.0_unigene13227		-0.667087	8.43989	-3.47556	0.00952906	0.0318539	-3.153		-1.78291	8.43989	-8.30838	5.36424e-05	0.00299459	2.4666
HIF1XHV03F81TZ	A9NT41	7804	AT5G45680.1	NP_199380.1	FKBP-type peptidyl-prolyl cis-trans isomerase 3 [Arabidopsis thaliana] sp|Q9SCY2.2|FKBP3_ARATH RecName: Full=FKBP-type peptidyl-prolyl cis-trans isomerase 3, chloroplastic; Short=PPIase; AltName: Full=AtFKBP13; AltName: Full=FK506-binding protein 1; AltName: Full=Rotamase; Flags: Precursor dbj|BAB09210.1| unnamed protein product [Arabidopsis thaliana] gb|AAL57682.1| AT5g45680/MRA19_7 [Arabidopsis…	sp_v3.0_unigene168086		-1.41103	10.0538	-4.85473	0.00159876	0.00941264	-1.24804		-1.78277	10.0538	-5.48616	0.000774042	0.010788	-0.350456
Contig27638	B8LKQ5	18822	AT1G22400.1	NP_173656.1	cytokinin-O-glucosyltransferase 2 [Arabidopsis thaliana] sp|Q9SK82.1|U85A1_ARATH RecName: Full=UDP-glycosyltransferase 85A1; AltName: Full=Cytokinin-O-glucosyltransferase 2; AltName: Full=Zeatin O-glucosyltransferase 2; Short=AtZOG2 gb|AAF18537.1|AC006551_23 Putative UDP-glucose glucosyltransferase [Arabidopsis thaliana] gb|AAL91228.1| putative UDP-glucose glucosyltransferase [Arabidopsis thalian…	sp_v3.0_unigene27638		-1.58048	7.08764	-13.1814	2.18124e-06	0.000367119	5.68853		-1.78165	7.08764	-13.2904	2.05731e-06	0.000725363	5.72233
Contig30401	O22110	24516	AT1G18280.1	NP_173264.1	Lipid transfer protein n=2 Tax=Picea RepID=O22110_PICAB	sp_v3.0_unigene30401		-1.7134	11.4069	-9.53114	2.10772e-05	0.000896264	3.37388		-1.77751	11.4069	-8.8439	3.5155e-05	0.0026855	2.90388
Contig7327	D7M5V7	22005	AT5G13720.1	NP_196876.1	uncharacterized protein [Arabidopsis thaliana] dbj|BAB08699.1| unnamed protein product [Arabidopsis thaliana] gb|AAN12932.1| unknown protein [Arabidopsis thaliana] gb|AED91932.1| uncharacterized protein [Arabidopsis thaliana]	sp_v3.0_unigene7327		-1.56973	8.47942	-9.0341	3.0413e-05	0.00103304	2.98938		-1.76119	8.47942	-9.06588	2.96932e-05	0.00257905	3.07762
AllPine_a_rep_C117036	C0PAP0	18851	AT1G23110.1	NP_001185069.1	Unassigned protein	sp_v3.0_unigene145247		-1.1051	8.19157	-3.02623	0.0180788	0.0508117	-3.82452		-1.75687	8.19157	-4.30316	0.00315606	0.0232462	-1.84738
Contig34422	B8LLD1	26274	AT2G37870.1	NP_565872.1	Non-specific lipid-transfer protein n=1 Tax=Picea sitchensis RepID=A9NYD0_PICSI	sp_v3.0_unigene34422		-1.56344	7.37403	-6.92286	0.000179296	0.00253886	1.10388		-1.75589	7.37403	-6.95417	0.000174121	0.00506047	1.23302
Contig17479	A9P223	23259	AT1G11545.1	NP_563892.1	Xyloglucan endotransglycosylase n=1 Tax=Annona cherimola RepID=B8XXI5_ANNCH	sp_v3.0_unigene17479		-2.76538	9.26505	-7.46019	0.000109948	0.00190789	1.62688		-1.75148	9.26505	-4.22617	0.00348279	0.02465	-1.95203
Contig23500	A9NZX1	206	AT2G46100.1	NP_182134.2	DUF2358 domain containing protein	sp_v3.0_unigene23500		-1.77572	8.56179	-10.1243	1.38971e-05	0.000747766	3.80775		-1.75122	8.56179	-8.93055	3.28988e-05	0.00267138	2.9722
CL9613Contig1	B8RIL7	8852	AT5G26330.1	NP_198005.1	Phytocyanin homolog n=9 Tax=Pinus RepID=Q9LLZ7_PINTA	sp_v3.0_unigene44766		-0.604536	10.7944	-1.80434	0.112043	0.193472	-5.6539		-1.75024	10.7944	-4.67237	0.00199201	0.0175817	-1.35777
Contig13422	B8LLC1	782	AT4G00360.1	NP_191946.1	Cytochrome P450 monooxygenase CYP86A24 n=1 Tax=Glycine max RepID=Q2LAK8_SOYBN	sp_v3.0_unigene13422		-0.827239	9.29446	-2.9789	0.0193683	0.0532603	-3.89617		-1.74932	9.29446	-5.63429	0.000658035	0.00979595	-0.177513
Contig9775	B8LKB0	40233			monooxygenase, FAD-binding [Nostoc punctiforme PCC 73102] gb|ACC80836.1| monooxygenase, FAD-binding [Nostoc punctiforme PCC 73102]	sp_v3.0_unigene9775		-1.61203	10.0573	-7.51448	0.000104811	0.00186762	1.67795		-1.7459	10.0573	-7.27933	0.000129212	0.00441627	1.54734
Contig24960	A9P0T9	22893	AT5G38520.2	NP_198668.1	alpha/beta-hydrolase-like protein [Arabidopsis thaliana] dbj|BAB10142.1| unnamed protein product [Arabidopsis thaliana] gb|AAN17425.1| putative protein [Arabidopsis thaliana] gb|AAN65101.1| putative protein [Arabidopsis thaliana] gb|AED94329.1| alpha/beta-hydrolase-like protein [Arabidopsis thaliana]	sp_v3.0_unigene24960		-1.6145	8.58217	-12.2896	3.58148e-06	0.000461391	5.19386		-1.74159	8.58217	-11.8574	4.60961e-06	0.00106482	4.94697
AllPine_a_rep_C100674	B8LKB5	22149	AT1G42970.1	NP_174996.1	glyceraldehyde-3-phosphate dehydrogenase B subunit [Glycine max]	sp_v3.0_unigene140495		-2.12557	9.35287	-5.72396	0.000597253	0.00511964	-0.188809		-1.73418	9.35287	-4.17697	0.00371079	0.0255484	-2.01935
Contig15608	A9NXM8	31784	AT1G74460.1	NP_177586.1	Zinc finger protein, putative n=1 Tax=Ricinus communis RepID=B9RLX9_RICCO	sp_v3.0_unigene15608		0.267149	8.47796	1.14718	0.287198	0.397221	-6.49103		-1.7313	8.47796	-6.64964	0.000232522	0.00586692	0.927338
HLKU4M001CAIP5	B4FCZ5	20564	AT1G12330.1	NP_172697.2	Unassigned protein	sp_v3.0_unigene148710		-2.29094	7.65233	-11.778	4.83271e-06	0.000508758	4.8915		-1.71658	7.65233	-7.89349	7.56072e-05	0.00352721	2.10911
HLKU4M003HD2W8	A9RS64	19110			Unassigned protein	sp_v3.0_unigene166826		-2.3091	8.43864	-6.92311	0.000179255	0.00253886	1.10412		-1.71336	8.43864	-4.59464	0.00219101	0.0186737	-1.45916
Contig7911	B9GWB8	40785			Unassigned protein	sp_v3.0_unigene7911		-2.03759	8.09169	-10.0499	1.46256e-05	0.000768446	3.75471		-1.69797	8.09169	-7.49063	0.000107033	0.00406242	1.74519
Contig2867	B8LRP4	31316	AT1G76160.1	NP_177743.1	Multicopper oxidase, type 1 [Medicago truncatula]	sp_v3.0_unigene2867		-2.30155	9.94715	-5.59605	0.000686013	0.00555695	-0.337914		-1.67806	9.94715	-3.64934	0.00749313	0.0389271	-2.76281
AllPine_b_c17588	A9TW57	28878			vioC monooxygenase [Nodularia spumigena CCY9414] gb|EAW47137.1| vioC monooxygenase [Nodularia spumigena CCY9414]	sp_v3.0_unigene186881		-1.45497	8.90076	-8.82657	3.5627e-05	0.00110262	2.82279		-1.6751	8.90076	-9.08919	2.91772e-05	0.00257182	3.09562
AllPine_a_c5102	B8LLL8	34788	AT1G16670.1	NP_564003.1	putative receptor-like protein kinase [Oryza sativa Japonica Group]	sp_v3.0_unigene93748		-1.63626	7.1629	-11.5807	5.44228e-06	0.000539472	4.77096		-1.67505	7.1629	-10.6036	1.00801e-05	0.00163091	4.17358
Contig22977	A9NM37	8199			Unassigned protein	sp_v3.0_unigene22977		-2.36496	9.57174	-8.50617	4.57724e-05	0.00124085	2.55823		-1.65654	9.57174	-5.32912	0.000922354	0.011803	-0.537247
AllPine_a_rep_C88262	C0PSC4	42371	AT5G19780.1	NP_197479.1	Tubulin alpha subunit n=11 Tax=Eukaryota RepID=B1NHW5_9EUKA	sp_v3.0_unigene133173		-1.71613	8.16833	-10.8148	8.78603e-06	0.000627007	4.28136		-1.64236	8.16833	-9.25718	2.57441e-05	0.00242901	3.224
AC_Euler_2762	A9P107	35447	AT5G27290.1	NP_568492.1	Peptidase, cysteine peptidase active site n=1 Tax=Medicago truncatula RepID=A2Q3H3_MEDTR	sp_v3.0_unigene210396		-1.62362	7.43258	-10.6104	1.00352e-05	0.000659483	4.14451		-1.63774	7.43258	-9.57277	2.04551e-05	0.00222148	3.45891
Contig9183	B8LKX2	16693	AT3G04730.1	NP_187124.1	Auxin-induced protein 2 n=2 Tax=Pinus RepID=Q7XYT5_PINTA	sp_v3.0_unigene9183		-2.3522	9.01715	-9.12142	2.84805e-05	0.00100681	3.05838		-1.63736	9.01715	-5.67909	0.000626854	0.00953303	-0.125824
Contig16974	A9P0C5	14126	AT1G70410.2	NP_849872.1	Carbonic anhydrase n=3 Tax=Picea sitchensis RepID=A9NSY6_PICSI	sp_v3.0_unigene16974		-2.85666	11.0971	-7.93818	7.2812e-05	0.00155925	2.06596		-1.63735	11.0971	-4.06959	0.00426697	0.0277975	-2.16752
Contig9399	A9NYQ0	38768	AT1G49230.1	NP_175349.1	RING-H2 finger protein ATL78 [Arabidopsis thaliana] sp|Q6NQG7.1|ATL78_ARATH RecName: Full=RING-H2 finger protein ATL78 gb|AAQ65112.1| At1g49230 [Arabidopsis thaliana] dbj|BAD43998.1| putative RING zinc finger protein [Arabidopsis thaliana] dbj|BAD44275.1| putative RING zinc finger protein [Arabidopsis thaliana] gb|AEE32407.1| RING-H2 finger protein ATL78 [Arabidopsis thaliana]	sp_v3.0_unigene9399		-1.83015	9.08122	-5.55473	0.000717741	0.00569685	-0.386571		-1.63395	9.08122	-4.43568	0.00266935	0.0210708	-1.66931
Contig35416	A9NXG2	31314	AT3G59400.1	NP_191499.1	tetrapyrrole-binding protein [Arabidopsis thaliana] sp|Q9LX31.1|GUN4C_ARATH RecName: Full=Tetrapyrrole-binding protein, chloroplastic; AltName: Full=Genomes uncoupled 4; Flags: Precursor emb|CAB91610.1| putative protein [Arabidopsis thaliana] gb|AAN13026.1| unknown protein [Arabidopsis thaliana] gb|AEE79917.1| tetrapyrrole-binding protein [Arabidopsis thaliana]	sp_v3.0_unigene35416		-1.86856	11.7344	-8.4729	4.7e-05	0.0012569	2.53024		-1.63347	11.7344	-6.62496	0.000238141	0.00592327	0.902066
Contig8017	A9NMV7	6357	AT1G32520.1	NP_174530.2	TLD domain containing protein	sp_v3.0_unigene8017		-1.67938	9.96856	-12.1306	3.92617e-06	0.000469668	5.1014		-1.62974	9.96856	-10.5293	1.05856e-05	0.00163091	4.1246
CL3327Contig1	D5A9Y3	6736			Nucleic acid binding protein, putative n=1 Tax=Ricinus communis RepID=B9S5Z9_RICCO	sp_v3.0_unigene38897		-2.12502	7.65172	-9.76252	1.78696e-05	0.000817123	3.54624		-1.61995	7.65172	-6.65652	0.000230983	0.00586405	0.934366
AllPine_a_c14987	B9MYJ3	23829	AT5G22620.1	NP_001190366.1	phosphoglycerate/bisphosphoglycerate mutase family protein [Arabidopsis thaliana] ref|NP_001154730.1| phosphoglycerate/bisphosphoglycerate mutase family protein [Arabidopsis thaliana] dbj|BAB11668.1| unnamed protein product [Arabidopsis thaliana] gb|AAL32558.1| Unknown protein [Arabidopsis thaliana] gb|AAM13257.1| unknown protein [Arabidopsis thaliana] gb|AED93052.1| phosphoglycerate/bisphosphogl…	sp_v3.0_unigene96305		-1.53966	7.60333	-12.6558	2.91037e-06	0.000410454	5.40176		-1.61405	7.60333	-11.8666	4.58457e-06	0.00106482	4.95228
Contig19093	B8LKT5	14252	AT4G27800.1	NP_194509.1	protein phosphatase 2C 57 [Arabidopsis thaliana] sp|P49599.2|P2C57_ARATH RecName: Full=Protein phosphatase 2C 57; Short=AtPP2C57; AltName: Full=Protein phosphatase 2C PPH1; Short=PP2C PPH1 emb|CAB81429.1| protein phosphatase homolog (PPH1) [Arabidopsis thaliana] gb|AAL87346.1| putative protein phosphatase homolog PPH1 [Arabidopsis thaliana] gb|AAM45108.1| putative protein phosphatase homolog PPH1…	sp_v3.0_unigene19093		-1.49	10.2135	-8.48304	4.66219e-05	0.00125034	2.53879		-1.61237	10.2135	-8.21062	5.80856e-05	0.00312451	2.38389
AllPine_a_c25852	A9TLV6	32408	AT4G34860.1	NP_001031790.1	putative neutral/alkaline invertase [Lotus japonicus]	sp_v3.0_unigene100478		-1.33764	8.04593	-6.86789	0.000188804	0.00261362	1.04851		-1.60978	8.04593	-7.39255	0.000116749	0.00420133	1.65396
Contig10804	D5AE36	32623	AT4G18890.1	NP_193624.1	DUF822 domain containing protein	sp_v3.0_unigene10804		-1.77912	9.48666	-4.2832	0.00323742	0.0152728	-2.00477		-1.60787	9.48666	-3.46226	0.00970763	0.0457484	-3.03511
Contig37901	A9NK85	43049	AT2G16850.1	NP_179277.1	Probable aquaporin n=4 Tax=Picea RepID=O65045_PICMA	sp_v3.0_unigene37901		-2.23056	11.768	-6.03829	0.000428634	0.00420566	0.16808		-1.60756	11.768	-3.89235	0.00539352	0.0318056	-2.41566
GG46A6U01BTNY2	A9TR92	23429			PAP fibrillin family protein	sp_v3.0_unigene66195		-1.67192	9.4413	-11.5438	5.56563e-06	0.000539472	4.74818		-1.6027	9.4413	-9.89757	1.62537e-05	0.00192429	3.69252
AllPine_a_c4813	B8LRZ6	4078			Ornithine decarboxylase n=1 Tax=Theobroma cacao RepID=A2TBH8_THECC	sp_v3.0_unigene93735		-1.52431	7.23594	-5.287	0.000967298	0.0068068	-0.707686		-1.60211	7.23594	-4.97019	0.00139438	0.014415	-0.977726
Contig17050	A9P1L4	31145	AT4G04630.1	NP_567264.1	DUF584 domain containing protein	sp_v3.0_unigene17050		-1.88999	8.16054	-8.14825	6.11361e-05	0.00142821	2.25162		-1.60187	8.16054	-6.17699	0.000371686	0.00715308	0.430018
Contig5515	B8LP65	45194	AT3G53470.2	NP_190915.1	Unassigned protein	sp_v3.0_unigene5515		-0.821353	10.1627	-3.99541	0.00470391	0.0197029	-2.40385		-1.59943	10.1627	-6.95892	0.000173351	0.00504904	1.2377
Contig394	O23482	39428	AT4G16370.1	NP_567493.5	oligopeptide transporter OPT family protein [Musa acuminata]	sp_v3.0_unigene394		-0.937294	9.41493	-2.83993	0.0237448	0.0614811	-4.1072		-1.59942	9.41493	-4.33451	0.00303273	0.0226871	-1.80502
Contig33008	A9P236	35017	AT1G10370.1	NP_172508.4	Probable glutathione S-transferase n=1 Tax=Picea mariana RepID=O65056_PICMA	sp_v3.0_unigene33008		-1.78255	7.90551	-9.21499	2.65615e-05	0.000985791	3.13163		-1.59836	7.90551	-7.39047	0.000116965	0.00420133	1.65202
Contig10475	Q08891	30442	AT3G11980.1	NP_187805.1	male sterility 2 [Brassica rapa subsp. chinensis]	sp_v3.0_unigene10475		-2.62733	8.31201	-8.986	3.15405e-05	0.00104341	2.95109		-1.59729	8.31201	-4.88629	0.00153979	0.0151092	-1.08344
AllPine_a_rep_C79134		32159			HC2 multi-domain protein	sp_v3.0_unigene128989		-2.71738	12.4406	-7.72182	8.75218e-05	0.00169453	1.87013		-1.59674	12.4406	-4.05834	0.00433031	0.0280956	-2.18314
Contig12091	A9NP42	21886	AT5G02540.1	NP_568102.1	Retinol dehydrogenase 12 n=3 Tax=Andropogoneae RepID=B6TAL8_MAIZE	sp_v3.0_unigene12091		-1.71272	8.48655	-7.52193	0.000104126	0.00186509	1.68494		-1.59607	8.48655	-6.26963	0.000338358	0.00683759	0.529757
Contig31420	Q9M2C0	40361	AT3G43660.1	NP_189952.1	vacuolar iron transporter-like protein [Arabidopsis thaliana] emb|CAB83067.1| nodulin-like protein [Arabidopsis thaliana] gb|AAQ65133.1| At3g43660 [Arabidopsis thaliana] dbj|BAD43842.1| nodulin - like protein [Arabidopsis thaliana] gb|AEE77816.1| vacuolar iron transporter-like protein [Arabidopsis thaliana]	sp_v3.0_unigene31420		-1.34175	7.44166	-7.17134	0.000142502	0.00224881	1.34975		-1.5943	7.44166	-7.62157	9.54453e-05	0.00384017	1.86536
GD4IA4404H8IML	P09559	1862	AT1G32060.1	NP_174486.1	Phosphoribulokinase n=3 Tax=Physcomitrella patens subsp. patens RepID=A9RPJ4_PHYPA	sp_v3.0_unigene78806		-2.06843	11.7122	-5.38149	0.000869661	0.00641452	-0.593189		-1.5943	11.7122	-3.71002	0.00689694	0.0368948	-2.67541
Contig34832	B8LKL3	17573	AT3G03080.1	NP_186958.1	Phenylpropenal double-bond reductase n=1 Tax=Pinus taeda RepID=Q0PIN2_PINTA	sp_v3.0_unigene34832		-1.03359	11.3362	-4.77399	0.0017612	0.0100326	-1.35201		-1.59251	11.3362	-6.57905	0.000248999	0.00604734	0.854865
GD4IA4404JBMA8	Q9LLZ7	15104			Phytocyanin homolog n=9 Tax=Pinus RepID=Q9LLZ7_PINTA	sp_v3.0_unigene79935		-0.607241	9.78024	-2.19294	0.062505	0.124656	-5.08801		-1.58981	9.78024	-5.1352	0.00115055	0.0132318	-0.772858
HLKU4M001BQCQQ	C5YI08	23818			pfam10520, Kua-UEV1_localn, Kua-ubiquitin conjugating enzyme hybrid localisation domain	sp_v3.0_unigene148721		-1.98387	8.33471	-11.1025	7.3138e-06	0.000584471	4.46948		-1.58721	8.33471	-7.94485	7.2405e-05	0.00344767	2.1543
AllPine_a_rep_C113908	A9NXC6	37068			GASA domain containing protein	sp_v3.0_unigene144279		-0.894213	10.5114	-2.22524	0.0595339	0.120209	-5.03974		-1.58412	10.5114	-3.52589	0.00888438	0.0433477	-2.94204
Contig32919	B8LPM1	23750	AT5G43580.1	NP_199171.3	Proteinase inhibitor, putative n=1 Tax=Ricinus communis RepID=B9S4U9_RICCO	sp_v3.0_unigene32919		-1.28578	7.22311	-3.76526	0.00639852	0.0241894	-2.73126		-1.58317	7.22311	-4.14669	0.00385915	0.0262196	-2.06096
AllPine_a_rep_C68163		37837			unclassified	sp_v3.0_unigene127073		0.352599	8.10265	1.56547	0.159334	0.251893	-5.98094		-1.581	8.10265	-6.27827	0.000335422	0.00679876	0.539008
Contig6757	P43299	19161	AT2G16440.1	NP_179236.3	putative replication licensing factor MCM4 [Oryza sativa Japonica Group]	sp_v3.0_unigene6757		-1.53006	8.37433	-3.72118	0.00679294	0.0251588	-2.79477		-1.58072	8.37433	-3.43852	0.0100354	0.0468481	-3.06995
Contig37335	B8LLX8	23419	AT1G45000.1	NP_175120.1	26S protease regulatory subunit S10B homolog B n=24 Tax=Spermatophyta RepID=PS10B_ARATH	sp_v3.0_unigene37335		-1.33895	8.62867	-8.05163	6.6223e-05	0.0014937	2.16676		-1.58036	8.62867	-8.50001	4.59967e-05	0.00286842	2.62611
Contig22579	D5ADY0	31874			Unassigned protein	sp_v3.0_unigene22579		-2.34819	7.96538	-7.98014	7.02932e-05	0.00153694	2.10339		-1.57819	7.96538	-4.79711	0.00171291	0.0162787	-1.19697
Contig6692	A9P1W4	1723	AT2G28110.1	NP_850113.2	transferase, putative	sp_v3.0_unigene6692		-0.914797	9.04542	-2.22532	0.0595268	0.120209	-5.03963		-1.57117	9.04542	-3.4185	0.0103211	0.0477114	-3.09939
AllPine_b_rep_C50482		7381			unclassified	sp_v3.0_unigene202308		-1.33956	8.90012	-5.68585	0.000622291	0.00526022	-0.233001		-1.56686	8.90012	-5.94852	0.000470644	0.00804297	0.179158
G5KS2UX02IB7TU	D8S6J4	39413	AT5G20610.1	NP_197561.1	Unassigned protein	sp_v3.0_unigene62843		-1.51632	8.18704	-4.53636	0.00235449	0.0123439	-1.66363		-1.56233	8.18704	-4.18055	0.00369367	0.0254939	-2.01445
Contig6514	D5ABF7	11910			transcription factor bHLH95 [Arabidopsis thaliana] sp|Q9FXA3.2|BH095_ARATH RecName: Full=Transcription factor bHLH95; AltName: Full=Basic helix-loop-helix protein 95; Short=AtbHLH95; Short=bHLH 95; AltName: Full=Protein RETARDED GROWTH OF EMBRYO 1; AltName: Full=Transcription factor EN 21; AltName: Full=bHLH transcription factor bHLH095 gb|AEE32474.1| transcription factor bHLH95 [Arabidopsis thal…	sp_v3.0_unigene6514		-1.45177	7.92377	-10.2834	1.24739e-05	0.000717452	3.91975		-1.56149	7.92377	-9.89286	1.63071e-05	0.00192429	3.68919
GD4IA4402ECKX3	C0PTF4	25419	AT2G17230.1	NP_565409.1	Phi_1 domain containing protein	sp_v3.0_unigene76275		-1.71647	8.64028	-9.81271	1.72489e-05	0.000812892	3.58309		-1.55326	8.64028	-7.94221	7.25663e-05	0.00344767	2.15197
AllPine_a_rep_C87872	B8LPT4	24253	AT2G43590.1	NP_181887.1	Class IV chitinase Chia4-Pa1.3 n=8 Tax=Picea RepID=Q6WSS1_PICAB	sp_v3.0_unigene132985		-1.95822	8.08598	-5.81862	0.000539771	0.0047893	-0.0799199		-1.55027	8.08598	-4.12013	0.00399467	0.0267765	-2.09758
Contig18192	A9NSL6	25082	AT3G20570.1	NP_566665.1	early nodulin-like protein 9 [Arabidopsis thaliana] dbj|BAB01165.1| unnamed protein product [Arabidopsis thaliana] gb|AAP88350.1| At3g20570 [Arabidopsis thaliana] dbj|BAF00275.1| predicted GPI-anchored protein [Arabidopsis thaliana] gb|AEE76399.1| early nodulin-like protein 9 [Arabidopsis thaliana]	sp_v3.0_unigene18192		-1.70117	7.98278	-7.02868	0.000162464	0.00241324	1.20945		-1.54981	7.98278	-5.7273	0.000595117	0.00930442	-0.0705119
Contig8132	D8QS64	8850	AT4G27030.1	NP_194433.1	pfam10520, Kua-UEV1_localn, Kua-ubiquitin conjugating enzyme hybrid localisation domain	sp_v3.0_unigene8132		-1.89062	8.12745	-9.45937	2.22002e-05	0.000912388	3.31959		-1.54748	8.12745	-6.92512	0.000178917	0.00512377	1.20434
Contig30227	A9NUX0	3383	AT4G37930.1	NP_195506.1	Serine hydroxymethyltransferase n=2 Tax=Picea sitchensis RepID=A9NUX0_PICSI	sp_v3.0_unigene30227		-1.56525	12.8527	-8.16147	6.04747e-05	0.00142821	2.26316		-1.54472	12.8527	-7.20408	0.000138318	0.00451995	1.47567
Contig35351		31075			Drf_FH1 multi-domain protein	sp_v3.0_unigene35351		-3.32673	9.99161	-11.4755	5.80233e-06	0.000549721	4.7058		-1.5446	9.99161	-4.76556	0.00177919	0.016694	-1.23742
AllPine_a_rep_C105294	A9P0N2	13415			unclassified	sp_v3.0_unigene141908		-1.99122	10.1272	-7.73988	8.61737e-05	0.00169453	1.88667		-1.53612	10.1272	-5.34055	0.000910563	0.0117094	-0.523536
Contig28655	A9NP34	7889	AT4G25290.1	NP_194259.4	alpha/beta fold family hydrolase [Synechococcus sp. WH 7803] emb|CAK22638.1| Alpha/beta hydrolase superfamily [Synechococcus sp. WH 7803]	sp_v3.0_unigene28655		-1.82107	8.14761	-6.13295	0.000388797	0.00397945	0.272974		-1.53248	8.14761	-4.61618	0.00213375	0.0183852	-1.43096
Contig35632	A9NZQ0	20694	AT1G67740.1	NP_176940.1	putative photosystem II core complex proteins psbY, chloroplast precursor (L-arginine metabolising enzyme) (L-AME) [Oryza sativa Japonica Group] gb|EAZ05418.1| hypothetical protein OsI_27630 [Oryza sativa Indica Group] dbj|BAG90836.1| unnamed protein product [Oryza sativa Japonica Group] dbj|BAG90511.1| unnamed protein product [Oryza sativa Japonica Group] dbj|BAG87509.1| unnamed protein product …	sp_v3.0_unigene35632		-1.51788	12.0086	-7.71881	8.77488e-05	0.00169554	1.86737		-1.53213	12.0086	-6.96875	0.000171769	0.00502481	1.24737
Contig27861	C0PS03	40803	AT5G45680.1	NP_199380.1	FKBP-type peptidyl-prolyl cis-trans isomerase 3 [Arabidopsis thaliana] sp|Q9SCY2.2|FKBP3_ARATH RecName: Full=FKBP-type peptidyl-prolyl cis-trans isomerase 3, chloroplastic; Short=PPIase; AltName: Full=AtFKBP13; AltName: Full=FK506-binding protein 1; AltName: Full=Rotamase; Flags: Precursor dbj|BAB09210.1| unnamed protein product [Arabidopsis thaliana] gb|AAL57682.1| AT5g45680/MRA19_7 [Arabidopsis…	sp_v3.0_unigene27861		-1.11256	9.90976	-6.5708	0.000251009	0.00306097	0.743073		-1.52474	9.90976	-8.05443	6.60692e-05	0.00334036	2.2498
Contig29969	A9NTS3	24077	AT2G17710.1	NP_565423.1	Unassigned protein	sp_v3.0_unigene29969		-1.29921	11.2859	-6.67423	0.000227071	0.00291251	0.850624		-1.52459	11.2859	-7.00518	0.000166045	0.0049437	1.28314
Contig22529	A9P0U8	1588			EGF domain containing protein	sp_v3.0_unigene22529		-1.65015	8.45864	-7.93751	7.28536e-05	0.00155925	2.06535		-1.52342	8.45864	-6.55429	0.000255083	0.00610286	0.8293
Contig8356	A9NYY3	30182	AT5G52970.1	NP_568781.1	thylakoid lumenal protein 2 [Arabidopsis thaliana] sp|Q9LVV5.2|TL15B_ARATH RecName: Full=Thylakoid lumenal 15.0 kDa protein 2, chloroplastic; Flags: Precursor gb|AAK82479.1| AT5g52970/MNB8_3 [Arabidopsis thaliana] gb|AAM10309.1| AT5g52970/MNB8_3 [Arabidopsis thaliana] gb|AED96284.1| thylakoid lumenal protein 2 [Arabidopsis thaliana]	sp_v3.0_unigene8356		-1.68808	8.88586	-8.79668	3.64575e-05	0.00110801	2.7985		-1.52082	8.88586	-7.08839	0.000153751	0.0047574	1.36425
Contig32837	A9P0K8	39278	AT2G17880.1	NP_179378.1	Chaperone DnaJ domain protein n=1 Tax=Cyanothece sp. PCC 7425 RepID=B8HXF4_CYAP4	sp_v3.0_unigene32837		-2.03328	7.55854	-9.84044	1.69162e-05	0.00080753	3.60337		-1.51803	7.55854	-6.57117	0.000250918	0.00605731	0.846733
AllPine_a_rep_C96757	C0PRS2	35424	AT5G66530.1	NP_001190635.1	aldose 1-epimerase family protein [Arabidopsis thaliana] ref|NP_001190635.1| aldose 1-epimerase family protein [Arabidopsis thaliana] dbj|BAB10929.1| apospory-associated protein C-like [Arabidopsis thaliana] gb|AAM53269.1| apospory-associated protein C-like protein [Arabidopsis thaliana] gb|AAN15356.1| apospory-associated protein C-like protein [Arabidopsis thaliana] gb|AED98225.1| aldose 1-epime…	sp_v3.0_unigene138212		-0.730563	9.1392	-3.2067	0.0139352	0.0419655	-3.55269		-1.51534	9.1392	-5.94916	0.000470328	0.00804297	0.179872
Contig3406	Q9SFT7	17151	AT3G58690.1	NP_191428.3	protein kinase family protein [Arabidopsis thaliana] gb|AEE79818.1| protein kinase family protein [Arabidopsis thaliana]	sp_v3.0_unigene3406		-2.17681	8.13031	-7.67523	9.11086e-05	0.00172025	1.82734		-1.50882	8.13031	-4.7583	0.00179484	0.0168046	-1.24675
Contig9863	C0PPQ8	35816	AT2G13360.1	NP_849951.1	Serine-glyoxylate aminotransferase n=2 Tax=Liliopsida RepID=Q3S2I1_SPIPO	sp_v3.0_unigene9863		-1.42794	12.4783	-5.34993	0.000901	0.00652872	-0.631286		-1.50684	12.4783	-5.04952	0.00127069	0.0139087	-0.878727
F5V9AAZ01DUK2G	B8LLC0	501	AT1G58360.1	NP_176132.1	neutral amino acid transport system II [Arabidopsis thaliana]	sp_v3.0_unigene58480		-1.03561	7.44493	-2.94842	0.0202498	0.0549648	-3.94237		-1.50679	7.44493	-3.837	0.00580846	0.0333102	-2.49404
Contig9974	A9NYW5	6952	AT4G39970.1	NP_568077.1	Haloacid dehalogenase-like hydrolase family protein n=4 Tax=Arabidopsis RepID=Q680K2_ARATH	sp_v3.0_unigene9974		-1.3985	9.30633	-8.41362	4.92805e-05	0.00128524	2.4801		-1.50671	9.30633	-8.10764	6.32188e-05	0.00328297	2.29575
Contig2924	B9IDV0	29730	AT5G53450.1	NP_200157.2	Unassigned protein	sp_v3.0_unigene2924		-1.1548	7.77532	-4.99423	0.00135554	0.00847467	-1.07066		-1.4996	7.77532	-5.80072	0.000550152	0.00887526	0.0131076
Contig22637	A9NTL1	21642	AT3G26060.2	NP_001189979.1	Peroxiredoxin Q, chloroplastic n=4 Tax=Populus RepID=PRXQ_POPJC	sp_v3.0_unigene22637		-1.94073	10.2233	-7.33357	0.000123064	0.00205588	1.50653		-1.49602	10.2233	-5.05628	0.00126073	0.0138681	-0.870339
Contig12803	B8LLU7	31677	AT1G04620.1	NP_171956.2	coenzyme F420 hydrogenase beta subunit [Arabidopsis thaliana] gb|AAN72040.1| unknown protein [Arabidopsis thaliana] dbj|BAC42618.1| unknown protein [Arabidopsis thaliana] gb|AAP31947.1| At1g04620 [Arabidopsis thaliana] gb|AEE27722.1| coenzyme F420 hydrogenase beta subunit [Arabidopsis thaliana]	sp_v3.0_unigene12803		-1.6645	9.41336	-11.2891	6.50801e-06	0.000563542	4.58881		-1.49591	9.41336	-9.07465	2.94979e-05	0.00257905	3.0844
Contig26876	A9NM38	30084	AT4G13830.2	NP_193119.1	DnaJ-like protein n=1 Tax=Glycine max RepID=A5A6Y4_SOYBN	sp_v3.0_unigene26876		-2.09583	10.1771	-11.4296	5.96748e-06	0.000549721	4.67723		-1.48636	10.1771	-7.25014	0.000132661	0.00447341	1.51962
AllPine_b_c5973	B8LLW0	3364	AT4G36220.1	NP_195345.1	coniferylalcohol 5-hydroxylase [Centaurium erythraea]	sp_v3.0_unigene183547		-1.89706	7.29907	-12.7201	2.80785e-06	0.000400209	5.43756		-1.48335	7.29907	-8.89602	3.37777e-05	0.00267916	2.94505
Contig37816	B8LNV4	32999	AT3G60260.1	NP_567097.1	Engulfment and cell motility, ELM [Medicago truncatula]	sp_v3.0_unigene37816		-1.59793	9.28517	-5.2714	0.000984558	0.00687395	-0.726716		-1.48037	9.28517	-4.368	0.00290678	0.0221531	-1.75992
Contig27074	D5AB14	24840	AT1G29040.1	NP_001154380.1	Lin0512_fam domain containing protein	sp_v3.0_unigene27074		-1.25141	7.94129	-8.78323	3.68385e-05	0.00111163	2.78754		-1.48014	7.94129	-9.29186	2.50935e-05	0.00241872	3.2502
Contig3275	D5ACP0	30560			Atrophin-1 multi-domain protein	sp_v3.0_unigene3275		-1.48777	7.287	-6.5756	0.000249837	0.00305648	0.748094		-1.47836	7.287	-5.8442	0.000525315	0.00863473	0.0622622
Contig22391		16690			unclassified	sp_v3.0_unigene22391		-1.1374	10.1762	-7.64093	9.38545e-05	0.00174899	1.79569		-1.47834	10.1762	-8.88285	3.41201e-05	0.00267916	2.93467
G5KS2UX02GZK7A	A3BN26-2	39909	AT4G21770.1	NP_193908.1	RNA pseudourine synthase 6 [Arabidopsis thaliana] sp|Q9SVS0.1|PUS6_ARATH RecName: Full=RNA pseudourine synthase 6, chloroplastic; AltName: Full=RNA pseudouridylate synthase 6; AltName: Full=RNA-uridine isomerase 6; Flags: Precursor emb|CAB36821.1| hypothetical protein [Arabidopsis thaliana] emb|CAB81284.1| hypothetical protein [Arabidopsis thaliana] gb|AAN13057.1| unknown protein [Arabidopsis tha…	sp_v3.0_unigene63564		-1.42376	8.43337	-11.2129	6.82425e-06	0.000572226	4.54034		-1.47678	8.43337	-10.4027	1.15144e-05	0.00167023	4.04024
G5KS2UX02IN2UD	A9NQG5	11195	AT1G54780.1	NP_564667.1	putative thylakoid lumen protein [Selaginella tamariscina]	sp_v3.0_unigene61720		-1.34268	10.889	-5.36252	0.000888354	0.00648266	-0.616074		-1.47648	10.889	-5.27432	0.000981301	0.0121148	-0.60327
GFIJCBT03F51XE	Q9FF86	29014	AT5G23940.1	NP_197782.1	Putative acyltransferase n=1 Tax=Clitoria ternatea RepID=A4F1S0_CLITE	sp_v3.0_unigene74557		-3.67621	8.87173	-11.5583	5.51658e-06	0.000539472	4.75718		-1.47393	8.87173	-4.14493	0.00386801	0.0262531	-2.06339
Contig27813	D5A7Z9	24674	AT3G46510.1	NP_190235.1	U-box domain-containing protein 13 n=2 Tax=Arabidopsis RepID=PUB13_ARATH	sp_v3.0_unigene27813		-1.46453	9.79258	-12.4595	3.25044e-06	0.000434629	5.29119		-1.47208	9.79258	-11.2016	6.87267e-06	0.00137875	4.55457
Contig16013	A9NU80	726	AT1G16880.1	NP_564010.1	Amino acid binding protein, putative n=1 Tax=Ricinus communis RepID=B9SAK5_RICCO	sp_v3.0_unigene16013		-1.56383	9.70718	-8.69181	3.95491e-05	0.00115445	2.71263		-1.47204	9.70718	-7.31785	0.000124812	0.00436613	1.58377
AllPine_a_c11053		12584			HPC2 multi-domain protein	sp_v3.0_unigene94828		-1.1302	7.85503	-4.28225	0.00324135	0.0152753	-2.00608		-1.47001	7.85503	-4.98177	0.00137552	0.014353	-0.963216
Contig2779	F6I381	21269	AT2G45340.1	NP_182059.1	putative somatic embryogenesis protein kinase 1 [Oryza sativa Japonica Group]	sp_v3.0_unigene2779		-2.10175	7.80048	-9.26772	2.55444e-05	0.000975975	3.17259		-1.46862	7.80048	-5.79222	0.000555162	0.00889901	0.00346027
Contig1656	D7T4L5	5705	AT3G56040.1	NP_567031.1	UDP-glucose pyrophosphorylase 3 [Arabidopsis thaliana] gb|AEE79469.1| UDP-glucose pyrophosphorylase 3 [Arabidopsis thaliana]	sp_v3.0_unigene1656		-1.18006	8.72945	-5.28438	0.000970176	0.00680868	-0.710882		-1.46819	8.72945	-5.88054	0.000505504	0.00843429	0.103159
Contig12373	B8LM31	29269	AT1G17190.1	NP_173162.1	GST n=1 Tax=Ginkgo biloba RepID=A7E1W9_GINBI	sp_v3.0_unigene12373		-1.00312	8.73793	-4.14927	0.00384628	0.0171034	-2.18902		-1.46579	8.73793	-5.42297	0.000830287	0.0111353	-0.42519
Contig29854	A9NTH1	38915	AT2G04700.1	NP_178547.1	Ferredoxin-thioredoxin reductase catalytic chain [Arabidopsis thaliana] sp|Q9SJ89.1|FTRC_ARATH RecName: Full=Ferredoxin-thioredoxin reductase catalytic chain, chloroplastic; Short=FTR-C; Flags: Precursor gb|AAD22336.1| putative ferredoxin-thioredoxin reductase [Arabidopsis thaliana] gb|AAL36151.1| putative ferredoxin-thioredoxin reductase [Arabidopsis thaliana] gb|AAM51242.1| putative ferredoxin-…	sp_v3.0_unigene29854		-1.73781	10.8492	-5.93785	0.000475935	0.00447166	0.0554885		-1.46517	10.8492	-4.47775	0.00253251	0.0203759	-1.61332
Contig9408	A9NSG1	26692	AT5G16080.1	NP_197112.1	putative serine hydrolase [Vitis vinifera]	sp_v3.0_unigene9408		-2.4986	7.77077	-8.391	5.01835e-05	0.00128741	2.46088		-1.46407	7.77077	-4.39769	0.0027999	0.0216964	-1.72009
Contig1125	B8LKR2	26781	AT3G21190.1	NP_566677.1	O-fucosyltransferase family protein [Arabidopsis thaliana] dbj|BAB01710.1| unnamed protein product [Arabidopsis thaliana] gb|AAO64166.1| unknown protein [Arabidopsis thaliana] gb|AAP04069.1| unknown protein [Arabidopsis thaliana] dbj|BAF00437.1| hypothetical protein [Arabidopsis thaliana] gb|AEE76474.1| O-fucosyltransferase family protein [Arabidopsis thaliana]	sp_v3.0_unigene1125		-1.52468	8.7366	-7.42282	0.000113649	0.00194714	1.59154		-1.46312	8.7366	-6.3711	0.00030562	0.00649952	0.637725
Contig18623	D5ADY7	10798			Unassigned protein	sp_v3.0_unigene18623		-1.5281	8.48024	-6.92715	0.000178578	0.00253886	1.10817		-1.46206	8.48024	-5.92808	0.000480835	0.00812386	0.156377
AllPine_b_c7304	A9NR16	12593	AT4G32320.1	NP_194958.2	L-ascorbate peroxidase [Arabidopsis thaliana] sp|Q8GY91.1|APX6_ARATH RecName: Full=Putative L-ascorbate peroxidase 6; Short=AtAPx08 dbj|BAC42431.1| putative L-ascorbate peroxidase [Arabidopsis thaliana] gb|AAP37708.1| At4g32320 [Arabidopsis thaliana] gb|AEE86039.1| L-ascorbate peroxidase [Arabidopsis thaliana]	sp_v3.0_unigene183817		-1.9146	8.23482	-17.3161	3.09438e-07	0.000197252	7.55113		-1.46133	8.23482	-11.8213	4.70967e-06	0.00106949	4.926
GDTE5QK01C8WFK	A9NP35	5018			unclassified	sp_v3.0_unigene81120		-0.756326	13.0194	-2.71289	0.0286531	0.0699517	-4.30064		-1.45914	13.0194	-4.68129	0.00197049	0.0175768	-1.3462
Contig37448		11672			FAP multi-domain protein	sp_v3.0_unigene37448		-2.1047	7.66401	-11.145	7.12076e-06	0.000574723	4.49685		-1.45696	7.66401	-6.90055	0.000183089	0.00515516	1.18001
Contig4340	A9P106	7843	AT5G27560.1	NP_568497.1	DUF1995 domain containing protein	sp_v3.0_unigene4340		-1.12345	9.08838	-3.88891	0.00541833	0.0216853	-2.55447		-1.45636	9.08838	-4.50907	0.0024356	0.0198969	-1.57181
Contig28214	A9P164	11918			Unassigned protein	sp_v3.0_unigene28214		-1.02224	8.51697	-8.27607	5.50671e-05	0.0013648	2.3625		-1.4535	8.51697	-10.5252	1.06145e-05	0.00163091	4.12187
AllPine_a_c38005	G8J747	22882			Acetyl-coenzyme A carboxylase carboxyl transferase subunit beta, chloroplastic n=15 Tax=Pinus RepID=ACCD_PINTH	sp_v3.0_unigene106241		-0.533616	13.3204	-1.47891	0.180608	0.277817	-6.0939		-1.45304	13.3204	-3.60192	0.0079976	0.0403281	-2.83143
AllPine_a_rep_C107634	Q147G5	5249	AT5G11300.1	NP_568248.2	Putative A-like cyclin (Fragment) n=1 Tax=Picea abies RepID=Q9AVT0_PICAB	sp_v3.0_unigene142511		-1.72518	7.61328	-6.37215	0.0003053	0.00345402	0.53281		-1.45202	7.61328	-4.79697	0.00171319	0.0162787	-1.19715
Contig6098	D7KYF9	16075	AT1G70900.1	NP_565005.1	uncharacterized protein [Arabidopsis thaliana] gb|AAD55506.1|AC008148_16 Unknown protein [Arabidopsis thaliana] gb|AAK93674.1| unknown protein [Arabidopsis thaliana] gb|AAL85049.1| unknown protein [Arabidopsis thaliana] gb|AEE35137.1| uncharacterized protein [Arabidopsis thaliana]	sp_v3.0_unigene6098		-0.97791	8.1691	-2.93943	0.0205177	0.055501	-3.95601		-1.45194	8.1691	-3.90354	0.0053136	0.0315991	-2.39987
AllPine_a_rep_C117386	A9NZ71	9107	AT5G54160.1	NP_200227.1	Caffeate O-methyltransferase n=4 Tax=Picea RepID=Q5NDD5_PICAB	sp_v3.0_unigene145365		-1.52582	8.52061	-5.75652	0.00057675	0.00499502	-0.151221		-1.45125	8.52061	-4.89716	0.00152005	0.0150692	-1.06969
Contig23782	Q40862	44247	AT5G54370.1	NP_200248.1	late embryogenesis abundant protein-like protein [Arabidopsis thaliana] dbj|BAB10109.1| root cap protein 2-like protein [Arabidopsis thaliana] gb|AAZ23915.1| At5g54370 [Arabidopsis thaliana] gb|AED96489.1| late embryogenesis abundant protein-like protein [Arabidopsis thaliana]	sp_v3.0_unigene23782		-1.48184	6.93266	-16.1021	5.22093e-07	0.000246335	7.06746		-1.44655	6.93266	-14.0591	1.37886e-06	0.000622262	6.09733
HIF1XHV01B2KJJ	A9NWF5	11820			TMA7 domain containing protein	sp_v3.0_unigene167225		-0.647174	12.1895	-2.21272	0.0606688	0.121847	-5.05848		-1.44645	12.1895	-4.42338	0.00271085	0.0212811	-1.68572
Contig19646	E5FQ26	40997	AT1G65870.1	NP_176762.1	Dirigent-like protein n=7 Tax=Picea RepID=A6YQZ7_PICSI	sp_v3.0_unigene19646		-0.575347	7.61396	-1.93391	0.0923123	0.166955	-5.46894		-1.44332	7.61396	-4.33924	0.00301456	0.0225918	-1.79863
AllPine_b_c4598	D5AAH9	11899			fibrillin [Cyanothece sp. CCY0110] gb|EAZ92714.1| fibrillin [Cyanothece sp. CCY0110]	sp_v3.0_unigene183310		-1.61241	8.97246	-8.01675	6.81747e-05	0.00151477	2.13591		-1.44309	8.97246	-6.41741	0.000291866	0.00636367	0.686553
Contig35582	F6H3F7	31660	AT4G32590.3	NP_567899.1	2Fe-2S iron-sulfur cluster binding domain-containing protein [Arabidopsis thaliana] gb|AAK76639.1| unknown protein [Arabidopsis thaliana] gb|AAM91737.1| unknown protein [Arabidopsis thaliana] gb|AEE86083.1| 2Fe-2S iron-sulfur cluster binding domain-containing protein [Arabidopsis thaliana]	sp_v3.0_unigene35582		-1.25141	8.15519	-13.4574	1.88262e-06	0.000367119	5.83393		-1.44286	8.15519	-13.8781	1.51226e-06	0.000624438	6.01139
Contig5855	A9NZX2	13021	AT3G10130.1	NP_187624.1	heme-binding-like protein [Arabidopsis thaliana] sp|Q9SR77.1|HBPL1_ARATH RecName: Full=Heme-binding-like protein At3g10130, chloroplastic; Flags: Precursor gb|AAF04411.1|AC010927_4 unknown protein [Arabidopsis thaliana] gb|AAW38980.1| At3g10130 [Arabidopsis thaliana] gb|ABG48434.1| At3g10130 [Arabidopsis thaliana] gb|AEE74863.1| heme-binding-like protein [Arabidopsis thaliana]	sp_v3.0_unigene5855		-0.951301	10.5343	-9.46126	2.21698e-05	0.000912388	3.32102		-1.44222	10.5343	-12.8294	2.64267e-06	0.000777895	5.48432
Contig6859	F6HKT8	37281	AT5G01220.1	NP_568085.2	putative sulfolipid synthase [Oryza sativa Japonica Group] dbj|BAE79759.1| putative sulfolipid synthase [Oryza sativa Japonica Group] dbj|BAG89787.1| unnamed protein product [Oryza sativa Japonica Group]	sp_v3.0_unigene6859		-0.85454	9.75882	-4.23431	0.00344652	0.0159061	-2.07173		-1.44131	9.75882	-6.38781	0.000300576	0.00647446	0.655374
Contig13717	A9NWJ7	11414	AT2G34460.1	NP_565789.2	NAD(P)-binding Rossmann-fold-containing protein [Arabidopsis thaliana] sp|Q8H124.1|Y2446_ARATH RecName: Full=Uncharacterized protein At2g34460, chloroplastic; Flags: Precursor gb|AAN41284.1| unknown protein [Arabidopsis thaliana] gb|AEC08977.1| NAD(P)-binding Rossmann-fold-containing protein [Arabidopsis thaliana]	sp_v3.0_unigene13717		-1.71338	7.96372	-13.1491	2.21948e-06	0.000367119	5.67132		-1.44038	7.96372	-9.88706	1.63733e-05	0.00192429	3.68509
Contig11961	A9NR78	10561	AT5G38480.1	NP_568557.1	14-3-3 multi-domain protein	sp_v3.0_unigene11961		-2.01914	8.03578	-13.3294	2.0149e-06	0.000367119	5.76695		-1.44037	8.03578	-8.50482	4.58214e-05	0.00286842	2.63007
bioGeCo2_euler_6897		8645			GRP multi-domain protein	sp_v3.0_unigene208323		-3.11399	9.64045	-9.45034	2.23463e-05	0.000915582	3.31273		-1.4358	9.64045	-3.89735	0.00535762	0.0316496	-2.40859
AllPine_a_c20397	B8LN59	14243	AT3G02700.1	NP_566181.1	NC domain-containing protein [Oryza brachyantha]	sp_v3.0_unigene98792		-1.82443	7.80386	-6.08161	0.000409866	0.00410299	0.216229		-1.43316	7.80386	-4.27297	0.00327998	0.0238315	-1.8883
Contig3953	B8LLY1	24051	AT4G33030.1	NP_195029.1	UDP-sulfoquinovose synthase n=1 Tax=Solanum lycopersicum RepID=C0LIR3_SOLLC	sp_v3.0_unigene3953		-1.30675	10.2075	-5.65737	0.000641758	0.00536617	-0.26615		-1.43227	10.2075	-5.54615	0.00072453	0.0104043	-0.280037
Contig27606	A9NZ23	38	AT3G05625.1	NP_683531.2	tetratricopeptide repeat-containing protein [Arabidopsis thaliana] gb|AAO00795.1| Unknown protein [Arabidopsis thaliana] gb|AAP13399.1| At3g05625 [Arabidopsis thaliana] gb|AEE74268.1| tetratricopeptide repeat-containing protein [Arabidopsis thaliana]	sp_v3.0_unigene27606		-1.40158	9.9964	-7.65261	9.2909e-05	0.00174046	1.80649		-1.43209	9.9964	-6.99371	0.000167823	0.0049735	1.27189
Contig4279	B8LPZ2	33238	AT5G03040.1	NP_001190211.1	Unassigned protein	sp_v3.0_unigene4279		-1.51444	7.84058	-10.1527	1.36302e-05	0.000744641	3.82787		-1.43114	7.84058	-8.58137	4.31275e-05	0.00286051	2.69279
CL9926Contig1	D7TI52	30287	AT2G23840.1	NP_179964.2	Endonuclease, putative n=1 Tax=Ricinus communis RepID=B9SHH8_RICCO	sp_v3.0_unigene46616		-0.926921	8.50096	-6.31448	0.00032343	0.00353512	0.470832		-1.43066	8.50096	-8.71717	3.87756e-05	0.00276338	2.80275
Contig6158	B9U4U0	20070	AT4G15560.1	NP_193291.1	1-deoxy-D-xylulose 5-phosphate synthase type II n=3 Tax=Pinaceae RepID=A7LA01_PICAB	sp_v3.0_unigene6158		-0.681061	8.35216	-2.27752	0.0550209	0.113433	-4.96132		-1.42407	8.35216	-4.25944	0.00333726	0.0240559	-1.90669
AllPine_a_rep_C107741	A9TA84	18090	AT1G27760.3	NP_973923.1	Interferon-related developmental regulator domain-containing protein [Arabidopsis thaliana] gb|AEE30875.1| Interferon-related developmental regulator domain-containing protein [Arabidopsis thaliana]	sp_v3.0_unigene142536		-1.3836	9.96777	-4.86138	0.00158612	0.00937397	-1.23952		-1.42218	9.96777	-4.46942	0.00255897	0.0204958	-1.62438
Contig7904	A9NTM4	21873	AT2G37240.1	NP_030274.1	AhpC-TSA domain containing protein	sp_v3.0_unigene7904		-1.22267	9.67125	-7.14686	0.000145722	0.00228349	1.32585		-1.42083	9.67125	-7.42837	0.00011309	0.00416136	1.6874
AllPine_b_c12602	Q9XQU4	7353	AT2G18710.1	NP_179461.1	RecName: Full=Preprotein translocase subunit secY, chloroplastic; AltName: Full=CpSecY; Flags: Precursor gb|AAD33936.1|AF144684_1 secY [Pisum sativum]	sp_v3.0_unigene185295		-1.32569	8.6661	-4.80307	0.00170069	0.00977008	-1.31446		-1.41918	8.6661	-4.59894	0.00217944	0.0186345	-1.45352
F51TW9002IONOS	I3SGJ7	29891			Unassigned protein	sp_v3.0_unigene56929		-1.36394	7.29191	-9.03033	3.04998e-05	0.00103304	2.98638		-1.41693	7.29191	-8.39078	5.01924e-05	0.00293295	2.53561
GD4IA4404I1XY8	D5AD59	24245			Unassigned protein	sp_v3.0_unigene78921		-2.32262	7.91122	-7.42099	0.000113833	0.00194739	1.58981		-1.41508	7.91122	-4.04398	0.00441262	0.0284437	-2.2031
F51TW9002HCHWD	Q7XQ12	34258	AT4G13510.1	NP_193087.1	Putative ammonium transporter n=3 Tax=Camellia sinensis RepID=Q68YC3_CAMSI	sp_v3.0_unigene57026		-1.03859	7.74218	-6.35346	0.000311048	0.00348156	0.512771		-1.41323	7.74218	-7.73254	8.67191e-05	0.003717	1.96576
Contig34315	B8LPN4	25635	AT3G09110.1	NP_187523.2	DUF674 domain containing protein	sp_v3.0_unigene34315		-0.706681	9.67672	-5.91894	0.000485475	0.00451694	0.0341388		-1.41011	9.67672	-10.5637	1.0348e-05	0.00163091	4.14733
AllPine_a_c64338	A5BM18	29836	AT2G35620.1	NP_001189684.1	putative receptor-like protein kinase [Arabidopsis thaliana]	sp_v3.0_unigene126608		-1.26856	7.82327	-3.58317	0.00820703	0.0287802	-2.99516		-1.40655	7.82327	-3.55351	0.00855053	0.0421218	-2.90177
F7QVD2L01A3HP0	A9NQP7	38629			unclassified	sp_v3.0_unigene59115		-3.21134	10.6895	-14.7725	9.68362e-07	0.000294866	6.48114		-1.40644	10.6895	-5.78673	0.000558419	0.00891739	-0.0027647
AllPine_a_rep_C114930	A9NKV4	5448			Metallothionein-like protein class II n=3 Tax=Picea RepID=Q3ZDJ2_PICAB	sp_v3.0_unigene144584		-0.119757	14.834	-0.346096	0.738947	0.807077	-7.10725		-1.40577	14.834	-3.63377	0.0076549	0.0394008	-2.78532
Contig23387	A9P0B5	9922	AT5G17210.1	NP_568343.1	DUF1218 domain containing protein	sp_v3.0_unigene23387		-1.38153	7.3495	-4.97793	0.00138174	0.00857362	-1.09124		-1.40504	7.3495	-4.52816	0.00237854	0.0195747	-1.54658
Contig10468	A9P1V1	20713	AT1G17200.1	NP_564017.1	UPF0497 membrane protein 2 n=1 Tax=Picea sitchensis RepID=U4972_PICSI	sp_v3.0_unigene10468		-0.714164	8.71083	-3.54042	0.00870704	0.0299023	-3.05771		-1.40065	8.71083	-6.21058	0.000359196	0.00701531	0.466316
AllPine_a_c27291	F6HDJ4	6000	AT5G46090.1	NP_199421.1	DUF679 domain containing protein	sp_v3.0_unigene101067		-1.28349	7.28475	-8.64061	4.1165e-05	0.00118354	2.67035		-1.3926	7.28475	-8.38536	5.04116e-05	0.00293295	2.53109
Contig16558		22139			unclassified	sp_v3.0_unigene16558		-1.91518	7.96281	-5.52317	0.000743069	0.00582883	-0.423893		-1.39242	7.96281	-3.59164	0.00811173	0.0407465	-2.84635
AllPine_a_rep_C107488	O23249	34789	AT2G27960.1	NP_180363.1	Cyclin-dependent kinases regulatory subunit 1 n=7 Tax=core eudicotyledons RepID=CKS1_ARATH	sp_v3.0_unigene142480		-1.36275	7.41019	-8.33457	5.25177e-05	0.00132262	2.41273		-1.38936	7.41019	-7.60022	9.72348e-05	0.0038543	1.84589
Contig1214	A9P1K9	44056	AT3G60810.1	NP_191640.1	uncharacterized protein [Arabidopsis thaliana] emb|CAB82685.1| putative protein [Arabidopsis thaliana] dbj|BAE98596.1| hypothetical protein [Arabidopsis thaliana] gb|ABK32189.1| At3g60810 [Arabidopsis thaliana] gb|AEE80110.1| uncharacterized protein [Arabidopsis thaliana]	sp_v3.0_unigene1214		-1.82336	9.40978	-9.01449	3.08671e-05	0.00103304	2.97379		-1.38833	9.40978	-6.13911	0.000386355	0.00724984	0.388905
Contig18643	A9P2J2	19560	AT4G18910.1	NP_193626.1	Early embryogenesis aquaglyceroporin n=1 Tax=Pinus taeda RepID=Q940D9_PINTA	sp_v3.0_unigene18643		-2.27016	9.63096	-11.3321	6.33714e-06	0.000561385	4.61596		-1.38788	9.63096	-6.19656	0.000364351	0.00707416	0.451185
LG0ACA11YH12RM1	G8IWK4	14428			Light-independent protochlorophyllide reductase subunit B n=33 Tax=Pinaceae RepID=CHLB_PINST	sp_v3.0_unigene51609		-1.85261	11.3377	-7.59767	9.74518e-05	0.00178369	1.7556		-1.38773	11.3377	-5.09031	0.00121185	0.0135756	-0.828193
AllPine_b_c12447	Q84WN3	7907			MtN3_slv domain containing protein	sp_v3.0_unigene185247		0.0850632	7.7439	0.38669	0.709915	0.78432	-7.09076		-1.38019	7.7439	-5.61184	0.000674305	0.00996068	-0.203522
Contig7831	B9I2H3	14956	AT1G18060.1	NP_564046.1	Unassigned protein	sp_v3.0_unigene7831		-1.31966	9.27634	-11.0114	7.74716e-06	0.000593775	4.41052		-1.37958	9.27634	-10.2961	1.23672e-05	0.0017082	3.96843
Contig8945		396			unclassified	sp_v3.0_unigene8945		-0.99506	8.04149	-6.29449	0.00032999	0.00357992	0.449253		-1.37765	8.04149	-7.79464	8.22284e-05	0.0036911	2.02138
Contig18360	A9P201	34903	AT4G33110.1	NP_001190896.1	coclaurine N-methyltransferase [Arabidopsis thaliana]	sp_v3.0_unigene18360		-2.2004	8.19875	-10.3026	1.23133e-05	0.000714169	3.93317		-1.37744	8.19875	-5.76852	0.000569393	0.0090495	-0.0234779
AllPine_a_rep_C118763	C0PQQ2	25950	AT1G32900.1	NP_174566.1	Granule bound starch synthase Ia n=1 Tax=Glycine max RepID=B2LUN7_SOYBN	sp_v3.0_unigene145869		-1.1787	8.72486	-3.66482	0.00733592	0.026636	-2.87632		-1.3758	8.72486	-3.82607	0.00589448	0.0336061	-2.50957
GG46A6U02HBVEP	Q8GWE0	1405	AT4G16390.1	NP_193372.6	salt-inducible protein homolog [Arabidopsis thaliana] emb|CAB78681.1| salt-inducible protein homolog [Arabidopsis thaliana]	sp_v3.0_unigene70207		-1.5039	8.71245	-6.07522	0.000412574	0.00411767	0.209148		-1.3751	8.71245	-4.96847	0.0013972	0.0144331	-0.979882
Contig1211	A9NVC8	25872	AT5G36700.1	NP_001190428.1	haloacid dehalogenase-like hydrolase domain-containing protein [Arabidopsis thaliana] ref|NP_198485.2| 2-phosphoglycolate phosphatase 1 [Arabidopsis thaliana] ref|NP_001119316.1| 2-phosphoglycolate phosphatase 1 [Arabidopsis thaliana] ref|NP_001119318.1| haloacid dehalogenase-like hydrolase domain-containing protein [Arabidopsis thaliana] ref|NP_001190427.1| 2-phosphoglycolate phosphatase 1 [Arab…	sp_v3.0_unigene1211		-1.38044	8.46024	-10.6095	1.00414e-05	0.000659483	4.14388		-1.37461	8.46024	-9.44931	2.2363e-05	0.00232263	3.36797
Contig17622	A9NZ40	30641	AT1G20220.1	NP_564108.1	Alba multi-domain protein	sp_v3.0_unigene17622		-1.01148	8.53443	-7.49647	0.000106485	0.00188113	1.66104		-1.37427	8.53443	-9.10999	2.87254e-05	0.00254876	3.11165
AllPine_a_rep_C87388	A9NRA5	13303	AT5G08640.1	NP_001190266.1	anthocyanidin synthase [Forsythia x intermedia]	sp_v3.0_unigene132724		-1.01335	7.12872	-5.82942	0.000533615	0.00476308	-0.067579		-1.37389	7.12872	-7.06905	0.000156515	0.00477364	1.34547
Contig14163	Q8W4G3	2323	AT2G21340.1	NP_565509.4	MATE efflux family protein [Arabidopsis thaliana] sp|Q8W4G3.1|MATE4_ARATH RecName: Full=MATE efflux family protein 4, chloroplastic; AltName: Full=Protein DTX46; Flags: Precursor gb|AAL32655.1| Unknown protein [Arabidopsis thaliana] gb|AAM91197.1| unknown protein [Arabidopsis thaliana] gb|AEC07164.1| MATE efflux family protein [Arabidopsis thaliana]	sp_v3.0_unigene14163		-1.63231	8.74294	-7.27155	0.000130121	0.00212865	1.44694		-1.37367	8.74294	-5.47333	0.000785114	0.0108621	-0.365587
Contig6846	A9SWK6	29398	AT5G52030.2	NP_974926.1	TraB family protein [Arabidopsis thaliana] dbj|BAB11051.1| unnamed protein product [Arabidopsis thaliana] gb|AED96160.1| TraB family protein [Arabidopsis thaliana]	sp_v3.0_unigene6846		-1.5551	9.28183	-9.67263	1.90454e-05	0.000845859	3.47977		-1.37229	9.28183	-7.63442	9.43866e-05	0.00382052	1.87704
Contig10565	A9NXW6	40194	AT5G67070.1	NP_201508.1	Gb|AAF64534.1 n=3 Tax=Arabidopsis RepID=Q9FHA6_ARATH	sp_v3.0_unigene10565		-2.04425	7.66924	-10.2264	1.2964e-05	0.000729918	3.87983		-1.37102	7.66924	-6.1345	0.000388182	0.00726275	0.383895
Contig18253	F2XFB2	32323	AT4G16730.1	NP_193406.3	Abietadiene synthase, chloroplastic n=1 Tax=Abies grandis RepID=TPSDV_ABIGR	sp_v3.0_unigene18253		-1.19655	6.91663	-7.96946	7.09246e-05	0.00154447	2.09388		-1.37081	6.91663	-8.16615	6.02424e-05	0.00318822	2.34596
Contig1659	Q941D6	3918	AT4G33470.1	NP_567921.1	histone deacetylase 14 [Arabidopsis thaliana] sp|Q941D6.1|HDA14_ARATH RecName: Full=Histone deacetylase 14 gb|AAK97704.1| AT4g33470/F17M5_230 [Arabidopsis thaliana] gb|AAM47377.1| AT4g33470/F17M5_230 [Arabidopsis thaliana] gb|AEE86231.1| histone deacetylase 14 [Arabidopsis thaliana]	sp_v3.0_unigene1659		-1.09741	9.03013	-8.02944	6.74572e-05	0.0015061	2.14715		-1.37061	9.03013	-8.96965	3.19343e-05	0.00264109	3.00282
Contig8668	B7FLV6	8588	AT2G22910.1	NP_179875.2	amino acid acetyltransferase(N-acetylglutamate synthase)-like protein [Oryza sativa Japonica Group]	sp_v3.0_unigene8668		-1.81254	8.01765	-7.36877	0.00011925	0.00200718	1.54016		-1.36961	8.01765	-4.98022	0.00137802	0.014353	-0.965153
Contig24908	C0PSB0	13714	AT5G62140.1	NP_201020.1	Unassigned protein	sp_v3.0_unigene24908		-2.14535	8.95819	-16.0381	5.37253e-07	0.000246335	7.04064		-1.36941	8.95819	-9.15654	2.77424e-05	0.00253823	3.14738
Contig24094	A9P0H2	29371	AT4G21930.1	NP_193924.2	DUF584 domain containing protein	sp_v3.0_unigene24094		-0.973182	7.14632	-3.57315	0.00832148	0.029034	-3.00981		-1.36926	7.14632	-4.49663	0.0024736	0.0200533	-1.58828
Contig3453	A9NP49	3615	AT2G36830.1	NP_181221.1	Gamma tonoplast intrinsic protein n=1 Tax=Pyrus communis RepID=Q9FXM0_PYRCO	sp_v3.0_unigene3453		-1.50237	8.28017	-4.58144	0.0022269	0.0118727	-1.60387		-1.36863	8.28017	-3.73299	0.00668473	0.0362122	-2.64244
Contig17536	A9NS77	13480	AT5G51550.1	NP_199968.1	protein EXORDIUM like 3 [Arabidopsis thaliana] gb|AAL16255.1|AF428325_1 AT5g51550/K17N15_10 [Arabidopsis thaliana] dbj|BAB08671.1| unnamed protein product [Arabidopsis thaliana] gb|AED96097.1| protein EXORDIUM like 3 [Arabidopsis thaliana]	sp_v3.0_unigene17536		-1.76658	12.2404	-5.37489	0.000876112	0.00642482	-0.601142		-1.36841	12.2404	-3.72391	0.00676777	0.0364594	-2.65546
Contig9545	F6H1Z7	26292			Unassigned protein	sp_v3.0_unigene9545		-1.79987	7.86968	-10.035	1.4776e-05	0.000770306	3.74408		-1.36614	7.86968	-6.81263	0.000198932	0.00538442	1.09234
Contig12179	B9H8A1	40959	AT1G79960.1	NP_178114.1	DUF623 domain containing protein	sp_v3.0_unigene12179		-1.96386	8.1041	-7.11027	0.00015069	0.00232953	1.28998		-1.36361	8.1041	-4.41583	0.00273671	0.0214048	-1.69581
Contig13119	Q32953	9979			PSI_8 domain containing protein	sp_v3.0_unigene13119		-0.932392	10.379	-3.61005	0.00790857	0.0280537	-2.95595		-1.36323	10.379	-4.72093	0.00187783	0.017249	-1.2949
Contig10461		10299			unclassified	sp_v3.0_unigene10461		-1.46238	6.98379	-10.5183	1.06625e-05	0.000669713	4.08196		-1.36249	6.98379	-8.7653	3.73533e-05	0.00273246	2.84133
Contig18646	A9NXA3	38374	AT5G38110.1	NP_198627.1	Anti-silencing protein, putative n=1 Tax=Ricinus communis RepID=B9SPY9_RICCO	sp_v3.0_unigene18646		-1.5631	8.60373	-5.69916	0.000613414	0.00522246	-0.21754		-1.36211	8.60373	-4.44202	0.00264821	0.0210069	-1.66085
AllPine_a_rep_C72148	D5A8J0	21157			unclassified	sp_v3.0_unigene127547		-1.3283	8.21372	-5.77674	0.000564407	0.00493276	-0.127941		-1.35959	8.21372	-5.28858	0.000965571	0.0120334	-0.586048
Contig36292	B8LPT7	25394	AT5G57150.4	NP_974947.1	pfam00010, HLH, Helix-loop-helix DNA-binding domain	sp_v3.0_unigene36292		-1.27411	10.3018	-9.41152	2.29864e-05	0.000927625	3.28316		-1.35825	10.3018	-8.97382	3.18333e-05	0.00264109	3.00608
Contig14431	I1NBR0	19798	AT1G56500.1	NP_564718.2	haloacid dehalogenase-like hydrolase domain-containing protein [Arabidopsis thaliana] gb|AAL38840.1| unknown protein [Arabidopsis thaliana] gb|AEE33400.1| haloacid dehalogenase-like hydrolase domain-containing protein [Arabidopsis thaliana]	sp_v3.0_unigene14431		-1.41349	8.66153	-6.3263	0.000319617	0.00351867	0.483574		-1.3525	8.66153	-5.41428	0.000838366	0.0111863	-0.435509
AllPine_a_c39354	D8T7W0	14707			Unassigned protein	sp_v3.0_unigene107216		-1.32156	7.73803	-9.56196	2.06147e-05	0.000879604	3.39708		-1.35062	7.73803	-8.74052	3.80779e-05	0.00273246	2.8215
Contig28500	B9SCV3	41022			DUF3049 domain containing protein	sp_v3.0_unigene28500		-1.45625	7.11015	-11.5276	5.62067e-06	0.000539472	4.73817		-1.34203	7.11015	-9.50193	2.15264e-05	0.00227095	3.40687
AllPine_a_c38080	B9SHH8	4988	AT2G23840.1	NP_179964.2	Endonuclease, putative n=1 Tax=Ricinus communis RepID=B9SHH8_RICCO	sp_v3.0_unigene106301		-0.843521	8.48776	-4.97391	0.00138828	0.00858509	-1.09632		-1.33908	8.48776	-7.06245	0.000157471	0.00478412	1.33904
CL15482Contig1	A9P1H7	14286	AT4G21770.1	NP_193908.1	RNA pseudourine synthase 6 [Arabidopsis thaliana] sp|Q9SVS0.1|PUS6_ARATH RecName: Full=RNA pseudourine synthase 6, chloroplastic; AltName: Full=RNA pseudouridylate synthase 6; AltName: Full=RNA-uridine isomerase 6; Flags: Precursor emb|CAB36821.1| hypothetical protein [Arabidopsis thaliana] emb|CAB81284.1| hypothetical protein [Arabidopsis thaliana] gb|AAN13057.1| unknown protein [Arabidopsis tha…	sp_v3.0_unigene39804		-1.30134	7.97781	-7.50862	0.000105352	0.00187202	1.67245		-1.33721	7.97781	-6.90102	0.000183008	0.00515516	1.18047
Contig4526	G8J7A3	26220	ATCG00670.1		RecName: Full=ATP-dependent Clp protease proteolytic subunit; AltName: Full=Endopeptidase Clp gb|AAA68094.1| ATP-dependent protease proteolytic subunit [Pinus contorta]	sp_v3.0_unigene4526		-1.13515	12.9095	-7.13494	0.000147321	0.0022978	1.31417		-1.33596	12.9095	-7.51057	0.000105171	0.00401449	1.76361
Contig16963	A9NUC9	44722	AT4G38970.1	NP_568049.1	Fructose-bisphosphate aldolase n=2 Tax=Picea sitchensis RepID=A9NUC9_PICSI	sp_v3.0_unigene16963		-1.27169	13.5152	-4.68865	0.0019529	0.0107986	-1.46296		-1.33527	13.5152	-4.40333	0.00278008	0.0215693	-1.71254
Contig12354	A9NYD7	34383			Unassigned protein	sp_v3.0_unigene12354		-1.12131	6.95366	-5.18506	0.00108645	0.00735164	-0.832665		-1.33504	6.95366	-5.5216	0.00074436	0.0105916	-0.3088
AllPine_a_c4702	D5AE35	1815	AT1G22160.1	NP_564160.1	DUF581 domain containing protein	sp_v3.0_unigene93728		-1.18051	7.17926	-6.19274	0.000365771	0.0038317	0.33861		-1.33401	7.17926	-6.25917	0.000341947	0.00687814	0.518559
Contig13047	D5ACV0	22393	AT5G20635.1	NP_680175.2	Unassigned protein	sp_v3.0_unigene13047		-1.67957	7.75017	-9.06531	2.97058e-05	0.00102051	3.01412		-1.33387	7.75017	-6.4394	0.000285577	0.00636367	0.709648
Contig38025	D5ABM8	17152	AT2G03420.1	NP_565301.1	Unassigned protein	sp_v3.0_unigene38025		-1.48784	8.47563	-14.365	1.18258e-06	0.000300011	6.28825		-1.33207	8.47563	-11.5032	5.70476e-06	0.00125299	4.7382
Contig14816	Q0INT0-2	13432	AT5G11300.1	NP_568248.2	cyclin [Adiantum capillus-veneris]	sp_v3.0_unigene14816		-1.60543	7.75144	-5.92285	0.000483482	0.00450465	0.0385648		-1.33131	7.75144	-4.393	0.00281646	0.0217741	-1.72636
Contig7565	A9P294	15486	AT3G51280.1	NP_190696.1	tetratricopeptide repeat domain-containing protein [Arabidopsis thaliana] emb|CAB62650.1| MS5-like protein [Arabidopsis thaliana] gb|AAP21246.1| At3g51280 [Arabidopsis thaliana] dbj|BAE99956.1| MS5 like protein [Arabidopsis thaliana] gb|AEE78773.1| tetratricopeptide repeat domain-containing protein [Arabidopsis thaliana]	sp_v3.0_unigene7565		-1.57419	7.84708	-5.87635	0.000507745	0.00462459	-0.0141118		-1.33057	7.84708	-4.44256	0.0026464	0.021005	-1.66012
Contig11305	A9NRZ1	25519	AT3G50685.1	NP_566937.1	Unassigned protein	sp_v3.0_unigene11305		-1.51094	8.58526	-9.39528	2.32605e-05	0.000930279	3.27075		-1.32959	8.58526	-7.39481	0.000116513	0.00420133	1.65608
Contig9309		32821			RP1-2 multi-domain protein	sp_v3.0_unigene9309		-1.02194	7.34548	-3.52911	0.00884473	0.0301882	-3.07429		-1.32793	7.34548	-4.10167	0.00409186	0.0271348	-2.12308
Contig11737	B8LRE2	26218			Unassigned protein	sp_v3.0_unigene11737		-0.723483	10.5264	-2.57465	0.0352075	0.0813855	-4.51124		-1.32747	10.5264	-4.22531	0.00348662	0.0246542	-1.9532
Contig10508	A9NX89	42180	AT4G36610.1	NP_195379.1	hydrolase, alpha/beta fold family protein [Arabidopsis thaliana] emb|CAB16832.1| putative protein [Arabidopsis thaliana] emb|CAB80327.1| putative protein [Arabidopsis thaliana] dbj|BAE98661.1| hypothetical protein [Arabidopsis thaliana] gb|ABI49444.1| At4g36610 [Arabidopsis thaliana] gb|AEE86677.1| hydrolase, alpha/beta fold family protein [Arabidopsis thaliana]	sp_v3.0_unigene10508		-0.373379	8.29472	-1.52314	0.169435	0.264456	-6.0366		-1.32721	8.29472	-4.84255	0.00162217	0.0156923	-1.13898
AllPine_b_c40832	D8S1A6	26785	AT1G65230.1	NP_176702.2	Unassigned protein	sp_v3.0_unigene198828		-1.41677	8.60218	-6.46268	0.000279084	0.00325272	0.629243		-1.32669	8.60218	-5.41288	0.000839684	0.0111863	-0.437181
Contig17730	B8LPX0	44165	AT5G46800.1	NP_568670.1	mitochondrial carnitine/acylcarnitine carrier-like protein [Arabidopsis thaliana] sp|Q93XM7.1|MCAT_ARATH RecName: Full=Mitochondrial carnitine/acylcarnitine carrier-like protein; AltName: Full=Carnitine/acylcarnitine translocase-like protein; Short=CAC-like protein; AltName: Full=Protein A BOUT DE SOUFFLE emb|CAC38047.1| carnitine acyl carrier-like protein [Arabidopsis thaliana] gb|AAM97040.1| ca…	sp_v3.0_unigene17730		-1.34957	9.38312	-9.96337	1.55264e-05	0.000776207	3.69259		-1.32337	9.38312	-8.7385	3.81378e-05	0.00273246	2.81987
Contig12814	Q9SJG2	13041	AT1G56720.1	NP_564722.1	putative receptor-like protein kinase 3 [Glycine max]	sp_v3.0_unigene12814		-1.18739	8.55237	-7.0318	0.000161995	0.00241324	1.21255		-1.32291	8.55237	-7.00725	0.000165725	0.0049437	1.28517
Contig37310	B8LNE0	33269	AT5G48930.1	NP_199704.1	Hydroxycinnamoyl-CoA shikimate/quinate hydroxycinnamoyltransferase n=2 Tax=Salvia miltiorrhiza RepID=E6Y426_SALMI	sp_v3.0_unigene37310		-1.30688	6.87499	-15.211	7.8545e-07	0.000263087	6.68156		-1.32179	6.87499	-13.7603	1.60692e-06	0.000633221	5.95469
Contig22311	A9NY96	23989	AT1G65480.1	NP_176726.1	terminal flower-like protein [Picea abies] gb|ADE77648.1| unknown [Picea sitchensis]	sp_v3.0_unigene22311		-0.890356	7.01966	-3.58163	0.00822452	0.028807	-2.99741		-1.31947	7.01966	-4.74745	0.00181851	0.0169583	-1.26071
F51TW9001A6VWN	C3VYK5	14283	ATMG01190.1		F1 sector of membrane-bound ATP synthase, alpha subunit n=1 Tax=mine drainage metagenome RepID=E6QHR6_9ZZZZ	sp_v3.0_unigene53311		-1.69569	12.3721	-7.91632	7.41645e-05	0.00156863	2.04639		-1.31426	12.3721	-5.48785	0.000772596	0.010788	-0.348463
Contig16033	A9NWS4	26722	AT4G37690.1	NP_680773.1	Galactomannan galactosyltransferase n=1 Tax=Senna occidentalis RepID=Q564G6_9FABA	sp_v3.0_unigene16033		-1.88701	8.99277	-13.9488	1.4585e-06	0.000331203	6.08428		-1.31207	8.99277	-8.67493	4.00737e-05	0.00276396	2.76873
Contig8696	B8LKH1	7345	AT4G00370.1	NP_567175.2	[GEPR] COG0477 Permeases of the major facilitator superfamily	sp_v3.0_unigene8696		-0.728223	9.33871	-3.35728	0.0112498	0.035964	-3.32795		-1.31186	9.33871	-5.40949	0.000842866	0.011192	-0.441212
Contig34898	A9P0V6	30451	AT4G03280.1	NP_849295.1	Cytochrome b6-f complex iron-sulfur subunit n=2 Tax=Picea sitchensis RepID=A9NLM7_PICSI	sp_v3.0_unigene34898		-1.35331	11.6262	-6.73972	0.000213237	0.00280035	0.918045		-1.31175	11.6262	-5.84304	0.000525957	0.00863473	0.0609644
HLKU4M004JH4D5		5166			unclassified	sp_v3.0_unigene172332		-1.40488	7.36683	-8.50419	4.58442e-05	0.00124085	2.55658		-1.31116	7.36683	-7.09895	0.000152265	0.00474429	1.37448
Contig12869	B8LPQ4	33022	AT2G04842.1	NP_671778.1	putative threonyl-tRNA synthetase, putative / threonine--tRNA ligase [Arabidopsis thaliana] gb|AEC05873.1| putative threonyl-tRNA synthetase, putative / threonine--tRNA ligase [Arabidopsis thaliana]	sp_v3.0_unigene12869		-1.46273	8.94502	-6.36629	0.000307088	0.00345868	0.526536		-1.30978	8.94502	-5.0988	0.00119999	0.0135148	-0.81771
Contig32965		36294			unclassified	sp_v3.0_unigene32965		-1.64666	7.22296	-7.84999	7.8444e-05	0.00160948	1.98671		-1.30919	7.22296	-5.58232	0.000696379	0.0101304	-0.237828
Contig32065	A9NLQ3	43929			Non-specific lipid-transfer protein n=4 Tax=Picea sitchensis RepID=A9NJW4_PICSI	sp_v3.0_unigene32065		-2.205	8.44564	-9.74028	1.81527e-05	0.000821656	3.52985		-1.30854	8.44564	-5.17003	0.00110534	0.0129339	-0.730134
Contig10484	C0PSF2	19409			Atrophin-1 multi-domain protein	sp_v3.0_unigene10484		-1.51266	7.88808	-7.07411	0.000155786	0.00236164	1.25439		-1.3079	7.88808	-5.4708	0.000787315	0.0108739	-0.368568
GG46A6U02HVROO	Q0JCU7	28408	AT5G67030.1	NP_201504.2	zeaxanthin epoxidase [Vitis vinifera]	sp_v3.0_unigene69898		-1.34854	8.20068	-7.64695	9.33663e-05	0.00174466	1.80125		-1.30772	8.20068	-6.63258	0.00023639	0.00591639	0.909878
Contig1335	A9P2C3	1855	AT2G27680.1	NP_565656.1	aldo/keto reductase [Nostoc punctiforme PCC 73102] gb|ACC80542.1| aldo/keto reductase [Nostoc punctiforme PCC 73102]	sp_v3.0_unigene1335		-1.78634	9.26124	-7.84265	7.89347e-05	0.00161611	1.98008		-1.30744	9.26124	-5.13412	0.00115199	0.013237	-0.774194
Contig5786	Q84N64	25847	AT3G19720.1	NP_188606.2	GTP binding protein, putative n=1 Tax=Ricinus communis RepID=B9SRI2_RICCO	sp_v3.0_unigene5786		-1.38967	10.6974	-10.9744	7.93167e-06	0.000598912	4.38639		-1.30344	10.6974	-9.20669	2.67256e-05	0.00248659	3.18566
Contig34957	D5AB50	23996	AT4G14750.1	NP_193211.2	Unassigned protein	sp_v3.0_unigene34957		-1.29434	9.48741	-5.20782	0.0010585	0.00720696	-0.804627		-1.30321	9.48741	-4.68993	0.00194986	0.0174894	-1.33499
Contig2079	I1JL12	9313	AT2G40435.1	NP_565932.1	Unassigned protein	sp_v3.0_unigene2079		-0.983499	8.91194	-3.99321	0.00471758	0.0197446	-2.40694		-1.30264	8.91194	-4.73061	0.00185592	0.0171144	-1.2824
Contig10441	B8LMG8	23981	AT2G26340.2	NP_565620.2	Unassigned protein	sp_v3.0_unigene10441		-1.35444	9.06233	-11.942	4.38466e-06	0.000506405	4.98995		-1.30252	9.06233	-10.2719	1.25714e-05	0.0017177	3.95196
HIF1XHV01CE1XA	Q8W842	33443			Unassigned protein	sp_v3.0_unigene167236		-1.66598	9.12344	-13.6348	1.71524e-06	0.000356885	5.9255		-1.30193	9.12344	-9.5304	2.10883e-05	0.00224239	3.42784
Contig17047	C0PQB6	12597	AT1G42970.1	NP_174996.1	glyceraldehyde-3-phosphate dehydrogenase B subunit [Glycine max]	sp_v3.0_unigene17047		-1.85723	10.8524	-7.55663	0.000101006	0.00182432	1.71739		-1.30038	10.8524	-4.73234	0.00185205	0.0171144	-1.28017
Contig1221	P26851	44057	ATMG00650.1	NP_085525.1	NADH-ubiquinone oxidoreductase chain 4L n=1 Tax=Asplenium nidus RepID=E0CJK3_ASPND	sp_v3.0_unigene1221		-1.28842	10.4468	-6.60796	0.000242099	0.00299942	0.781862		-1.30027	10.4468	-5.9647	0.000462746	0.00798695	0.197154
Contig19052	D5A9Z8	8743	AT1G09150.1	NP_172387.1	MLL [Hordeum vulgare subsp. vulgare] gb|ACK99544.1| MCT-1 [Hordeum vulgare subsp. vulgare] gb|ACK99545.1| MCT-1 [Hordeum vulgare] emb|CBI83389.1| MCT-1 like PUA RNA binding-domain containing protein [Hordeum vulgare subsp. vulgare] emb|CBI83391.1| MCT-1 like PUA RNA binding-domain containing protein [Hordeum vulgare subsp. vulgare]	sp_v3.0_unigene19052		-0.964583	8.24558	-2.88797	0.022125	0.0584561	-4.03415		-1.29984	8.24558	-3.48087	0.00945871	0.0449148	-3.00784
AllPine_a_c34190	D5ACN7	2701	AT1G03475.1	NP_171847.4	coproporphyrinogen III oxidase [Chlamydomonas reinhardtii] gb|AAY42146.1| coproporphyrinogen III oxidase isoform CPX2 [Chlamydomonas reinhardtii] gb|EDP06766.1| coproporphyrinogen III oxidase [Chlamydomonas reinhardtii]	sp_v3.0_unigene103702		-0.894248	7.46755	-4.91128	0.0014948	0.00900917	-1.17579		-1.29321	7.46755	-6.3526	0.000311315	0.00651718	0.618143
Contig7012	A9NW74	36430	AT5G46170.1	NP_199429.1	F-box protein [Arabidopsis thaliana] sp|Q9FNK5.1|FB285_ARATH RecName: Full=F-box protein At5g46170 dbj|BAB08262.1| unnamed protein product [Arabidopsis thaliana] gb|AAL49842.1| unknown protein [Arabidopsis thaliana] gb|AAN13195.1| unknown protein [Arabidopsis thaliana] gb|AED95349.1| F-box protein [Arabidopsis thaliana]	sp_v3.0_unigene7012		-1.80472	8.28383	-12.8847	2.56333e-06	0.000394753	5.52834		-1.28989	8.28383	-8.23693	5.68505e-05	0.00308373	2.40624
AllPine_a_c40957	A4QMI6	17426			photosystem I assembly protein Ycf4 [Pinus thunbergii] sp|P41620.1|YCF4_PINTH RecName: Full=Photosystem I assembly protein ycf4 dbj|BAA04362.1| ORF184 [Pinus thunbergii] gb|ACP50846.1| photosystem I assembly protein ycf4 [Pinus resinosa] gb|ACP51154.1| photosystem I assembly protein ycf4 [Pinus taeda] gb|ACP51224.1| photosystem I assembly protein ycf4 [Pinus thunbergii] gb|ACP51290.1| photosystem…	sp_v3.0_unigene108188		-0.957913	13.3996	-4.49097	0.00249111	0.012796	-1.72411		-1.28781	13.3996	-5.40022	0.00085163	0.0112637	-0.452235
Contig30740	B9RM87	7603	AT5G16490.1	NP_197153.1	ROP-interactive CRIB motif-containing protein 4 [Arabidopsis thaliana] dbj|BAB09617.1| unnamed protein product [Arabidopsis thaliana] gb|AAQ65146.1| At5g16490 [Arabidopsis thaliana] dbj|BAD44641.1| putative protein [Arabidopsis thaliana] gb|AED92300.1| ROP-interactive CRIB motif-containing protein 4 [Arabidopsis thaliana]	sp_v3.0_unigene30740		-1.15155	8.21798	-6.59609	0.000244905	0.00302265	0.769494		-1.2849	8.21798	-6.58287	0.000248076	0.00604312	0.858799
Contig7364	D5ADT2	6381	AT1G60000.1	NP_176208.1	Ribonucleoprotein, chloroplast, putative n=1 Tax=Ricinus communis RepID=B9SQT1_RICCO	sp_v3.0_unigene7364		-1.77358	9.7745	-7.18742	0.00014043	0.00223008	1.36542		-1.28432	9.7745	-4.65524	0.0020341	0.0178007	-1.38004
AllPine_a_rep_C103369		17569			unclassified	sp_v3.0_unigene141192		-1.98108	7.70767	-7.87794	7.66082e-05	0.00158756	2.01191		-1.28025	7.70767	-4.55357	0.00230487	0.0192283	-1.51309
Contig26649	Q38885	37185	AT2G18710.1	NP_179461.1	Preprotein translocase subunit secY, chloroplastic n=2 Tax=Arabidopsis RepID=SECY_ARATH	sp_v3.0_unigene26649		-1.15045	8.86842	-9.19302	2.69987e-05	0.000988328	3.1145		-1.27746	8.86842	-9.13023	2.82933e-05	0.00253823	3.1272
HLKU4M002C6X8H	G7IAR4	34894			Unassigned protein	sp_v3.0_unigene149899		-1.2672	7.96887	-8.02468	6.77252e-05	0.00150728	2.14293		-1.27645	7.96887	-7.22991	0.000135113	0.00448352	1.50035
Contig20740	Q8LPU5	37807	AT1G69770.1	NP_177135.1	Cytosine-specific methyltransferase n=1 Tax=Elaeis guineensis RepID=B4XTS9_ELAGV	sp_v3.0_unigene20740		-1.48289	7.60813	-7.96077	7.14436e-05	0.00154971	2.08613		-1.27378	7.60813	-6.11627	0.000395509	0.00733647	0.364031
bioGeCo3_euler_19274		21038			Drf_FH1 multi-domain protein	sp_v3.0_unigene208584		-1.40421	9.2936	-4.22364	0.00349413	0.0160433	-2.0864		-1.27217	9.2936	-3.42252	0.0102631	0.047566	-3.09348
Contig29317	C0PSP7	28211	AT2G34510.1	NP_180998.1	DUF642 domain containing protein	sp_v3.0_unigene29317		-1.09733	8.88378	-6.02411	0.000434983	0.00424547	0.152266		-1.27165	8.88378	-6.24406	0.000347209	0.00688152	0.502348
GG46A6U02GXVGR	A9NQD3	40520	AT2G45600.1	NP_566047.1	Probable carboxylesterase 8 n=2 Tax=Arabidopsis RepID=CXE8_ARATH	sp_v3.0_unigene70837		-1.21254	8.17095	-9.09288	2.90966e-05	0.00101785	3.0359		-1.27155	8.17095	-8.5287	4.49611e-05	0.00286842	2.6497
Contig15982		16118			Herpes_gp2 multi-domain protein	sp_v3.0_unigene15982		-2.60273	7.8824	-8.72811	3.84469e-05	0.00113211	2.74246		-1.26966	7.8824	-3.80823	0.00603771	0.0341327	-2.53494
G5KS2UX02GUYXK	D7KJH6	36553	AT1G52510.1	NP_175660.2	Alpha/beta-hydrolase domain-containing protein n=5 Tax=Arabidopsis RepID=Q8VZ57_ARATH	sp_v3.0_unigene63399		-0.934036	8.62046	-6.10267	0.000401073	0.00405228	0.239549		-1.26748	8.62046	-7.407	0.000115257	0.00418524	1.66747
Contig9472	A9NY57	24934	AT5G55560.1	NP_200367.2	ATP binding protein, putative n=1 Tax=Ricinus communis RepID=B9SSS7_RICCO	sp_v3.0_unigene9472		-0.934198	10.4713	-3.59934	0.00802612	0.0283506	-2.97157		-1.26549	10.4713	-4.36102	0.00293256	0.0222861	-1.76931
Contig6544	D7FL51	11990			protein trichome birefringence-like 22 [Arabidopsis thaliana] dbj|BAB01135.1| unnamed protein product [Arabidopsis thaliana] gb|AAL49798.1| unknown protein [Arabidopsis thaliana] gb|AAM51298.1| unknown protein [Arabidopsis thaliana] gb|AEE77409.1| protein trichome birefringence-like 22 [Arabidopsis thaliana]	sp_v3.0_unigene6544		-0.983879	7.00446	-8.0853	6.43979e-05	0.00146985	2.19644		-1.26546	7.00446	-9.30139	2.4918e-05	0.00241872	3.25739
Contig14206	Q9SVS0	41811	AT4G21770.1	NP_193908.1	RNA pseudourine synthase 6 [Arabidopsis thaliana] sp|Q9SVS0.1|PUS6_ARATH RecName: Full=RNA pseudourine synthase 6, chloroplastic; AltName: Full=RNA pseudouridylate synthase 6; AltName: Full=RNA-uridine isomerase 6; Flags: Precursor emb|CAB36821.1| hypothetical protein [Arabidopsis thaliana] emb|CAB81284.1| hypothetical protein [Arabidopsis thaliana] gb|AAN13057.1| unknown protein [Arabidopsis tha…	sp_v3.0_unigene14206		-1.11553	8.89705	-3.74675	0.00656108	0.0245595	-2.7579		-1.26338	8.89705	-3.79534	0.00614354	0.0344398	-2.5533
Contig4293	I1H3B6	36408			HNH endonuclease [Arabidopsis thaliana] gb|AAR24724.1| At2g23840 [Arabidopsis thaliana] gb|AAS47666.1| At2g23840 [Arabidopsis thaliana] gb|AEC07498.1| HNH endonuclease [Arabidopsis thaliana]	sp_v3.0_unigene4293		-0.728934	7.9826	-4.99551	0.00135351	0.008474	-1.06905		-1.26148	7.9826	-7.73243	8.67269e-05	0.003717	1.96567
Contig28234	A9NYZ6	34497	AT5G11840.1	NP_196745.4	DUF1230 domain containing protein	sp_v3.0_unigene28234		-1.07121	9.14539	-6.34274	0.0003144	0.0034924	0.501257		-1.25956	9.14539	-6.67058	0.000227872	0.00583753	0.948718
Contig18116	A9NVK3	32692	AT2G42690.1	NP_181797.1	lipase [Dianthus caryophyllus]	sp_v3.0_unigene18116		-1.37842	10.612	-5.77001	0.000568485	0.00495709	-0.135688		-1.25373	10.612	-4.69403	0.00194017	0.0174459	-1.32969
bioGeCo1_euler_11780	Q7Y618	6538			unclassified	sp_v3.0_unigene208100		-1.08813	13.1879	-3.65547	0.00743045	0.0268845	-2.88989		-1.25261	13.1879	-3.76378	0.00641133	0.0351756	-2.59836
Contig11463	D5A8S2	19748	AT2G45510.1	NP_182075.1	Cytochrome P450 704C1 n=1 Tax=Pinus taeda RepID=C04C1_PINTA	sp_v3.0_unigene11463		-1.25258	8.60784	-9.21985	2.64659e-05	0.000985791	3.13541		-1.24947	8.60784	-8.22603	5.73587e-05	0.00309876	2.39699
AllPine_a_c32175	Q32985	5458			Unassigned protein	sp_v3.0_unigene102616		-1.65158	10.3658	-9.1275	2.83512e-05	0.00100681	3.06316		-1.24939	10.3658	-6.17584	0.000372122	0.00715308	0.428772
Contig23898		14864			unclassified	sp_v3.0_unigene23898		-1.21321	6.8621	-6.69009	0.000223631	0.00288097	0.867001		-1.24848	6.8621	-6.15776	0.000379053	0.00719639	0.409174
CL11151Contig1	Q38710	21925	AT4G02780.1	NP_192187.1	Abietadiene synthase, chloroplastic n=1 Tax=Abies grandis RepID=TPSDV_ABIGR	sp_v3.0_unigene39428		-1.07425	6.86963	-6.73298	0.000214617	0.00280804	0.911131		-1.24699	6.86963	-6.99055	0.000168317	0.0049735	1.2688
Contig17957	A9NVI5	25293	AT1G27300.1	NP_564275.1	Unassigned protein	sp_v3.0_unigene17957		-1.10592	9.48903	-5.10931	0.00118547	0.00785897	-0.926495		-1.24672	9.48903	-5.15172	0.00112885	0.013104	-0.752572
Contig21780	B8LM21	38344	AT5G57030.1	NP_200513.1	Lycopene epsilon cyclase n=1 Tax=Camellia sinensis var. assamica RepID=E2IHA2_CAMSI	sp_v3.0_unigene21780		-1.05721	9.32634	-6.87665	0.000187252	0.0026052	1.05736		-1.24562	9.32634	-7.24682	0.000133061	0.00447341	1.51645
F51TW9001DKYJN	G8J743	23330	ATCG00540.1		Apocytochrome f n=1 Tax=Takakia lepidozioides RepID=B3IUF4_TAKLE	sp_v3.0_unigene51742		-1.26984	12.0792	-7.57826	9.91153e-05	0.00179939	1.73755		-1.24503	12.0792	-6.64574	0.000233401	0.00587801	0.923348
Contig9229	Q07346	24237	AT2G02010.1	NP_178310.1	Glutamate decarboxylase n=2 Tax=Pinaceae RepID=A0EJ89_PINPS	sp_v3.0_unigene9229		-1.123	7.0816	-6.54608	0.000257139	0.00310654	0.717173		-1.24462	7.0816	-6.48909	0.000271915	0.00629923	0.761603
Contig7193	D5ACA0	24988	AT4G11080.1	NP_192846.1	Transcription factor, putative n=1 Tax=Ricinus communis RepID=B9RCQ0_RICCO	sp_v3.0_unigene7193		-1.39872	7.44243	-7.77538	8.35926e-05	0.00167912	1.91905		-1.2435	7.44243	-6.18277	0.000369503	0.00712317	0.436274
Contig12015	A9NLY7	15920	AT3G55240.1	NP_191084.1	uncharacterized protein [Arabidopsis thaliana] ref|XP_002878026.1| hypothetical protein ARALYDRAFT_485945 [Arabidopsis lyrata subsp. lyrata] emb|CAB75758.1| putative protein [Arabidopsis thaliana] gb|AAL85022.1| unknown protein [Arabidopsis thaliana] gb|AAN41364.1| unknown protein [Arabidopsis thaliana] gb|EFH54285.1| hypothetical protein ARALYDRAFT_485945 [Arabidopsis lyrata subsp. lyrata] gb|AE…	sp_v3.0_unigene12015		-1.15244	7.03114	-7.69604	8.94861e-05	0.00170788	1.84649		-1.2419	7.03114	-7.41793	0.000114144	0.00417841	1.67767
Contig6806	C0PQU0	18208	AT5G17670.1	NP_197269.2	hydrolase-like protein [Arabidopsis thaliana] dbj|BAB09566.1| unnamed protein product [Arabidopsis thaliana] gb|AAL32839.1| Unknown protein [Arabidopsis thaliana] gb|AAM91212.1| unknown protein [Arabidopsis thaliana] gb|AED92454.1| hydrolase-like protein [Arabidopsis thaliana]	sp_v3.0_unigene6806		-0.979166	8.13056	-7.7452	8.57817e-05	0.00169453	1.89152		-1.24148	8.13056	-8.78336	3.68349e-05	0.00273246	2.85574
Contig8430	A9NX61	12033	AT4G32830.1	NP_195009.1	serine/threonine-protein kinase aurora-1 [Arabidopsis thaliana] sp|Q9M077.1|AUR1_ARATH RecName: Full=Serine/threonine-protein kinase Aurora-1; Short=AtAur1; AltName: Full=Aurora-like kinase 1 emb|CAB80000.1| putative serine/threonine protein kinase [Arabidopsis thaliana] emb|CAH69532.1| aurora-like kinase 1 [Arabidopsis thaliana] dbj|BAD95178.1| putative serine/threonine protein kinase [Arabidops…	sp_v3.0_unigene8430		-1.48802	7.4958	-5.41098	0.000841462	0.00627723	-0.557717		-1.24095	7.4958	-4.03615	0.00445825	0.0285431	-2.214
Contig4862	Q0EEH0	22066	AT1G64780.1	NP_176658.1	Ammonium transporter n=1 Tax=Populus trichocarpa RepID=B9HP47_POPTR	sp_v3.0_unigene4862		-1.18972	10.1408	-6.74608	0.000211945	0.00279217	0.924566		-1.24094	10.1408	-6.29367	0.000330261	0.00674518	0.555462
Contig4765	I1P5E1	28329	AT4G14310.2	NP_193167.3	Os02g0809900 protein (Fragment) n=4 Tax=Oryza sativa RepID=Q0DWK8_ORYSJ	sp_v3.0_unigene4765		-1.16543	7.56003	-6.45707	0.000280633	0.00325454	0.623299		-1.24084	7.56003	-6.14908	0.000382432	0.00719639	0.399746
CL10289Contig1		5674			unclassified	sp_v3.0_unigene48481		-1.12368	7.53046	-5.3018	0.000951241	0.00675056	-0.689674		-1.23978	7.53046	-5.232	0.00102967	0.0122955	-0.654555
Contig16674	F6H4V3	31983	AT1G79060.1	NP_178027.1	Unassigned protein	sp_v3.0_unigene16674		-1.13216	7.89028	-11.6164	5.32561e-06	0.000539472	4.79298		-1.23816	7.89028	-11.3629	6.21785e-06	0.00132233	4.65343
Contig6500	Q9LT10	12647	AT5G23530.1	NP_197744.1	Gibberellin receptor GID1-like protein n=2 Tax=Physcomitrella patens RepID=A9LY13_9BRYO	sp_v3.0_unigene6500		-1.72306	7.40732	-9.94946	1.5677e-05	0.000780821	3.68255		-1.23722	7.40732	-6.38987	0.000299959	0.00647158	0.657553
Contig7853	D5AAB4	13971			Unassigned protein	sp_v3.0_unigene7853		-0.311283	8.21174	-1.59807	0.151932	0.243408	-5.93755		-1.23716	8.21174	-5.68085	0.000625661	0.00952569	-0.123795
Contig33793		14353			unclassified	sp_v3.0_unigene33793		-2.26006	7.64623	-8.56151	4.38091e-05	0.00121116	2.60458		-1.23675	7.64623	-4.19043	0.00364684	0.0253454	-2.0009
AllPine_a_rep_C112214	A9NWN4	10630	AT5G45820.1	NP_199394.1	CBL-interacting protein kinase 16 n=2 Tax=Vitis vinifera RepID=C4P7W5_VITVI	sp_v3.0_unigene143810		-0.914005	10.6905	-4.22084	0.00350671	0.0160735	-2.09024		-1.23512	10.6905	-5.10158	0.00119613	0.0135011	-0.814277
AllPine_a_c42650	E1CGN6	1644			Photosystem I assembly protein ycf3 n=1 Tax=Pinus thunbergii RepID=C3VYX2_PINTH	sp_v3.0_unigene109377		-1.66244	10.7171	-11.8587	4.60605e-06	0.000506405	4.94014		-1.23383	10.7171	-7.87211	7.6987e-05	0.0035568	2.09022
Contig11698	D5AC67	9405	AT5G15350.1	NP_197039.1	Cu_bind_like domain containing protein	sp_v3.0_unigene11698		-1.64656	8.23608	-5.36284	0.000888031	0.00648266	-0.615684		-1.2337	8.23608	-3.59394	0.00808603	0.0406822	-2.84301
Contig9584	B4XAK6	34081	AT4G16730.1	NP_193406.3	Longifolene synthase n=1 Tax=Pinus sylvestris RepID=B4XAK6_PINSY	sp_v3.0_unigene9584		-0.926075	6.9144	-5.26339	0.000993554	0.00692954	-0.736502		-1.22943	6.9144	-6.24985	0.000345184	0.00687814	0.508558
Contig20988	A9NZU4	24608	AT5G19140.1	NP_197415.1	aluminium induced protein [Avicennia marina]	sp_v3.0_unigene20988		-1.01557	14.3518	-3.70945	0.00690226	0.0254611	-2.8117		-1.22884	14.3518	-4.01459	0.00458647	0.0290679	-2.24405
Contig28762	B8LRR0	39199	AT2G06925.1	NP_565337.1	Phospholipase A2-like protein (Fragment) n=4 Tax=Picea sitchensis RepID=E0Z878_PICSI	sp_v3.0_unigene28762		-1.2639	8.83557	-8.16407	6.03457e-05	0.00142821	2.26543		-1.22697	8.83557	-7.08878	0.000153696	0.0047574	1.36462
Contig9690	D5AEE1	12072	AT3G51420.1	NP_190710.1	strictosidine synthase [Marinobacter aquaeolei VT8] gb|ABM17609.1| gluconolactonase [Marinobacter aquaeolei VT8]	sp_v3.0_unigene9690		-0.791316	7.12237	-3.80236	0.00608567	0.0233656	-2.678		-1.22666	7.12237	-5.27195	0.000983947	0.0121148	-0.60614
Contig34256	A9NRT4	43138	AT2G33320.1	NP_180890.1	C2 domain containing protein	sp_v3.0_unigene34256		-1.26964	6.89496	-14.2962	1.22381e-06	0.000300011	6.25503		-1.22557	6.89496	-12.3431	3.47344e-06	0.000861799	5.22171
Contig28430	A9P037	20610	AT5G25752.1	NP_680221.1	rhomboid-like protein 11 [Arabidopsis thaliana] gb|AAP21234.1| At5g25752 [Arabidopsis thaliana] dbj|BAF00010.1| hypothetical protein [Arabidopsis thaliana] gb|AED93479.1| rhomboid-like protein 11 [Arabidopsis thaliana]	sp_v3.0_unigene28430		-1.27149	9.14142	-8.46049	4.74676e-05	0.00126185	2.51977		-1.22465	9.14142	-7.2885	0.000128148	0.00440033	1.55603
Contig10843	C0PSJ1	14496	AT5G67030.1	NP_851285.1	Zeaxanthin epoxidase, chloroplastic (Fragment) n=3 Tax=Vitis vinifera RepID=D7SVX6_VITVI	sp_v3.0_unigene10843		-0.946472	10.028	-5.18867	0.00108195	0.00733285	-0.828204		-1.22378	10.028	-6.00065	0.000445718	0.00787828	0.237015
Contig20171	Q9SUG3	8676	AT4G08170.2	NP_567334.1	inositol phosphate kinase [Glycine max]	sp_v3.0_unigene20171		-1.00517	9.00922	-5.14035	0.00114374	0.00762761	-0.887948		-1.22365	9.00922	-5.59701	0.000685295	0.0100279	-0.22074
Contig26990	D5A7S7	43126			Unassigned protein	sp_v3.0_unigene26990		-1.04235	7.39376	-11.159	7.05846e-06	0.000573147	4.50584		-1.22226	7.39376	-11.7036	5.05293e-06	0.00112832	4.85722
Contig15873	A9NVH1	37341	AT2G26640.1	NP_180232.1	3-ketoacyl-CoA synthase n=1 Tax=Physcomitrella patens subsp. patens RepID=A9TJJ8_PHYPA	sp_v3.0_unigene15873		-1.04752	9.52995	-4.48625	0.0025058	0.0128483	-1.73041		-1.21912	9.52995	-4.66996	0.00199788	0.017602	-1.3609
Contig1374		14202			Uro-adherence factor A n=1 Tax=Staphylococcus saprophyticus subsp. saprophyticus ATCC 15305 RepID=UAFA_STAS1	sp_v3.0_unigene1374		-1.73991	8.60757	-5.64563	0.000649984	0.00540564	-0.279856		-1.21765	8.60757	-3.53389	0.00878623	0.0430098	-2.93036
Contig6307	A9NZT2	16919	AT3G61870.1	NP_191746.1	uncharacterized protein [Arabidopsis thaliana] emb|CAB71894.1| putative protein [Arabidopsis thaliana] gb|AAL25578.1| AT3g61870/F21F14_40 [Arabidopsis thaliana] gb|AAM19988.1| AT3g61870/F21F14_40 [Arabidopsis thaliana] gb|AEE80272.1| uncharacterized protein [Arabidopsis thaliana]	sp_v3.0_unigene6307		-1.57891	11.3783	-8.65723	4.06325e-05	0.00117197	2.6841		-1.21764	11.3783	-5.97152	0.000459461	0.00795357	0.20473
AllPine_a_c10607	C0PQF3	7271	AT2G38780.1	NP_181412.2	CM0216.540.nc protein (Fragment) n=4 Tax=Lotus japonicus RepID=B0BL99_LOTJA	sp_v3.0_unigene94687		-1.29859	9.0603	-4.05133	0.00437029	0.018743	-2.32539		-1.21681	9.0603	-3.39541	0.0106613	0.0486182	-3.13339
Contig9179	A2Y3Q5	38854	AT2G30390.2	NP_180598.1	Ferrochelatase n=1 Tax=Nicotiana tabacum RepID=Q949G2_TOBAC	sp_v3.0_unigene9179		-1.01865	9.61634	-6.34674	0.000313143	0.00349043	0.505559		-1.21644	9.61634	-6.77899	0.000205395	0.00547094	1.05855
Contig874	B8LN63	5968	AT3G26070.1	NP_189236.3	Structural molecule, putative n=1 Tax=Ricinus communis RepID=B9SRI7_RICCO	sp_v3.0_unigene874		-1.69135	10.7376	-12.4455	3.27642e-06	0.000434629	5.28321		-1.21334	10.7376	-7.98558	6.99737e-05	0.00342156	2.18993
Contig12359	A9NUM9	11582			pfam04258, Peptidase_A22B, Signal peptide peptidase	sp_v3.0_unigene12359		-0.913605	8.67697	-4.70614	0.00191182	0.0106594	-1.44014		-1.21212	8.67697	-5.58467	0.000694596	0.0101304	-0.235097
Contig21993	B8LN42	25549	AT5G50110.1	NP_568720.4	glucose-inhibited division protein B-like protein [Arabidopsis thaliana]	sp_v3.0_unigene21993		-1.06301	7.47825	-10.2704	1.25836e-05	0.000717649	3.91068		-1.21051	7.47825	-10.4608	1.10773e-05	0.00163091	4.07909
AllPine_a_c24953		25718			unclassified	sp_v3.0_unigene100173		-1.11446	8.56348	-8.25893	5.58403e-05	0.00137399	2.34772		-1.21014	8.56348	-8.02121	6.79216e-05	0.00337718	2.22098
GD4IA4403GZ1CZ	A9NMH0	23873			Unassigned protein	sp_v3.0_unigene78780		-1.85104	10.7615	-9.07948	2.93908e-05	0.00101807	3.02532		-1.20726	10.7615	-5.29653	0.000956921	0.0119791	-0.576458
AllPine_a_c46075	P51281	17481	AT3G10420.2	NP_566373.2	ATP binding protein, putative n=1 Tax=Ricinus communis RepID=B9T556_RICCO	sp_v3.0_unigene112156		-0.308697	9.7017	-1.34039	0.219987	0.323218	-6.26722		-1.20664	9.7017	-4.68621	0.00195872	0.017507	-1.33982
Contig18129	A9NL03	29972	AT1G03130.1	NP_171812.1	PSI reaction center subunit II n=2 Tax=Citrus sinensis RepID=A8C172_CITSI	sp_v3.0_unigene18129		-1.09571	11.9215	-3.64544	0.00753328	0.027112	-2.90446		-1.20439	11.9215	-3.58402	0.00819749	0.041058	-2.85742
GG46A6U01EYFCR		21435			ABA_WDS domain containing protein	sp_v3.0_unigene84384		0.369196	9.93203	1.94565	0.0907005	0.164863	-5.45197		-1.2023	9.93203	-5.66719	0.00063497	0.00955879	-0.139519
Contig4349	A9NYX4	18795	AT1G73885.1	NP_683492.1	Unassigned protein	sp_v3.0_unigene4349		-1.11775	11.314	-11.0512	7.55429e-06	0.000591885	4.43635		-1.20198	11.314	-10.6294	9.91074e-06	0.00163091	4.19053
AllPine_a_c44755	P0C897	44550			DUF247 domain containing protein	sp_v3.0_unigene111089		-0.511984	9.10361	-1.88151	0.0998507	0.177309	-5.54428		-1.19752	9.10361	-3.9362	0.00508757	0.0309552	-2.35386
Contig12620	A9P1K2	3723	AT3G55240.1	NP_191084.1	A_thal_3526 domain containing protein	sp_v3.0_unigene12620		-2.42338	7.78905	-9.39861	2.32038e-05	0.000930279	3.2733		-1.19017	7.78905	-4.12854	0.00395119	0.0265753	-2.08597
Contig28638		38844			unclassified	sp_v3.0_unigene28638		-1.85691	7.82176	-11.7034	5.05364e-06	0.000524874	4.84619		-1.18968	7.82176	-6.7065	0.000220133	0.00570472	0.98527
Contig32882	A6YQZ9	29820	AT5G42510.1	NP_199066.1	Dirigent-like protein n=2 Tax=Picea sitchensis RepID=A6YQZ9_PICSI	sp_v3.0_unigene32882		-1.40505	7.11078	-8.42515	4.88276e-05	0.00128273	2.48987		-1.18889	7.11078	-6.37632	0.000304034	0.00648248	0.643244
Contig16909	Q41019	37691	AT1G12900.1	NP_172750.1	Glyceraldehyde-phosphate dehydrogenase n=6 Tax=Pinaceae RepID=Q41019_PINSY	sp_v3.0_unigene16909		-1.29482	8.96721	-4.52983	0.00237362	0.0124032	-1.67231		-1.18567	8.96721	-3.71005	0.00689668	0.0368948	-2.67537
AllPine_a_c26807	C0HH81	1604			Rossmann-fold NAD(P)-binding domain-containing protein [Arabidopsis thaliana] dbj|BAC41977.1| unknown protein [Arabidopsis thaliana] gb|AAP37706.1| At4g31530 [Arabidopsis thaliana] gb|AEE85924.1| Rossmann-fold NAD(P)-binding domain-containing protein [Arabidopsis thaliana]	sp_v3.0_unigene100883		-1.22188	9.3008	-7.96803	7.101e-05	0.00154447	2.0926		-1.18546	9.3008	-6.91445	0.000180716	0.00515157	1.19378
Contig16922	D5A811	22021	AT2G31200.1	NP_565719.1	PREDICTED: actin depolymerizing factor isoform 1 [Vitis vinifera] sp|Q8SAG3.1|ADF_VITVI RecName: Full=Actin-depolymerizing factor; Short=ADF gb|AAL79826.1|AF440310_1 actin depolymerizing factor [Vitis vinifera]	sp_v3.0_unigene16922		-1.56437	10.6238	-5.65698	0.000642034	0.00536617	-0.266613		-1.17918	10.6238	-3.8139	0.00599177	0.0339441	-2.52687
G5KS2UX02F64UA	B9S7D7	35314			Nucleic acid binding protein, putative n=1 Tax=Ricinus communis RepID=B9S7D7_RICCO	sp_v3.0_unigene61691		-1.63215	9.06788	-5.50776	0.000755796	0.00589759	-0.44217		-1.17841	9.06788	-3.55679	0.00851187	0.0419728	-2.89701
Contig1019	Q9LW53	37082			Embryo sac development arrest 6 protein n=1 Tax=Arabidopsis thaliana RepID=Q9LW53_ARATH	sp_v3.0_unigene1019		-0.882286	9.55152	-5.09819	0.00120085	0.00792558	-0.940352		-1.17799	9.55152	-6.08828	0.00040706	0.00744832	0.333443
Contig23767	D5AAL9	14422	AT2G28605.1	NP_850123.1	PsbP domain-containing protein 2 [Arabidopsis thaliana] sp|Q8VY52.1|PPD2_ARATH RecName: Full=PsbP domain-containing protein 2, chloroplastic; AltName: Full=PsbP-related thylakoid lumenal protein 3; Flags: Precursor gb|AAL62434.1| unknown protein [Arabidopsis thaliana] gb|AAM91284.1| unknown protein [Arabidopsis thaliana] gb|AEC08148.1| PsbP domain-containing protein 2 [Arabidopsis thaliana]	sp_v3.0_unigene23767		-1.17177	10.2612	-9.6872	1.88491e-05	0.000844618	3.49058		-1.17666	10.2612	-8.70059	3.92793e-05	0.00276396	2.78942
Contig7337	D5ADP0	38000	AT2G46660.1	NP_182189.1	RecName: Full=Cytochrome P450 78A4 gb|AAC05148.1| cytochrome P450 [Pinus radiata]	sp_v3.0_unigene7337		-1.05145	8.8757	-3.79043	0.00618445	0.023647	-2.69511		-1.17659	8.8757	-3.79374	0.00615685	0.034474	-2.55559
Contig28209	B9R7U3	9506			Unassigned protein	sp_v3.0_unigene28209		-1.36201	7.78005	-9.01537	3.08465e-05	0.00103304	2.9745		-1.17657	7.78005	-6.96573	0.000172253	0.00502799	1.24441
Contig13597	I3SY38	24944	AT3G01015.1	NP_186749.2	TPX2 (targeting protein for Xklp2) family protein [Arabidopsis thaliana] gb|AAU44468.1| hypothetical protein AT3G01015 [Arabidopsis thaliana] gb|AAY78731.1| hypothetical protein At3g01015 [Arabidopsis thaliana] gb|AEE73594.1| TPX2 (targeting protein for Xklp2) family protein [Arabidopsis thaliana]	sp_v3.0_unigene13597		-1.32909	7.57542	-6.83839	0.000194138	0.00265685	1.01865		-1.1749	7.57542	-5.40685	0.000845348	0.0112027	-0.444345
AllPine_a_rep_C99836	Q9M524	35678	AT4G39230.1	NP_195634.1	Phenylcoumaran benzylic ether reductase homolog TH6 n=4 Tax=Pinaceae RepID=Q9M523_TSUHE	sp_v3.0_unigene140376		-0.882354	8.59042	-5.04999	0.00127001	0.00817867	-1.00058		-1.17434	8.59042	-6.01153	0.000440701	0.00787269	0.249049
Contig2933	D5ACV7	3001	AT2G27960.1	NP_180363.1	cyclin-dependent kinases regulatory subunit [Glycine max] gb|ACU14766.1| unknown [Glycine max]	sp_v3.0_unigene2933		-1.19658	7.30121	-8.77193	3.71619e-05	0.00111615	2.77832		-1.17322	7.30121	-7.69273	8.97425e-05	0.00375595	1.92989
HLKU4M001CC12S	I1K8U6	23622			Unassigned protein	sp_v3.0_unigene147877		-1.56647	7.91971	-15.3227	7.45333e-07	0.00025605	6.73148		-1.17244	7.91971	-10.2577	1.26924e-05	0.0017177	3.94231
Contig1975	A9NLP2	20474	AT3G15480.1	NP_566516.1	Fiber protein Fb34 n=1 Tax=Gossypium barbadense RepID=Q6T7D3_GOSBA	sp_v3.0_unigene1975		-0.238201	11.4467	-2.12022	0.0697492	0.135553	-5.19617		-1.17133	11.4467	-9.32529	2.44837e-05	0.00241872	3.27538
Contig8221	A9P051	23862	AT3G16690.1	NP_188291.2	nodulin MtN3-like protein [Arabidopsis thaliana] sp|Q9LUR4.1|SWT16_ARATH RecName: Full=Bidirectional sugar transporter SWEET16; Short=AtSWEET16 dbj|BAB02761.1| cytochrome c oxidoreductase-like [Arabidopsis thaliana] gb|AAQ65151.1| At3g16690 [Arabidopsis thaliana] dbj|BAD95254.1| MtN3-like protein [Arabidopsis thaliana] gb|AEE75852.1| nodulin MtN3-like protein [Arabidopsis thaliana]	sp_v3.0_unigene8221		-1.41899	7.7913	-7.72193	8.75132e-05	0.00169453	1.87024		-1.17095	7.7913	-5.6994	0.000613261	0.00944085	-0.102482
HIF1XHV03HF436	C5XAC8	14447	AT2G23840.1	NP_179964.2	HNH endonuclease [Arabidopsis thaliana] gb|AAR24724.1| At2g23840 [Arabidopsis thaliana] gb|AAS47666.1| At2g23840 [Arabidopsis thaliana] gb|AEC07498.1| HNH endonuclease [Arabidopsis thaliana]	sp_v3.0_unigene168069		-0.677941	8.03445	-4.24479	0.00340051	0.0157593	-2.05735		-1.16902	8.03445	-6.54685	0.000256944	0.00613496	0.8216
AllPine_a_c32152	O24629	36437	AT1G64860.1	NP_176666.1	sigma factor [Nicotiana tabacum]	sp_v3.0_unigene102612		-1.1405	10.18	-4.436	0.00266827	0.0134166	-1.79774		-1.1682	10.18	-4.06403	0.00429815	0.0279275	-2.17523
Contig20917	A9NTX3	16685	AT4G27230.1	NP_001190852.1	Histone H2A n=1 Tax=Picea sitchensis RepID=A9NTX3_PICSI	sp_v3.0_unigene20917		-1.61522	12.0233	-5.58485	0.000694462	0.00560024	-0.351088		-1.16568	12.0233	-3.60498	0.00796397	0.0402191	-2.827
HIF1XHV03FPQFY	D8RZX5	14494			Unassigned protein	sp_v3.0_unigene168263		-1.65776	7.93831	-11.0895	7.37362e-06	0.000584567	4.46114		-1.16532	7.93831	-6.97238	0.000171188	0.00501877	1.25095
Contig30133	A9NR09	28920	AT1G74720.1	NP_177610.1	pfam00168, C2, C2 domain	sp_v3.0_unigene30133		-1.28465	7.0566	-7.70106	8.91003e-05	0.00170295	1.85109		-1.16528	7.0566	-6.248	0.000345831	0.00687814	0.50657
Contig6389	B8LQ52	16722	AT2G44480.1	NP_181976.1	Beta-glucosidase, putative n=1 Tax=Ricinus communis RepID=B9RI71_RICCO	sp_v3.0_unigene6389		-0.950739	6.84208	-6.23847	0.000349181	0.00369829	0.388501		-1.16359	6.84208	-6.82905	0.00019586	0.00535538	1.10878
Contig5169	Q700E4-2	360			transcription factor bHLH67 [Arabidopsis thaliana] sp|Q700E4.1|BH067_ARATH RecName: Full=Transcription factor bHLH67; AltName: Full=Basic helix-loop-helix protein 67; Short=AtbHLH67; Short=bHLH 67; AltName: Full=Transcription factor EN 11; AltName: Full=bHLH transcription factor bHLH067 gb|AAS79543.1| At3g61950 [Arabidopsis thaliana] emb|CAG25854.1| hypothetical protein [Arabidopsis thaliana] gb|…	sp_v3.0_unigene5169		-1.26417	6.79015	-11.4525	5.88433e-06	0.000549721	4.69152		-1.16213	6.79015	-9.41663	2.29011e-05	0.00235434	3.34369
Contig7731	I0YSD8	44865			Unassigned protein	sp_v3.0_unigene7731		-1.76697	9.16145	-10.5996	1.01068e-05	0.000660538	4.13719		-1.16197	9.16145	-6.23446	0.0003506	0.00691802	0.492033
Contig2444	F4JIF5	18629	AT4G14770.1	NP_193213.5	pfam03638, CXC, Tesmin/TSO1-like CXC domain	sp_v3.0_unigene2444		-1.1868	7.50365	-8.33839	5.23557e-05	0.00132262	2.416		-1.1618	7.50365	-7.30099	0.000126717	0.00439832	1.56784
Contig8370	B8LML3	11042	AT3G09050.1	NP_187517.1	Unassigned protein	sp_v3.0_unigene8370		-1.34864	8.83945	-10.2637	1.26411e-05	0.000717649	3.90596		-1.15913	8.83945	-7.89017	7.58201e-05	0.00352721	2.10618
Contig29757	A9NRG3	38305	AT1G43670.1	NP_175032.1	RecName: Full=Fructose-1,6-bisphosphatase, cytosolic; Short=FBPase; AltName: Full=D-fructose-1,6-bisphosphate 1-phosphohydrolase emb|CAA43860.1| fructose-bisphosphatase [Spinacia oleracea]	sp_v3.0_unigene29757		-1.82479	11.6264	-7.38646	0.000117384	0.00198574	1.55701		-1.15841	11.6264	-4.19402	0.00362996	0.0252908	-1.99597
Contig7775	A9NMD8	1568	AT4G38540.1	NP_195566.1	Monooxygenase (Fragment) n=29 Tax=Picea RepID=Q1EJ17_PICAB	sp_v3.0_unigene7775		-1.38673	7.90539	-5.32347	0.000928243	0.00665771	-0.663339		-1.15829	7.90539	-3.97707	0.00481924	0.0299759	-2.29649
Contig5829	B8LL00	29062	AT3G11660.1	NP_566396.1	LEA_2 domain containing protein	sp_v3.0_unigene5829		-1.10002	7.33106	-6.49695	0.000269822	0.00318631	0.665487		-1.15761	7.33106	-6.11531	0.0003959	0.00733647	0.36298
Contig7123	I1JWL3	39824	AT1G73990.1	NP_565077.2	PREDICTED: similar to SPPA (signal peptide peptidase); protease IV/ serine-type endopeptidase n=1 Tax=Vitis vinifera RepID=UPI000198502A	sp_v3.0_unigene7123		-1.04526	9.25602	-6.37957	0.000303052	0.00343801	0.540751		-1.15608	9.25602	-6.31102	0.000324553	0.00668979	0.573963
CL4420Contig1	B8LLM4	19399			alpha-amylase precursor [Musa acuminata]	sp_v3.0_unigene48034		-1.07652	7.59412	-7.17817	0.000141618	0.00224013	1.35641		-1.15539	7.59412	-6.89073	0.000184788	0.00516865	1.17026
Contig31107	A9NNT9	42441	AT1G54780.1	NP_564667.1	UPF0603 protein Os05g0401100, chloroplastic n=3 Tax=Oryza sativa RepID=U603_ORYSJ	sp_v3.0_unigene31107		-1.08808	12.3429	-4.08539	0.00417974	0.018123	-2.27781		-1.15415	12.3429	-3.87597	0.0055129	0.0322119	-2.43882
GG46A6U02JR5LJ	C0PRZ3	26344			pathogenesis-related protein 2 [Zea mays] gb|ACG35347.1| major latex protein 22 [Zea mays]	sp_v3.0_unigene71458		-3.08232	11.3796	-10.6493	9.78293e-06	0.000649775	4.17075		-1.15138	11.3796	-3.558	0.00849763	0.0419622	-2.89525
Contig19149	B9RIC0	20640	AT4G12620.1	NP_192999.1	Origin recognition complex subunit, putative n=1 Tax=Ricinus communis RepID=B9RIC0_RICCO	sp_v3.0_unigene19149		-1.45796	7.647	-10.7899	8.92817e-06	0.000628091	4.26486		-1.15027	7.647	-7.61404	9.60728e-05	0.00384234	1.85849
GG46A6U01CQ97V	F6H850	24829	AT1G70550.1	NP_974121.1	Putative carboxyl-terminal proteinase n=1 Tax=Gossypium hirsutum RepID=Q93X76_GOSHI	sp_v3.0_unigene68621		-0.936385	8.42832	-4.03032	0.00449249	0.0190838	-2.35481		-1.15	8.42832	-4.4272	0.00269789	0.0212127	-1.68062
Contig15703	A9NYQ2	7277	AT1G44575.1	NP_175092.1	Photosystem II 22 kDa protein, chloroplastic n=7 Tax=Solanaceae RepID=PSBS_SOLLC	sp_v3.0_unigene15703		-1.416	11.4989	-6.02464	0.000434742	0.00424547	0.152864		-1.14916	11.4989	-4.37315	0.00288792	0.0221226	-1.753
AllPine_a_rep_C96769	G8J7A4	32506			30S ribosomal protein S12, chloroplastic n=40 Tax=Coniferales RepID=RR12_PINTH	sp_v3.0_unigene138217		-0.87921	13.5297	-3.46114	0.00972279	0.0323401	-3.17424		-1.14823	13.5297	-4.04296	0.00441852	0.0284475	-2.20451
AllPine_a_c41717	F6HNB9	17386			Unassigned protein	sp_v3.0_unigene108667		-1.12896	7.60703	-8.06549	6.54647e-05	0.0014866	2.17899		-1.14783	7.60703	-7.3346	0.00012295	0.00432359	1.59957
Contig35056	D5AAK8	41214	AT5G62580.1	NP_201064.2	Unassigned protein	sp_v3.0_unigene35056		-1.32346	8.28426	-6.65298	0.000231774	0.00293785	0.828631		-1.1476	8.28426	-5.15988	0.00111831	0.0129949	-0.742566
Contig2285	D5A976	20973	AT3G62390.1	NP_191798.1	Lustrin A-like n=4 Tax=Oryza sativa RepID=Q69T67_ORYSJ	sp_v3.0_unigene2285		-0.471805	8.64659	-2.79943	0.0252066	0.063986	-4.16883		-1.14671	8.64659	-6.08564	0.000408167	0.00744938	0.330557
G5KS2UX02IOR1J	G8IY34	29196	ATCG00540.1		Apocytochrome f n=47 Tax=Spermatophyta RepID=CYF_CYCTA	sp_v3.0_unigene65390		-1.05561	13.2157	-5.61729	0.000670312	0.00550183	-0.312998		-1.14632	13.2157	-5.45602	0.000800328	0.0109305	-0.386035
Contig3080	D5AC92	32511	AT5G18700.1	NP_197371.2	Protein kinase family protein with ARM repeat domain [Arabidopsis thaliana] gb|AED92600.1| Protein kinase family protein with ARM repeat domain [Arabidopsis thaliana]	sp_v3.0_unigene3080		-1.33894	7.49118	-6.09442	0.000404492	0.00407779	0.230422		-1.14631	7.49118	-4.66681	0.00200556	0.0176431	-1.36499
GG46A6U01CGANZ	Q8RWC9-2	31760			NAF domain containing protein	sp_v3.0_unigene68974		-1.06585	8.63946	-4.15805	0.00380273	0.0169604	-2.17686		-1.14383	8.63946	-3.99115	0.00473045	0.02963	-2.2768
Contig18637	Q9LU85	1850	AT3G26070.1	NP_189236.3	PAP fibrillin [Medicago truncatula]	sp_v3.0_unigene18637		-1.54982	10.3844	-9.18035	2.72544e-05	0.000992269	3.1046		-1.14348	10.3844	-6.0583	0.000419849	0.00758104	0.300571
Contig7967	Q9SUC9	25943	AT4G28100.1	NP_567797.1	Unassigned protein	sp_v3.0_unigene7967		-1.62318	7.23169	-13.3195	2.02556e-06	0.000367119	5.76175		-1.14123	7.23169	-8.37613	5.0787e-05	0.00293295	2.52339
Contig2137	A5BWF4	37158			Unassigned protein	sp_v3.0_unigene2137		-1.29137	7.43562	-4.93673	0.00145048	0.0088079	-1.14344		-1.14069	7.43562	-3.90034	0.0053363	0.0316496	-2.40438
Contig18562	A9NZR8	6283	AT5G57345.1	NP_568854.1	DUF1517 domain containing protein	sp_v3.0_unigene18562		-1.36958	10.1387	-4.91473	0.00148871	0.00898055	-1.1714		-1.14032	10.1387	-3.66004	0.00738404	0.0385848	-2.74736
AllPine_a_c30088	Q85X73	39216			Unassigned protein	sp_v3.0_unigene101977		-1.20963	10.9461	-5.95465	0.000467631	0.00442466	0.0744229		-1.13994	10.9461	-5.01918	0.00131651	0.0141229	-0.91648
Contig7895	A9NXN3	15733	AT5G57960.1	NP_200604.1	GTP-binding protein hflx, putative n=1 Tax=Ricinus communis RepID=B9R801_RICCO	sp_v3.0_unigene7895		-1.18402	9.95427	-7.48123	0.000107925	0.0018976	1.64671		-1.13912	9.95427	-6.43766	0.000286068	0.00636367	0.707826
HLKU4M003G5VZK	G8IXW9	31741	ATCG00470.1		ATP synthase epsilon chain, chloroplastic n=8 Tax=Pinaceae RepID=ATPE_PICAB	sp_v3.0_unigene166837		-1.72179	11.0757	-10.1473	1.36807e-05	0.000744641	3.82404		-1.13716	11.0757	-5.99427	0.000448685	0.00790985	0.229962
F51TW9001DOBL8	G4LAU0	15878	ATCG00120.1	NP_085571.2	ATP synthase subunit alpha, chloroplastic n=23 Tax=Embryophyta RepID=ATPA_ANGEV	sp_v3.0_unigene54959		-1.54784	11.8754	-6.84203	0.000193471	0.00265172	1.02234		-1.136	11.8754	-4.49141	0.00248972	0.0201432	-1.59519
Contig18573	Q8VYI9	9834	AT2G48130.1	NP_566126.1	Non-specific lipid-transfer protein n=2 Tax=Picea sitchensis RepID=A9NNU8_PICSI	sp_v3.0_unigene18573		-2.62801	8.53165	-12.1782	3.81936e-06	0.000469465	5.12918		-1.13562	8.53165	-4.70688	0.0019101	0.0173198	-1.31305
AllPine_a_c47049	Q32999	11882			Unassigned protein	sp_v3.0_unigene112956		-0.930687	9.6043	-7.51432	0.000104826	0.00186762	1.6778		-1.13559	9.6043	-8.20072	5.85581e-05	0.00312574	2.37546
Contig27816	B8LKP4	39370	AT3G01470.1	NP_186796.1	homeodomain-leucine zipper protein 57 [Glycine max]	sp_v3.0_unigene27816		-0.992203	9.63814	-4.23234	0.00345525	0.0159193	-2.07443		-1.13541	9.63814	-4.33191	0.00304275	0.0227113	-1.80852
Contig13734	Q50EK1	26679	AT5G36110.1	NP_198460.1	Cytochrome P450 716B2 n=2 Tax=Picea sitchensis RepID=C16B2_PICSI	sp_v3.0_unigene13734		-1.31959	10.228	-5.96293	0.000463599	0.00440023	0.0837389		-1.13465	10.228	-4.58594	0.00221461	0.0187912	-1.47056
Contig29493	A9NYE8	29616			ABA-responsive LEA-like protein (Fragment) n=19 Tax=Picea RepID=Q3I403_PICGL	sp_v3.0_unigene29493		-0.946165	6.88232	-6.00351	0.000444391	0.00429157	0.129252		-1.13395	6.88232	-6.43545	0.000286695	0.00636367	0.705508
Contig28912	Q9SRH6	13710	AT4G27585.1	NP_567778.1	SPFH/Band 7/PHB domain-containing membrane-associated protein [Arabidopsis thaliana] gb|AAK59431.1| unknown protein [Arabidopsis thaliana] gb|AAL15215.1| unknown protein [Arabidopsis thaliana] gb|AAM63260.1| stomatin-like protein [Arabidopsis thaliana] dbj|BAE98376.1| hypothetical protein [Arabidopsis thaliana] gb|AEE85360.1| SPFH/Band 7/PHB domain-containing membrane-associated protein [Arabidop…	sp_v3.0_unigene28912		-1.18814	9.63826	-6.51325	0.000265539	0.00316012	0.682664		-1.13282	9.63826	-5.55442	0.000717987	0.0103548	-0.270376
Contig16349	G7JGW6	30412	AT1G52510.1	NP_001031176.1	Hydrolase, putative n=1 Tax=Ricinus communis RepID=B9RVA3_RICCO	sp_v3.0_unigene16349		-0.938599	10.1595	-4.58398	0.00221994	0.0118484	-1.60051		-1.13262	10.1595	-4.94759	0.00143201	0.0145459	-1.00611
Contig6479	C0PRF1	15477	AT5G67030.1	NP_201504.2	monooxygenase, FAD-binding [Nostoc punctiforme PCC 73102] gb|ACC80836.1| monooxygenase, FAD-binding [Nostoc punctiforme PCC 73102]	sp_v3.0_unigene6479		-1.12669	9.77793	-7.89602	7.54463e-05	0.00158032	2.02816		-1.13131	9.77793	-7.09138	0.000153329	0.0047574	1.36714
Contig24711	A9NM40	11610	AT4G00030.1	NP_191914.1	PAP_fibrillin domain containing protein	sp_v3.0_unigene24711		-1.31031	8.40019	-9.37857	2.35461e-05	0.000933538	3.25797		-1.13091	8.40019	-7.23996	0.000133888	0.00447341	1.50993
Contig29598	A9NTT1	891	AT1G62500.1	NP_176439.1	Tryp_alpha_amyl multi-domain protein	sp_v3.0_unigene29598		-1.5668	7.04573	-7.9252	7.36119e-05	0.00156615	2.05434		-1.13003	7.04573	-5.11248	0.00118115	0.0133657	-0.800836
CL6640Contig1	A9NNE9	27817	AT1G22160.1	NP_564160.1	DUF581 domain containing protein	sp_v3.0_unigene42682		-0.863833	7.07317	-3.2717	0.0127005	0.03925	-3.45541		-1.12978	7.07317	-3.82721	0.00588539	0.0335972	-2.50794
Contig26799	B8LL97	39229	AT4G24350.1	NP_194166.2	phosphorylase family protein [Arabidopsis thaliana] gb|AAK44093.1|AF370278_1 unknown protein [Arabidopsis thaliana] gb|AAN13118.1| unknown protein [Arabidopsis thaliana] gb|AEE84892.1| phosphorylase family protein [Arabidopsis thaliana]	sp_v3.0_unigene26799		-0.797273	8.09728	-3.86446	0.00559847	0.0221019	-2.58927		-1.12951	8.09728	-4.89683	0.00152064	0.0150692	-1.07011
AllPine_a_c34829	I1NFG1	29294	AT3G10420.2	NP_850553.1	ATP binding protein, putative	sp_v3.0_unigene104084		-0.318145	8.4899	-1.22025	0.259991	0.36857	-6.40907		-1.12864	8.4899	-3.87192	0.0055428	0.0323725	-2.44454
Contig6703	B9II89	16048	AT3G10320.1	NP_187643.1	Glycosyltransferase family 61 protein [Arabidopsis thaliana] gb|AAF02811.1|AC009400_7 unknown protein [Arabidopsis thaliana] gb|AAO64189.1| unknown protein [Arabidopsis thaliana] gb|AAP04088.1| unknown protein [Arabidopsis thaliana] dbj|BAF00327.1| hypothetical protein [Arabidopsis thaliana] gb|AEE74891.1| Glycosyltransferase family 61 protein [Arabidopsis thaliana]	sp_v3.0_unigene6703		-1.05578	6.82367	-7.10685	0.000151165	0.00232953	1.28661		-1.12782	6.82367	-6.79032	0.000203193	0.0054339	1.06994
CL3364Contig1	D5AAH2	33271			Unassigned protein	sp_v3.0_unigene46166		-1.33699	7.51463	-7.78795	8.2699e-05	0.00166868	1.93049		-1.12775	7.51463	-5.87561	0.000508141	0.00843429	0.0976253
Contig29505	A9NR72	17891	AT1G67700.2	NP_850972.1	Oligopeptidase, putative n=1 Tax=Ricinus communis RepID=B9RMP2_RICCO	sp_v3.0_unigene29505		-1.42166	10.8396	-5.92682	0.000481471	0.0044953	0.0430487		-1.12606	10.8396	-4.19888	0.00360732	0.0251723	-1.98933
Contig18733	A9NL89	20426			TSP9 domain containing protein	sp_v3.0_unigene18733		-1.0941	8.56132	-4.58869	0.0022071	0.0118	-1.59429		-1.12551	8.56132	-4.22208	0.00350114	0.0246626	-1.95761
AllPine_b_c24505	G9B4F1	41476			class IV chitinase [Galega orientalis]	sp_v3.0_unigene189278		-0.764017	6.9412	-3.08931	0.016499	0.0473753	-3.72923		-1.12536	6.9412	-4.07002	0.0042646	0.0277975	-2.16693
Contig1663	Q8GUG7	37776	AT3G06980.1	NP_187354.1	Dead box ATP-dependent RNA helicase, putative n=1 Tax=Ricinus communis RepID=B9S033_RICCO	sp_v3.0_unigene1663		-0.811617	8.29024	-4.04589	0.00440155	0.0188469	-2.33299		-1.12488	8.29024	-5.01552	0.00132216	0.0141262	-0.921046
GFIJCBT03HLETQ	A9RGR9	8447			HAAAP family transporter: tyrosine [Ostreococcus lucimarinus CCE9901] gb|ABP00391.1| HAAAP family transporter: tyrosine [Ostreococcus lucimarinus CCE9901]	sp_v3.0_unigene74475		-0.909057	7.13647	-6.01652	0.000438421	0.00426677	0.143799		-1.12423	7.13647	-6.65507	0.000231306	0.00586405	0.932889
Contig16807	B8LQR4	17804	AT5G01710.1	NP_195791.1	methyltransferase [Arabidopsis thaliana] emb|CAB82287.1| putative protein [Arabidopsis thaliana] gb|AAL07072.1| unknown protein [Arabidopsis thaliana] gb|AAN13203.1| unknown protein [Arabidopsis thaliana] gb|AAN60352.1| unknown [Arabidopsis thaliana] gb|AED90380.1| methyltransferase [Arabidopsis thaliana]	sp_v3.0_unigene16807		-1.42843	8.51907	-9.12473	2.84099e-05	0.00100681	3.06099		-1.12408	8.51907	-6.4225	0.000290397	0.00636367	0.691904
Contig24991	A9NLG0	22690	AT3G63520.1	NP_191911.1	Carotenoid 9,10(9',10')-cleavage dioxygenase n=1 Tax=Crocus sativus RepID=CCD_CROSA	sp_v3.0_unigene24991		-1.24136	11.0569	-5.88849	0.000501286	0.00459701	-0.000339277		-1.12339	11.0569	-4.76631	0.00177759	0.016694	-1.23646
Contig6812	Q9M8J2	1599	AT3G06260.1	NP_187277.1	Glycosyltransferase, CAZy family GT8 n=1 Tax=Populus trichocarpa RepID=B9HIY9_POPTR	sp_v3.0_unigene6812		-0.250102	7.79122	-0.885319	0.403958	0.515598	-6.75392		-1.12331	7.79122	-3.55653	0.00851485	0.0419728	-2.89737
GG46A6U02JIFT7	C4JBX8	4048	AT2G32640.1	NP_180823.3	Unassigned protein	sp_v3.0_unigene71411		-1.13567	7.3702	-5.9842	0.000453422	0.00433941	0.107613		-1.12196	7.3702	-5.28781	0.000966412	0.0120334	-0.586975
AllPine_a_c49030	G8J7B7	13582			unclassified	sp_v3.0_unigene114566		-1.39702	13.1698	-6.14251	0.000385009	0.00396187	0.283501		-1.12166	13.1698	-4.41112	0.00275294	0.0214816	-1.7021
GDTE5QK01DEN40		42136			unclassified	sp_v3.0_unigene87305		-0.946806	8.25984	-3.48124	0.00945376	0.0316337	-3.14463		-1.12094	8.25984	-3.6864	0.00712269	0.0377044	-2.70937
AllPine_a_c48770	Q56XR7	5725			Unassigned protein	sp_v3.0_unigene114366		-1.09428	7.50891	-8.23335	5.70169e-05	0.00139146	2.32561		-1.12047	7.50891	-7.54034	0.000102458	0.00396969	1.79103
Contig22273	B8LK65	24208	AT5G64380.1	NP_201243.1	Fructose-1,6-bisphosphatase, putative n=1 Tax=Ricinus communis RepID=B9T3E7_RICCO	sp_v3.0_unigene22273		-1.38828	8.56201	-8.58834	4.28912e-05	0.00120122	2.62696		-1.11955	8.56201	-6.19469	0.000365044	0.00707416	0.449168
AllPine_a_rep_C106275	A9NKS2	38960	AT4G33300.1	NP_195056.2	Disease resistance associated protein (Fragment) n=8 Tax=Pinaceae RepID=Q2VWL9_PICAB	sp_v3.0_unigene142261		-0.444033	10.6248	-1.77024	0.117871	0.20131	-5.70178		-1.1187	10.6248	-3.9891	0.00474326	0.0296826	-2.27966
Contig7780	B9RSM2	22648			Ubiquitin-protein ligase, putative n=1 Tax=Ricinus communis RepID=B9RSM2_RICCO	sp_v3.0_unigene7780		-1.34269	7.37703	-6.88758	0.000185335	0.00259094	1.06838		-1.11839	7.37703	-5.13133	0.0011557	0.0132456	-0.777625
Contig37983	A9NY91	32142			Unassigned protein	sp_v3.0_unigene37983		-1.23696	9.45319	-7.08662	0.000154002	0.00235271	1.26671		-1.11772	9.45319	-5.72743	0.000595033	0.00930442	-0.0703614
AllPine_a_c47750	C3VZB5	26416			unclassified	sp_v3.0_unigene113521		-0.831202	9.65395	-6.78857	0.000203531	0.00273512	0.968		-1.11734	9.65395	-8.16212	6.04425e-05	0.00318822	2.34251
Contig27577	I1MCU1	30519			DUF1677 domain containing protein	sp_v3.0_unigene27577		-1.06141	7.39451	-5.5724	0.000703976	0.00563923	-0.365732		-1.11637	7.39451	-5.24217	0.00101782	0.0122302	-0.642209
iniA_euler_2812	D5AD47	41725	AT1G02205.3	NP_850932.2	CER1 protein n=8 Tax=Arabidopsis RepID=F4HVX9_ARATH	sp_v3.0_unigene209190		-1.05495	7.35273	-4.03442	0.00446834	0.0190174	-2.34906		-1.11596	7.35273	-3.81718	0.00596538	0.0338232	-2.52221
AllPine_a_c49261	G8IW23	14968			Photosystem II CP47 chlorophyll apoprotein n=28 Tax=Pinaceae RepID=C1IXH2_PICSI	sp_v3.0_unigene114739		-0.90473	12.4416	-3.49374	0.00929048	0.0312984	-3.12623		-1.11549	12.4416	-3.85284	0.00568629	0.0329662	-2.47156
F51TW9002FEYIT	B8LL22	24727	AT3G10450.1	NP_001154529.1	Putative serine carboxypeptidase [Oryza sativa Japonica Group] gb|AAM08635.1|AC108883_8 Putative serine carboxypeptidase [Oryza sativa Japonica Group] gb|EAZ15041.1| hypothetical protein OsJ_30451 [Oryza sativa Japonica Group]	sp_v3.0_unigene52274		-0.981854	6.84879	-8.40857	4.94808e-05	0.00128524	2.47581		-1.11505	6.84879	-8.54111	4.45216e-05	0.00286842	2.65987
Contig28204	I1KXT8	19991	AT1G14270.1	NP_001117285.1	CAAX amino terminal protease family protein, putative n=3 Tax=Solanum tuberosum RepID=Q60D39_SOLTU	sp_v3.0_unigene28204		-0.928168	9.19899	-5.28652	0.000967827	0.0068068	-0.708274		-1.11363	9.19899	-5.67323	0.000630834	0.0095559	-0.132563
Contig23272	Q5KQI4	35093	AT3G19184.1	NP_001030726.2	AP2/B3 domain-containing transcription factor [Arabidopsis thaliana] sp|Q1G3M3.1|Y3918_ARATH RecName: Full=B3 domain-containing protein At3g19184 gb|ABF59230.1| unknown protein [Arabidopsis thaliana] dbj|BAH30459.1| hypothetical protein [Arabidopsis thaliana] gb|AEE76205.1| AP2/B3 domain-containing transcription factor [Arabidopsis thaliana]	sp_v3.0_unigene23272		-1.27471	6.99769	-11.8673	4.58281e-06	0.000506405	4.94526		-1.11318	6.99769	-9.26932	2.55142e-05	0.00242732	3.23318
Contig24952	Q9FK13	6093	AT5G53280.1	NP_200140.1	plastid division protein 1 [Arabidopsis thaliana] sp|Q9FK13.1|PDV1_ARATH RecName: Full=Plastid division protein PDV1; AltName: Full=Protein PLASTID DIVISION1 dbj|BAB09790.1| unnamed protein product [Arabidopsis thaliana] dbj|BAD95268.1| hypothetical protein [Arabidopsis thaliana] gb|ABD19679.1| At5g53280 [Arabidopsis thaliana] dbj|BAF36494.1| plastid division protein PDV1 [Arabidopsis thaliana] d…	sp_v3.0_unigene24952		-1.3967	7.35218	-7.55283	0.000101344	0.00182432	1.71383		-1.11275	7.35218	-5.38206	0.000869111	0.0113937	-0.473886
Contig722	A9NUJ6	16625	AT3G02690.1	NP_566180.1	Protein pecM, putative n=1 Tax=Ricinus communis RepID=B9SX37_RICCO	sp_v3.0_unigene722		-1.07411	8.29985	-6.61891	0.00023954	0.00298354	0.793267		-1.11172	8.29985	-6.12743	0.000391004	0.00728174	0.3762
Contig508	O22430	2563	AT1G51060.1	NP_175517.1	Histone H2A n=1 Tax=Populus trichocarpa RepID=B9I7E7_POPTR	sp_v3.0_unigene508		-1.535	10.7189	-5.90062	0.000494917	0.0045699	0.0134174		-1.11142	10.7189	-3.82133	0.00593215	0.0337061	-2.51631
Contig5950		3433			TCP domain containing protein	sp_v3.0_unigene5950		-0.942433	9.83908	-4.60557	0.00216174	0.0116317	-1.572		-1.11098	9.83908	-4.85605	0.00159625	0.015475	-1.12181
TAll_8m_euler_783	B8LK70	36333	AT5G64040.2	NP_201209.1	Photosystem I reaction center subunit n=1 Tax=Nicotiana tabacum RepID=D2K7Z2_TOBAC	sp_v3.0_unigene209721		-1.48622	13.023	-7.46826	0.000109167	0.00190462	1.63449		-1.11074	13.023	-4.99223	0.00135873	0.0142611	-0.950127
Contig11020	A9SC34	36841	AT3G54950.1	NP_191055.1	patatin-like protein 6 [Arabidopsis thaliana] emb|CAB41089.1| putative protein [Arabidopsis thaliana] dbj|BAF01066.1| hypothetical protein [Arabidopsis thaliana] gb|AEE79317.1| patatin-like protein 6 [Arabidopsis thaliana]	sp_v3.0_unigene11020		-1.07744	8.57422	-5.31462	0.00093756	0.00668161	-0.674086		-1.10823	8.57422	-4.88938	0.00153415	0.0150915	-1.07954
Contig8153	Q9SHD3	41474	AT2G45080.1	NP_182034.1	Cyclin-U2-1 n=2 Tax=Arabidopsis RepID=CCU21_ARATH	sp_v3.0_unigene8153		-1.08509	8.42941	-3.7386	0.00663397	0.0246963	-2.76963		-1.10804	8.42941	-3.41462	0.0103775	0.0478484	-3.1051
Contig32399	B8LQM8	35395	AT1G22900.1	NP_173703.2	Dirigent-like protein n=2 Tax=Picea sitchensis RepID=A6YR04_PICSI	sp_v3.0_unigene32399		-0.824395	7.06837	-5.46642	0.000791145	0.00601524	-0.491362		-1.10762	7.06837	-6.56907	0.000251432	0.00605879	0.844567
Contig1048	A9NPX5	20239	AT5G13240.1	NP_196828.2	transcription regulator [Arabidopsis thaliana] gb|AAL86308.1| unknown protein [Arabidopsis thaliana] gb|AAM67542.1| unknown protein [Arabidopsis thaliana] gb|AED91870.1| transcription regulator [Arabidopsis thaliana]	sp_v3.0_unigene1048		-1.29757	8.43697	-5.21559	0.00104915	0.00717899	-0.795079		-1.1063	8.43697	-3.97733	0.0048176	0.0299759	-2.29613
CL21311Contig1	Q7EZT3	40794	AT5G18570.1	NP_197358.2	Os07g0669200 protein n=3 Tax=Oryza sativa RepID=Q0D3S3_ORYSJ	sp_v3.0_unigene49399		-0.921459	7.87309	-3.46235	0.00970641	0.0323017	-3.17246		-1.10488	7.87309	-3.71327	0.00686642	0.0368522	-2.67073
Contig34155	Q76H94	25670	AT1G68840.1	NP_001185352.1	putative RAV2-like DNA-binding protein [Arabidopsis thaliana]	sp_v3.0_unigene34155		-1.28969	10.0875	-4.39535	0.00280814	0.0138781	-1.85248		-1.10459	10.0875	-3.36709	0.0110953	0.049951	-3.17517
Contig1680	Q8LPR5	10680	AT3G15030.1	NP_001189896.1	transcription factor TCP4 [Arabidopsis thaliana] ref|NP_850589.1| transcription factor TCP4 [Arabidopsis thaliana] ref|NP_001189896.1| transcription factor TCP4 [Arabidopsis thaliana] sp|Q8LPR5.1|TCP4_ARATH RecName: Full=Transcription factor TCP4; AltName: Full=Protein MATERNAL EFFECT EMBRYO ARREST 35 gb|AAM19816.1| AT3g15030/K15M2_17 [Arabidopsis thaliana] gb|AAN31111.1| At3g15030/K15M2_17 [Arab…	sp_v3.0_unigene1680		-0.876209	8.11717	-3.39887	0.0106096	0.0344184	-3.26626		-1.10431	8.11717	-3.83143	0.00585208	0.033464	-2.50194
Contig18700	A5AYG5	12458			PAT1 multi-domain protein	sp_v3.0_unigene18700		-1.25757	8.6583	-4.82164	0.00166325	0.00965051	-1.29054		-1.10209	8.6583	-3.77941	0.0062772	0.0347864	-2.57603
Contig6586	Q10CE8	33502	AT1G30210.1	NP_564351.1	transcription factor PCF6 [Oryza sativa Japonica Group]	sp_v3.0_unigene6586		-0.56402	7.70989	-2.03647	0.0791281	0.149108	-5.31965		-1.10154	7.70989	-3.55738	0.00850487	0.0419622	-2.89614
HLKU4M003F9R7A	D8SCV2	21057	AT5G04440.1	NP_196064.2	DUF1997 domain containing protein	sp_v3.0_unigene165343		-1.51831	9.02273	-13.0861	2.2965e-06	0.000371658	5.63752		-1.10097	9.02273	-8.48725	4.64662e-05	0.00286842	2.61559
Contig8662	D5ADW9	17568	AT3G03860.1	NP_566214.1	ATAPRL5 (APR-like 5)	sp_v3.0_unigene8662		-1.04626	8.06227	-6.04776	0.00042445	0.0041736	0.178629		-1.10065	8.06227	-5.69048	0.000619185	0.00947013	-0.112717
F51TW9001D7TFZ	Q9FKR9	9879	AT3G51930.1	NP_190761.1	transducin/WD40 domain-containing protein [Arabidopsis thaliana] emb|CAB41313.1| putative protein [Arabidopsis thaliana] gb|AAP37694.1| At3g51930 [Arabidopsis thaliana] dbj|BAF00246.1| hypothetical protein [Arabidopsis thaliana] gb|AEE78864.1| transducin/WD40 domain-containing protein [Arabidopsis thaliana]	sp_v3.0_unigene53424		-1.38572	7.89463	-6.32357	0.000320492	0.00352252	0.480637		-1.09962	7.89463	-4.48822	0.00249965	0.0201755	-1.59943
Contig5527	A9NPK5	21441	AT5G19940.1	NP_197494.1	PAP_fibrillin domain containing protein	sp_v3.0_unigene5527		-1.23516	8.59568	-9.69132	1.87939e-05	0.000844618	3.49364		-1.09928	8.59568	-7.71456	8.80704e-05	0.00373316	1.94958
AllPine_a_c21226	A9NUK8	24763	AT2G16230.1	NP_179219.4	O-Glycosyl hydrolases family 17 protein [Arabidopsis thaliana] gb|AED93290.1| O-Glycosyl hydrolases family 17 protein [Arabidopsis thaliana]	sp_v3.0_unigene99158		-0.300558	7.6618	-1.77013	0.11789	0.201312	-5.70194		-1.09894	7.6618	-5.78889	0.000557134	0.00890749	-0.000313574
AllPine_a_c15492	A9NVP0	22254	AT2G24580.1	NP_180034.1	putative sarcosine oxidase [Arabidopsis thaliana] sp|Q9SJA7.1|SOX_ARATH RecName: Full=Probable sarcosine oxidase gb|AAD23888.1| putative sarcosine oxidase [Arabidopsis thaliana] gb|AAL38730.1| putative sarcosine oxidase [Arabidopsis thaliana] gb|AAM51322.1| putative sarcosine oxidase [Arabidopsis thaliana] gb|AAS84616.1| peroxisomal sarcosine/pipecolate oxidase [Arabidopsis thaliana] dbj|BAE99101…	sp_v3.0_unigene96497		-0.957352	8.75638	-6.24483	0.00034694	0.00368473	0.395422		-1.09842	8.75638	-6.40857	0.000294437	0.00638968	0.677256
F585NNT02G0382	D5A8E3	26719			Chromatin complex subunit A101 n=2 Tax=Andropogoneae RepID=Q8W121_MAIZE	sp_v3.0_unigene53791		-1.29748	7.82444	-10.3596	1.18511e-05	0.00069991	3.97275		-1.09634	7.82444	-7.8294	7.98283e-05	0.00365747	2.05235
Contig18089	A9NX94	38193	AT2G39730.1	NP_850321.1	RecName: Full=Ribulose bisphosphate carboxylase/oxygenase activase, chloroplastic; Short=RA; Short=RuBisCO activase; Flags: Precursor emb|CAA79857.1| ribulose-1,5-bisphosphate carboxylase/oxygenase activase [Malus x domestica]	sp_v3.0_unigene18089		-0.907684	14.4529	-3.7036	0.00695753	0.0256302	-2.82017		-1.09523	14.4529	-3.99706	0.00469365	0.0294684	-2.26852
Contig2162	F6HDG5	13759	AT5G18570.1	NP_197358.2	GTP1/OBG family protein [Arabidopsis thaliana] gb|AAM91598.1| GTP-binding protein obg-like [Arabidopsis thaliana] gb|AAP37780.1| At5g18570 [Arabidopsis thaliana] gb|AED92580.1| GTP1/OBG family protein [Arabidopsis thaliana]	sp_v3.0_unigene2162		-1.35821	10.4833	-6.48643	0.00027263	0.00319684	0.65437		-1.09448	10.4833	-4.6751	0.00198541	0.0175817	-1.35423
Contig7647	Q56X72	8658	AT5G58000.1	NP_200608.3	reticulon-like protein B21 [Arabidopsis thaliana] sp|Q56X72.2|RTNLS_ARATH RecName: Full=Reticulon-like protein B21; Short=AtRTNLB21 gb|AED96983.1| reticulon-like protein B21 [Arabidopsis thaliana]	sp_v3.0_unigene7647		-1.87393	7.52065	-12.6086	2.98822e-06	0.000411611	5.37538		-1.09396	7.52065	-6.5836	0.000247899	0.00604312	0.859551
Contig6723	A9NWL1	6677	AT1G59940.1	NP_176202.1	Type A response regulator RR1 n=1 Tax=Phaseolus vulgaris RepID=B0YGG5_PHAVU	sp_v3.0_unigene6723		-1.7145	8.42963	-8.99375	3.13555e-05	0.00103986	2.95728		-1.09374	8.42963	-5.1317	0.00115521	0.0132456	-0.777172
Contig16801	Q8S9M1-3	16794	AT2G42130.4	NP_973665.1	PAP_fibrillin domain containing protein	sp_v3.0_unigene16801		-1.01427	8.25799	-7.86587	7.7395e-05	0.00159529	2.00104		-1.09334	8.25799	-7.58389	9.86294e-05	0.00388658	1.83096
GG46A6U01DQS4N		18732			ABA_WDS domain containing protein	sp_v3.0_unigene84286		-0.903624	11.0116	-9.10333	2.88692e-05	0.00101254	3.04414		-1.09283	11.0116	-9.84714	1.6837e-05	0.00194468	3.65677
Contig13891	A9THX0	28136	AT4G13670.1	NP_193103.2	protein plastid transcriptionally active 5 [Arabidopsis thaliana] gb|ABL66797.1| At4g13670 [Arabidopsis thaliana] gb|AEE83311.1| protein plastid transcriptionally active 5 [Arabidopsis thaliana]	sp_v3.0_unigene13891		-1.21628	7.98677	-7.21392	0.000137087	0.00219699	1.39119		-1.09208	7.98677	-5.79348	0.000554413	0.00889901	0.00489631
Contig21394	A9P0N8	13912	AT2G32090.1	NP_565737.1	lactoylglutathione lyase / glyoxalase I-like protein [Arabidopsis thaliana] gb|AAL24279.1| At2g32090/F22D22.16 [Arabidopsis thaliana] gb|AAL79592.1| At2g32090/F22D22.16 [Arabidopsis thaliana] gb|AAD15395.2| expressed protein [Arabidopsis thaliana] gb|AEC08633.1| lactoylglutathione lyase / glyoxalase I-like protein [Arabidopsis thaliana]	sp_v3.0_unigene21394		-0.81622	11.8153	-3.34828	0.0113938	0.0362684	-3.34132		-1.09197	11.8153	-4.00654	0.00463538	0.0292612	-2.25529
AllPine_a_c38870	C1IXG4	24224	ATCG00540.1		Cytochrome f (Fragment) n=9 Tax=core eudicotyledons RepID=A9QC51_TRACE	sp_v3.0_unigene106871		-1.22471	12.2864	-9.16271	2.7615e-05	0.00100094	3.0908		-1.09164	12.2864	-7.30487	0.000126276	0.00439439	1.57151
Contig11796	A9NNB9	24073	AT4G00850.1	NP_567194.1	Synovial sarcoma associated ss18 protein, putative n=1 Tax=Ricinus communis RepID=B9S7I1_RICCO	sp_v3.0_unigene11796		-1.27786	9.11575	-7.61363	9.61066e-05	0.00177379	1.77042		-1.09062	9.11575	-5.812	0.000543585	0.00884927	0.0258864
F5X2MQL01DRN0N	I1LTW6	12425			DUF3049 domain containing protein	sp_v3.0_unigene58577		-1.15136	6.9171	-6.62143	0.000238956	0.00298173	0.795887		-1.0906	6.9171	-5.60986	0.000675759	0.00997116	-0.205816
Contig17343	P15193	33504	AT2G34420.1	NP_565786.1	Chlorophyll a-b binding protein type 2 member 1A, chloroplastic n=37 Tax=Spermatophyta RepID=CB2A_PINSY	sp_v3.0_unigene17343		-1.06764	14.9342	-7.00493	0.000166082	0.00244793	1.18587		-1.09001	14.9342	-6.39669	0.000297932	0.00643821	0.664744
Contig7478	O48593	41225	AT4G17300.1	NP_193462.1	putative asparaginyl-tRNA synthetase, chloroplast/mitochondrial precursor [Oryza sativa Japonica Group] dbj|BAD30675.1| putative asparaginyl-tRNA synthetase, chloroplast/mitochondrial precursor [Oryza sativa Japonica Group]	sp_v3.0_unigene7478		-1.06368	9.07121	-4.69148	0.0019462	0.0107793	-1.45927		-1.08991	9.07121	-4.29963	0.00317027	0.0233253	-1.85216
Contig7906	A9NYS3	23321	AT3G25920.1	NP_189221.1	50S ribosomal protein L15, putative n=1 Tax=Ricinus communis RepID=B9T052_RICCO	sp_v3.0_unigene7906		-1.2284	9.40593	-8.73111	3.83575e-05	0.00113197	2.74492		-1.08966	9.40593	-6.92734	0.000178546	0.00512377	1.20653
GFIJCBT03FW5TU		7871			unclassified	sp_v3.0_unigene85622		-0.890158	7.16245	-7.48535	0.000107533	0.0018932	1.65059		-1.08947	7.16245	-8.19415	5.8874e-05	0.00313014	2.36987
AllPine_a_rep_C73680	C0PS67	30037	AT4G38970.1	NP_568049.1	Fructose-bisphosphate aldolase n=2 Tax=Picea sitchensis RepID=A9NUC9_PICSI	sp_v3.0_unigene127850		-1.09725	15.0347	-4.80816	0.00169034	0.00974112	-1.3079		-1.08822	15.0347	-4.26514	0.00331301	0.0239934	-1.89895
AllPine_a_rep_C113879	B9U4U8	28166	AT4G02780.1	NP_192187.1	Levopimaradiene synthase, chloroplastic n=2 Tax=Pinus RepID=TPSD1_PINTA	sp_v3.0_unigene144271		-0.916298	6.8223	-5.63773	0.000655582	0.00544544	-0.289086		-1.08653	6.8223	-5.97932	0.000455734	0.0079431	0.21339
Contig7877	D7L936	16779	AT3G18680.1	NP_188498.1	uridylate kinase [Arabidopsis thaliana] dbj|BAB01794.1| unnamed protein product [Arabidopsis thaliana] gb|AAK92763.1| putative uridylate kinase [Arabidopsis thaliana] gb|AAM14100.1| putative uridylate kinase [Arabidopsis thaliana] gb|AEE76131.1| uridylate kinase [Arabidopsis thaliana]	sp_v3.0_unigene7877		-0.809646	9.6898	-7.21518	0.000136931	0.00219699	1.3924		-1.0842	9.6898	-8.64181	4.11263e-05	0.00278288	2.74193
Contig35206	A9NRH1	37888	AT3G61750.1	NP_191734.1	DOMON multi-domain protein	sp_v3.0_unigene35206		-1.14769	9.45974	-4.99847	0.00134884	0.00845262	-1.06533		-1.08407	9.45974	-4.22291	0.00349741	0.0246626	-1.95648
GG46A6U02FNMXU	A9NN53	44022	AT4G26555.1	NP_567750.1	Fkbp-type peptidyl-prolyl cis-trans isomerase 2, chloroplast, putative n=1 Tax=Ricinus communis RepID=B9RER9_RICCO	sp_v3.0_unigene73030		-0.957277	8.91499	-5.4228	0.00083044	0.00621187	-0.543529		-1.08278	8.91499	-5.48621	0.000774001	0.010788	-0.350399
Contig16973	A9NRA2	4232	AT5G06290.1	NP_568166.1	Thioredoxin peroxidase n=1 Tax=Elaeis guineensis RepID=B3TLV1_ELAGV	sp_v3.0_unigene16973		-0.867723	12.6906	-5.66879	0.00063387	0.00531784	-0.252841		-1.08158	12.6906	-6.31994	0.000321662	0.00666094	0.583457
Contig9285	B8LNM4	18453	AT5G63860.1	NP_201191.1	UVB-resistance protein UVR8 [Arabidopsis thaliana]	sp_v3.0_unigene9285		-1.2968	8.77459	-9.77936	1.76585e-05	0.000812892	3.55863		-1.08157	8.77459	-7.29525	0.000127373	0.00440033	1.56241
Contig17918	A9NXU3	1204	AT1G08380.1	NP_563815.1	PsaO n=2 Tax=Wolffia arrhiza RepID=D1MI92_WOLAR	sp_v3.0_unigene17918		-1.08446	14.5909	-4.17048	0.00374206	0.0167792	-2.15967		-1.08119	14.5909	-3.71893	0.00681381	0.0366338	-2.66261
Contig6359	B8LQX9	11934	AT1G80170.1	NP_565232.1	Polygalacturonase n=1 Tax=Citrus sinensis RepID=A2IB56_CITSI	sp_v3.0_unigene6359		-0.903563	9.09929	-9.2215	2.64334e-05	0.000985791	3.1367		-1.08056	9.09929	-9.8636	1.6644e-05	0.0019391	3.66847
Contig14282	A9NVD8	18779	AT5G20140.2	NP_197514.2	SOUL heme-binding protein [Arabidopsis thaliana] gb|AAL38336.1| unknown protein [Arabidopsis thaliana] gb|AAN15391.1| unknown protein [Arabidopsis thaliana] gb|AED92799.1| SOUL heme-binding protein [Arabidopsis thaliana]	sp_v3.0_unigene14282		-1.30599	9.27266	-5.25705	0.00100073	0.00696869	-0.744243		-1.07802	9.27266	-3.88127	0.0054739	0.0321079	-2.43131
GG46A6U01A16L2	D8RU06	42247			peptide chain release factor 3 [Synechococcus sp. WH 5701] gb|EAQ75061.1| peptide chain release factor 3 [Synechococcus sp. WH 5701]	sp_v3.0_unigene69215		-0.61968	8.24499	-3.2038	0.0139931	0.0420734	-3.55703		-1.07669	8.24499	-4.97889	0.00138018	0.014353	-0.966821
AllPine_a_rep_C79933	Q6AVG6	36039	AT4G34350.1	NP_567965.1	Type 2 1-hydroxy-2-methyl-2-(E)-butenyl-4-phosphate reductase n=3 Tax=Pinaceae RepID=A9P332_PINTA	sp_v3.0_unigene129256		-0.975349	8.58702	-6.07879	0.000411058	0.00410996	0.213108		-1.07566	8.58702	-5.99621	0.000447782	0.00790433	0.232104
Contig35057		31886			unclassified	sp_v3.0_unigene35057		-0.749523	8.21975	-3.04458	0.0176033	0.0498308	-3.79677		-1.07507	8.21975	-3.90592	0.00529678	0.0315904	-2.39651
Contig22215	C0LGT5	17260			Receptor-like kinase n=1 Tax=Marchantia polymorpha RepID=A7VM40_MARPO	sp_v3.0_unigene22215		-0.615243	7.02195	-2.99078	0.0190358	0.0526347	-3.87817		-1.07472	7.02195	-4.67281	0.00199094	0.0175817	-1.3572
Contig14465		7252			Linker histone H1 and H5 family protein n=1 Tax=Trichomonas vaginalis RepID=A2G7D4_TRIVA	sp_v3.0_unigene14465		-1.0081	6.91545	-7.42807	0.000113121	0.00194306	1.59651		-1.07454	6.91545	-7.08173	0.000154696	0.00477196	1.35778
Contig11736	B9U4U9	43075	AT4G34350.1	NP_567965.1	Type 1 1-hydroxy-2-methyl-2-(E)-butenyl-4-phosphate reductase n=3 Tax=Pinaceae RepID=A9P331_PINTA	sp_v3.0_unigene11736		-1.02336	12.5901	-4.9093	0.00149832	0.00902633	-1.17832		-1.07405	12.5901	-4.60851	0.00215396	0.0184873	-1.441
Contig22941	Q9FXB6	33632	AT1G56670.1	NP_176059.1	Lipase_GDSL domain containing protein	sp_v3.0_unigene22941		-1.43228	7.37839	-6.3569	0.000309982	0.00347253	0.516458		-1.07346	7.37839	-4.26134	0.00332914	0.0240559	-1.90411
Contig15489	F6H2U3	23110			Reticulon domain containing protein	sp_v3.0_unigene15489		-0.674041	8.81125	-3.16752	0.0147404	0.0436543	-3.61149		-1.07267	8.81125	-4.50861	0.00243699	0.0198969	-1.57241
Contig13246	A9NKP6	24666	AT1G73470.3	NP_849881.1	Unassigned protein	sp_v3.0_unigene13246		-0.968922	9.06914	-10.5064	1.0747e-05	0.000669713	4.07382		-1.06738	9.06914	-10.3521	1.19106e-05	0.00167023	4.00626
Contig4158	D5A9K2	12996			FAP multi-domain protein	sp_v3.0_unigene4158		-1.11865	7.08045	-7.94243	7.25526e-05	0.00155779	2.06976		-1.06576	7.08045	-6.76808	0.000207541	0.00550622	1.04756
Contig2496	A9NS29	11301	AT1G27300.1	NP_564275.1	Unassigned protein	sp_v3.0_unigene2496		-0.858133	10.1356	-3.31799	0.0118926	0.0373856	-3.38637		-1.06514	10.1356	-3.68359	0.00715007	0.0377747	-2.71342
G5KS2UX02IFXPS	D7MR85	150			Unassigned protein	sp_v3.0_unigene61062		-1.36708	7.07573	-12.9231	2.50991e-06	0.00039102	5.54929		-1.064	7.07573	-8.99619	3.12977e-05	0.00262783	3.02353
Contig29144	A9NWM0	6897	AT4G11960.1	NP_192933.2	PGR5-like protein 1B [Arabidopsis thaliana] sp|Q8GYC7.1|PGL1B_ARATH RecName: Full=PGR5-like protein 1B, chloroplastic; Flags: Precursor dbj|BAC42372.1| unknown protein [Arabidopsis thaliana] gb|AAO63369.1| At4g11960 [Arabidopsis thaliana] gb|AEE83074.1| PGR5-like protein 1B [Arabidopsis thaliana]	sp_v3.0_unigene29144		-0.42988	11.0637	-2.56171	0.0358951	0.0826044	-4.53092		-1.06378	11.0637	-5.66995	0.000633079	0.00955879	-0.136345
Contig12391	B8LS02	5861	AT3G04870.1	NP_187138.1	Zeta carotene desaturase n=2 Tax=Daucus carota subsp. sativus RepID=Q2VER6_DAUCA	sp_v3.0_unigene12391		-1.0852	9.49862	-7.06416	0.000157222	0.00237481	1.24457		-1.06046	9.49862	-6.17434	0.000372691	0.00715374	0.427152
Contig23924	D7SXI2	1293	AT3G01060.1	NP_566129.1	Unassigned protein	sp_v3.0_unigene23924		-1.06195	8.95584	-9.38512	2.34337e-05	0.000933538	3.26298		-1.05858	8.95584	-8.36772	5.11321e-05	0.00294021	2.51636
GD4IA4403HDF72	A9SR71	2343			Unassigned protein	sp_v3.0_unigene78693		-0.998381	7.07255	-5.32404	0.000927654	0.00665771	-0.662656		-1.0574	7.07255	-5.04346	0.0012797	0.0139621	-0.886258
Contig14628	E0CVI0	39136	AT5G53450.1	NP_200157.2	Pkinase domain containing protein	sp_v3.0_unigene14628		-0.76776	7.1321	-3.36502	0.0111277	0.0356416	-3.31646		-1.05376	7.1321	-4.13093	0.00393897	0.0265097	-2.08268
AllPine_a_c35205	G8J745	2483	ATCG00520.1		Photosystem I assembly protein ycf4 n=37 Tax=Pinaceae RepID=YCF4_PINKO	sp_v3.0_unigene104314		-1.14342	14.5556	-4.27022	0.00329154	0.0154088	-2.02251		-1.05365	14.5556	-3.51955	0.00896293	0.0435881	-2.95129
Contig30308	Q7XTT4	30122	AT4G39840.1	NP_195694.1	SMC_N multi-domain protein	sp_v3.0_unigene30308		-1.17674	7.16069	-7.68946	8.99955e-05	0.00171221	1.84044		-1.05277	7.16069	-6.15311	0.000380858	0.00719639	0.404127
Contig18698	D5AB00	38254	AT5G15350.1	NP_197039.1	Cu_bind_like domain containing protein	sp_v3.0_unigene18698		-1.215	9.21519	-5.05889	0.00125691	0.00811959	-0.989423		-1.05239	9.21519	-3.91923	0.00520365	0.031337	-2.37774
Contig7603	A9PBT1	25045	AT1G07270.1	NP_172207.2	cell division control protein 6 [Arabidopsis thaliana] emb|CAC83650.1| CDC6b protein [Arabidopsis thaliana] emb|CAD22139.1| putative cdc6-2 protein [Arabidopsis thaliana] gb|AEE28099.1| cell division control protein 6 [Arabidopsis thaliana]	sp_v3.0_unigene7603		-1.03614	7.08574	-5.49793	0.000764041	0.00593151	-0.453846		-1.05213	7.08574	-4.99336	0.00135694	0.0142611	-0.948719
Contig35587	D8SIV3	42118	AT3G54950.1	NP_191055.1	patatin-like protein 6 [Arabidopsis thaliana] emb|CAB41089.1| putative protein [Arabidopsis thaliana] dbj|BAF01066.1| hypothetical protein [Arabidopsis thaliana] gb|AEE79317.1| patatin-like protein 6 [Arabidopsis thaliana]	sp_v3.0_unigene35587		-1.04147	8.69636	-5.56043	0.000713272	0.0056681	-0.379849		-1.05167	8.69636	-5.02209	0.00131204	0.0140968	-0.912852
Contig23113	F6H4G3	29472			uncharacterized protein [Arabidopsis thaliana] emb|CAC35877.1| putative protein [Arabidopsis thaliana] dbj|BAC42510.1| unknown protein [Arabidopsis thaliana] gb|AAO64894.1| At5g08720 [Arabidopsis thaliana] gb|AED91341.1| uncharacterized protein [Arabidopsis thaliana]	sp_v3.0_unigene23113		-0.960452	7.50889	-9.77891	1.76641e-05	0.000812892	3.5583		-1.0504	7.50889	-9.56565	2.056e-05	0.00222148	3.4537
Contig6711	Q6TBX7	33717	AT3G53130.1	NP_190881.2	putative cytochrome P450 [Arabidopsis thaliana]	sp_v3.0_unigene6711		-0.966327	8.40426	-8.51475	4.54615e-05	0.00124085	2.56544		-1.05014	8.40426	-8.2764	5.50524e-05	0.00302979	2.43965
Contig7168	D7TAP1	36058			Unassigned protein	sp_v3.0_unigene7168		-1.01303	9.10225	-6.68037	0.000225734	0.00290248	0.85696		-1.04986	9.10225	-6.19238	0.000365905	0.00707416	0.446666
GG46A6U02GZLVH	B8LQX4	4781			unclassified	sp_v3.0_unigene71182		-1.56934	7.25457	-8.88443	3.40788e-05	0.00108641	2.86961		-1.04959	7.25457	-5.31468	0.000937503	0.0119058	-0.554609
Contig18225	A9P1T9	9996	AT5G59870.1	NP_200795.1	Histone H2A n=2 Tax=Picea sitchensis RepID=A9NQY2_PICSI	sp_v3.0_unigene18225		-1.47108	8.47149	-5.46563	0.000791836	0.00601524	-0.492302		-1.04934	8.47149	-3.4871	0.00937688	0.0446451	-2.99872
Contig17379	D1MYE3	11528	AT2G31160.1	NP_565716.1	DUF640 domain containing protein	sp_v3.0_unigene17379		-0.282237	9.8412	-1.36984	0.211034	0.313254	-6.2312		-1.04714	9.8412	-4.54571	0.00232738	0.0193272	-1.52344
GDTE5QK01A46X1	Q9LF61	37771			unclassified	sp_v3.0_unigene81239		-1.42158	8.05953	-8.80531	3.62155e-05	0.00110527	2.80552		-1.04697	8.05953	-5.8003	0.000550397	0.00887526	0.0126322
Contig7097	A9NXF4	34302	AT4G35640.1	NP_195289.3	Putative serine acetyltransferase [Oryza sativa Japonica Group] gb|EAY88416.1| hypothetical protein OsI_09878 [Oryza sativa Indica Group]	sp_v3.0_unigene7097		-1.04683	10.2809	-6.88368	0.000186017	0.00259395	1.06445		-1.0464	10.2809	-6.15444	0.00038034	0.00719639	0.405574
Contig17999	C0PPS8	27743	AT1G09130.3	NP_001031008.1	ATP-dependent Clp protease proteolytic subunit n=2 Tax=Picea sitchensis RepID=C0PPS8_PICSI	sp_v3.0_unigene17999		-0.920449	8.637	-7.58522	9.85147e-05	0.00179515	1.74403		-1.04622	8.637	-7.71149	8.83029e-05	0.00373316	1.94682
Contig32910	A9P2I9	15273	AT5G49350.1	NP_001190499.1	Unassigned protein	sp_v3.0_unigene32910		0.114601	7.4125	0.589357	0.573247	0.670968	-6.98273		-1.04562	7.4125	-4.80963	0.00168737	0.0161121	-1.18097
Contig28797	A9NUA3	30812	AT5G67270.1	NP_201528.1	end binding protein 1C [Arabidopsis thaliana] dbj|BAB09646.1| unnamed protein product [Arabidopsis thaliana] gb|AAM65311.1| microtubule-associated protein EB1-like protein [Arabidopsis thaliana] dbj|BAD43258.1| unknown protein [Arabidopsis thaliana] gb|ABI49477.1| At5g67270 [Arabidopsis thaliana] gb|AED98323.1| end binding protein 1C [Arabidopsis thaliana]	sp_v3.0_unigene28797		-1.20785	7.26598	-6.45773	0.000280449	0.00325454	0.624002		-1.04403	7.26598	-4.99255	0.00135822	0.0142611	-0.949726
AllPine_a_rep_C88786	Q9FNM5	34228	AT5G08650.1	NP_196482.2	GTP-binding protein LepA [Arabidopsis thaliana] sp|Q9FNM5.2|GUFP_ARATH RecName: Full=Translation factor GUF1 homolog, chloroplastic; AltName: Full=Elongation factor 4 homolog; Short=EF-4; AltName: Full=GTPase GUF1 homolog; AltName: Full=Ribosomal back-translocase; Flags: Precursor gb|AED91334.1| GTP-binding protein LepA [Arabidopsis thaliana]	sp_v3.0_unigene133446		-1.43355	9.52168	-8.59017	4.28296e-05	0.00120122	2.62848		-1.04085	9.52168	-5.57856	0.000699252	0.0101611	-0.242213
Contig7778	A9P078	926			CMV 1a interacting protein 1 n=1 Tax=Nicotiana tabacum RepID=Q5DT22_TOBAC	sp_v3.0_unigene7778		-1.21657	8.78226	-5.34737	0.000903603	0.00653445	-0.63439		-1.03869	8.78226	-4.08351	0.00419001	0.0274915	-2.14822
Contig28877		11390			unclassified	sp_v3.0_unigene28877		-1.01701	7.11025	-4.68685	0.00195719	0.0108134	-1.46531		-1.03822	7.11025	-4.27949	0.00325279	0.0237041	-1.87946
Contig8642	A9P1Z7	27992	AT4G10000.1	NP_567349.1	Unassigned protein	sp_v3.0_unigene8642		-0.528464	9.06722	-2.6078	0.0335062	0.0784269	-4.46075		-1.03817	9.06722	-4.5822	0.00222482	0.018842	-1.47546
AllPine_a_c48007	G3EKI9	32331			unclassified	sp_v3.0_unigene113736		-1.29127	7.03373	-9.98299	1.53168e-05	0.000776207	3.70673		-1.03622	7.03373	-7.16541	0.000143275	0.00461442	1.43859
Contig30251	D7SSN6	2266			metallophosphoesterase [Nostoc punctiforme PCC 73102] gb|ACC84721.1| metallophosphoesterase [Nostoc punctiforme PCC 73102]	sp_v3.0_unigene30251		-0.792031	6.93777	-4.40201	0.00278469	0.013808	-1.8435		-1.0347	6.93777	-5.14361	0.00113945	0.0131834	-0.762531
Contig4413	A9NVY9	15040	AT4G26370.1	NP_567745.1	antitermination NusB domain-containing protein [Arabidopsis thaliana] gb|AAK96755.1| putative protein [Arabidopsis thaliana] gb|AAP42720.1| At4g26370 [Arabidopsis thaliana] gb|AEE85189.1| antitermination NusB domain-containing protein [Arabidopsis thaliana]	sp_v3.0_unigene4413		-1.71104	8.74578	-12.7784	2.71834e-06	0.000399231	5.46987		-1.03266	8.74578	-6.89796	0.000183536	0.00515516	1.17743
Contig4586	A9NTY6	38391	AT1G02070.1	NP_563644.1	Unassigned protein	sp_v3.0_unigene4586		-1.08421	7.72885	-6.37313	0.000305002	0.00345402	0.53386		-1.03258	7.72885	-5.42886	0.000824856	0.011107	-0.418198
Contig6352	I1HT95	16769	AT2G01480.1	NP_178257.1	O-fucosyltransferase family protein [Arabidopsis thaliana] gb|AAC67324.1| similar to axi 1 protein from Nicotiana tabacum [Arabidopsis thaliana] gb|AAM13108.1| similar to axi 1 protein [Arabidopsis thaliana] gb|AAM91218.1| similar to axi 1 protein [Arabidopsis thaliana] dbj|BAE99174.1| similar to axi 1 protein from Nicotiana tabacum [Arabidopsis thaliana] gb|AEC05459.1| O-fucosyltransferase famil…	sp_v3.0_unigene6352		-1.31374	7.61825	-8.43854	4.83073e-05	0.00127487	2.50121		-1.03257	7.61825	-5.93224	0.000478741	0.00810894	0.161018
CL17791Contig1	B8LPR3	33508	AT1G30130.1	NP_973939.1	DUF1365 domain containing protein	sp_v3.0_unigene43592		-1.07412	7.7622	-9.89816	1.6247e-05	0.000791554	3.6454		-1.0297	7.7622	-8.48704	4.64736e-05	0.00286842	2.61542
Contig24477	B9RIU3	19162	AT5G52520.1	NP_200065.1	prolyl-tRNA synthetase [Raphanus sativus]	sp_v3.0_unigene24477		-1.10052	8.7079	-8.31874	5.31942e-05	0.00133214	2.39917		-1.02805	8.7079	-6.95053	0.000174715	0.00506674	1.22943
Contig35083	F4MKM0	6536	AT4G03210.1	NP_192230.1	Xyloglucan endotransglucosylase/hydrolase protein 9, putative n=1 Tax=Ricinus communis RepID=B9S9N2_RICCO	sp_v3.0_unigene35083		-1.10287	7.51984	-5.84038	0.000527445	0.00473322	-0.055065		-1.02758	7.51984	-4.86715	0.00157527	0.0153494	-1.10772
Contig8353	A9NRZ2	36444	AT2G34460.1	NP_565789.2	COG0702: Predicted nucleoside-diphosphate-sugar epimerases (ISS) [Ostreococcus tauri] emb|CAL51450.1| COG0702: Predicted nucleoside-diphosphate-sugar epimerases (ISS) [Ostreococcus tauri]	sp_v3.0_unigene8353		-0.657039	9.03639	-4.98087	0.00137698	0.00855747	-1.08753		-1.02128	9.03639	-6.92477	0.000178976	0.00512377	1.20399
Contig11666	A4QM03	9877			Unassigned protein	sp_v3.0_unigene11666		-1.28807	14.2261	-9.49486	2.16367e-05	0.000906285	3.34649		-1.02069	14.2261	-6.72958	0.000215317	0.0056344	1.00867
Contig8829	A9NK13	21888	AT5G57040.1	NP_200514.1	Lactoylglutathione lyase / glyoxalase I family protein [Arabidopsis thaliana] dbj|BAA97034.1| unnamed protein product [Arabidopsis thaliana] gb|AAM66034.1| unknown [Arabidopsis thaliana] gb|ABD42985.1| At5g57040 [Arabidopsis thaliana] dbj|BAE99260.1| hypothetical protein [Arabidopsis thaliana] gb|AED96838.1| Lactoylglutathione lyase / glyoxalase I family protein [Arabidopsis thaliana]	sp_v3.0_unigene8829		-1.0141	11.4942	-9.19749	2.69091e-05	0.000988328	3.11798		-1.01963	11.4942	-8.2713	5.52809e-05	0.00302979	2.43534
Contig30674	A9NKZ9	44083	AT1G01630.1	NP_171669.1	Polyphosphoinositide binding protein n=1 Tax=Gossypium hirsutum RepID=Q8VWW0_GOSHI	sp_v3.0_unigene30674		-1.7995	8.93967	-7.6188	9.56754e-05	0.00177297	1.77521		-1.01674	8.93967	-3.85027	0.00570596	0.0330088	-2.47521
AllPine_a_rep_C115548	C0PQ23	30825	AT1G16880.1	NP_564010.1	Unassigned protein	sp_v3.0_unigene144782		-1.15668	12.8638	-7.65134	9.30117e-05	0.00174046	1.80531		-1.01569	12.8638	-6.0094	0.000441679	0.00787541	0.246695
TAll_8m_euler_295	C0PQQ7	1038			Photosystem II reaction center W protein, chloroplastic n=1 Tax=Spinacia oleracea RepID=PSBW_SPIOL	sp_v3.0_unigene209731		-0.738403	13.7287	-3.64684	0.00751886	0.0270946	-2.90243		-1.01519	13.7287	-4.48453	0.00251117	0.0202557	-1.60432
Contig8706	B8LRA4	30960	AT5G65980.1	NP_201399.1	auxin efflux carrier family protein [Arabidopsis thaliana] dbj|BAB10403.1| unnamed protein product [Arabidopsis thaliana] gb|AED98134.1| auxin efflux carrier family protein [Arabidopsis thaliana]	sp_v3.0_unigene8706		-1.21241	7.89684	-11.1676	7.02041e-06	0.000573147	4.51137		-1.01396	7.89684	-8.35366	5.17147e-05	0.0029484	2.50461
Contig11872	G7JFA7	30406			7tm_7 domain containing protein	sp_v3.0_unigene11872		-0.877871	8.18777	-3.53984	0.00871407	0.0299132	-3.05856		-1.01359	8.18777	-3.65559	0.00742915	0.0386997	-2.75378
Contig560	C0PQJ9	32842	AT1G30500.2	NP_849733.1	putative CCAAT-binding transcription factor [Oryza sativa Japonica Group]	sp_v3.0_unigene560		-0.543848	7.65046	-2.75971	0.0267317	0.0667073	-4.22932		-1.01311	7.65046	-4.5982	0.00218141	0.018638	-1.45449
Contig35114	P42815	7218	AT1G26820.1	NP_564264.1	RNase PD2 (Fragment) n=1 Tax=Prunus dulcis RepID=Q9LLS1_PRUDU	sp_v3.0_unigene35114		-0.407134	8.30295	-1.7521	0.121089	0.205309	-5.72711		-1.01309	8.30295	-3.89953	0.00534206	0.0316496	-2.40552
Contig28855	D5AAE5	19600	AT2G12646.1	NP_001031352.1	zinc-binding protein [Pisum sativum]	sp_v3.0_unigene28855		-1.68314	8.09815	-9.10399	2.8855e-05	0.00101254	3.04466		-1.01128	8.09815	-4.89246	0.00152856	0.0150807	-1.07564
Contig6886	A9NR06	354	AT2G23760.1	NP_179956.1	Putative BEL1-like protein (Fragment) n=1 Tax=Gnetum gnemon RepID=Q7XA57_GNEGN	sp_v3.0_unigene6886		-0.581469	10.0303	-3.27869	0.0125749	0.0389871	-3.44497		-1.01119	10.0303	-5.09977	0.00119865	0.0135148	-0.816516
GD4IA4402D2QMY	Q0WVA1	10944	AT2G32640.1	NP_180823.3	Lycopene beta/epsilon cyclase protein n=3 Tax=Arabidopsis RepID=Q0WVA1_ARATH	sp_v3.0_unigene77238		-1.03158	7.15404	-7.31868	0.000124718	0.00207056	1.49226		-1.01105	7.15404	-6.41577	0.000292339	0.00636367	0.684837
AllPine_b_rep_C66031		35			unclassified	sp_v3.0_unigene206530		-0.65113	7.09817	-4.3415	0.00300595	0.0145131	-1.92538		-1.00958	7.09817	-6.02083	0.000436464	0.00783879	0.259321
Contig7235	Q84WJ2	21079	AT1G67320.3	NP_001185340.1	DNA primase large subunit [Arabidopsis thaliana] sp|Q84WJ2.2|PRI2_ARATH RecName: Full=Probable DNA primase large subunit gb|AAM61309.1| unknown [Arabidopsis thaliana] gb|AEE34629.1| DNA primase large subunit [Arabidopsis thaliana]	sp_v3.0_unigene7235		-1.37726	7.92763	-13.5895	1.7563e-06	0.000356885	5.90226		-1.00953	7.92763	-8.90949	3.34317e-05	0.00267916	2.95566
Contig12110	A9P063	18103	AT5G47390.1	NP_199550.1	myb-like transcription factor family protein [Arabidopsis thaliana] dbj|BAA97173.1| Myb-related transcription activator-like [Arabidopsis thaliana] gb|AAL59900.1| putative Myb-related transcription activator protein [Arabidopsis thaliana] gb|AAM20295.1| putative Myb-related transcription activator [Arabidopsis thaliana] gb|AAM60886.1| Myb-related transcription activator-like [Arabidopsis thaliana…	sp_v3.0_unigene12110		-1.48819	9.4876	-6.6638	0.000229366	0.00293785	0.839837		-1.00916	9.4876	-4.04175	0.00442558	0.028453	-2.20621
Contig36767	D5ABP1	13545	AT4G17550.1	NP_193488.2	Putative glycerol-3-phosphate transporter 4 n=2 Tax=Brassicaceae RepID=GLPT4_ARATH	sp_v3.0_unigene36767		-0.692246	10.0697	-2.98237	0.0192706	0.0530594	-3.89091		-1.00895	10.0697	-3.88792	0.00542552	0.0319381	-2.42192
Contig8369	B8LPI3	22681	AT5G50011.1	NP_001119403.1	Transcription factor, putative n=1 Tax=Ricinus communis RepID=B9RJU4_RICCO	sp_v3.0_unigene8369		-1.22403	10.2841	-5.09094	0.00121097	0.00794931	-0.94938		-1.00725	10.2841	-3.74703	0.00655854	0.0357313	-2.62232
Contig34714	A9NVH7	10790	AT5G23940.1	NP_197782.1	Acyltransferase-like n=1 Tax=Solanum melongena RepID=E1CFE3_SOLME	sp_v3.0_unigene34714		-1.32598	7.08121	-10.0363	1.47631e-05	0.000770306	3.74499		-1.00694	7.08121	-6.81684	0.000198141	0.00538442	1.09655
HLKU4M001BF97M	B8LLN4	20206			Unassigned protein	sp_v3.0_unigene148029		-1.04807	9.38433	-8.6172	4.19281e-05	0.00119268	2.65095		-1.00691	9.38433	-7.40473	0.00011549	0.00418524	1.66535
Contig5488	A9NUU7	22318	AT1G16520.1	NP_564000.2	Mnd1 multi-domain protein	sp_v3.0_unigene5488		-0.629318	11.0081	-3.81869	0.00595325	0.0230926	-2.65462		-1.0062	11.0081	-5.46102	0.000795901	0.0109145	-0.380125
Contig16908	Q41040	27997	AT4G10340.1	NP_192772.1	Lhcb5 protein n=6 Tax=Pinaceae RepID=Q41040_PINSY	sp_v3.0_unigene16908		-1.36746	11.2761	-8.32279	5.30202e-05	0.00133214	2.40264		-1.00595	11.2761	-5.47616	0.000782654	0.010845	-0.362243
Contig32632	A9NRX5	29885	AT1G68590.1	NP_001077793.1	plastid-specific 30S ribosomal protein [Oryza sativa Indica Group]	sp_v3.0_unigene32632		-1.23134	10.2537	-6.01271	0.00044016	0.00427564	0.139542		-1.00289	10.2537	-4.38018	0.0028624	0.0219773	-1.74356
Contig5274	A9NVZ7	28000	AT1G73600.2	NP_177501.2	Phosphoethanolamine n-methyltransferase, putative n=1 Tax=Ricinus communis RepID=B9T1H8_RICCO	sp_v3.0_unigene5274		-0.930933	7.59246	-6.35918	0.000309277	0.00347253	0.518905		-1.00276	7.59246	-6.12666	0.000391316	0.00728174	0.375353
AllPine_a_rep_C105318	B8LS00	13352	AT1G49970.1	NP_564560.1	ATP-dependent Clp protease proteolytic subunit n=2 Tax=Picea sitchensis RepID=B8LL17_PICSI	sp_v3.0_unigene141915		-1.28836	10.0004	-6.81902	0.000197731	0.0026835	0.998996		-1.00197	10.0004	-4.74334	0.00182758	0.0169805	-1.26601
Contig30581	A9NRW2	23816	AT1G79850.1	NP_178103.1	30S ribosomal protein S17, putative n=1 Tax=Ricinus communis RepID=B9RQK5_RICCO	sp_v3.0_unigene30581		-1.03182	11.832	-4.53925	0.00234608	0.0123314	-1.65979		-0.999205	11.832	-3.93169	0.00511816	0.0310406	-2.36021
Contig6384	A9NT46	24296	AT1G12250.1	NP_563902.1	Pentapeptide repeat-containing protein [Arabidopsis thaliana] sp|Q8H1Q1.1|TL225_ARATH RecName: Full=Thylakoid lumenal protein At1g12250, chloroplastic; Flags: Precursor gb|AAN13098.1| unknown protein [Arabidopsis thaliana] gb|AEE28857.1| Pentapeptide repeat-containing protein [Arabidopsis thaliana]	sp_v3.0_unigene6384		-1.73111	10.0783	-9.07943	2.93919e-05	0.00101807	3.02529		-0.997207	10.0783	-4.67805	0.00197828	0.0175817	-1.35041
Contig28753	B9IAD6	24884			Unassigned protein	sp_v3.0_unigene28753		-2.49095	8.18549	-9.99741	1.51646e-05	0.000775844	3.7171		-0.993501	8.18549	-3.56645	0.00839882	0.0416554	-2.88294
AllPine_a_rep_C107910	D5ADW7	36450			Unassigned protein	sp_v3.0_unigene142576		-1.28262	8.26214	-6.31852	0.000322119	0.00353171	0.475193		-0.993342	8.26214	-4.37684	0.0028745	0.0220576	-1.74805
HA8LWWM01D7FZJ	Q1PF17	43741	AT2G22750.2	NP_001077944.1	Unassigned protein	sp_v3.0_unigene162521		-0.939846	6.92274	-5.69302	0.000617491	0.00523909	-0.224669		-0.992299	6.92274	-5.37617	0.000874854	0.0114417	-0.480904
Contig3308	B9GWT3	20849	AT4G23440.1	NP_194075.1	Tir-nbs resistance protein n=1 Tax=Populus trichocarpa RepID=B9GWT3_POPTR	sp_v3.0_unigene3308		-1.24326	7.33081	-6.5997	0.000244049	0.00301639	0.773255		-0.991183	7.33081	-4.7061	0.00191192	0.0173198	-1.31406
Contig513	C0PTQ0	27171	AT1G02180.1	NP_171720.2	Unassigned protein	sp_v3.0_unigene513		-0.663798	7.61843	-3.24005	0.0132864	0.0404433	-3.50273		-0.99077	7.61843	-4.32548	0.0030677	0.0228096	-1.8172
Contig17149	A9NY21	25937	AT5G55620.1	NP_568827.1	Unassigned protein	sp_v3.0_unigene17149		-1.41905	13.347	-5.9353	0.000477207	0.00447732	0.0526191		-0.990697	13.347	-3.70623	0.00693263	0.0369906	-2.68085
Contig8309	A9NUI2	11155	AT4G25080.3	NP_001119052.1	S-adenosyl-L-methionine Mg-protoporphyrin IX methyltranserase [Nicotiana tabacum]	sp_v3.0_unigene8309		-1.17811	7.67403	-11.8071	4.74981e-06	0.000508758	4.90903		-0.989783	7.67403	-8.8724	3.43943e-05	0.00267916	2.92642
F7JJN6E01CPVG5	Q9SV72	16051	AT4G12970.1	NP_193033.1	Unassigned protein	sp_v3.0_unigene58844		-1.23805	6.95255	-11.8263	4.69567e-06	0.000508758	4.92064		-0.989293	6.95255	-8.45242	4.77742e-05	0.00288008	2.58682
AllPine_a_rep_C95242	Q7F9I1	24753	AT5G50920.1	NP_568746.1	ClpC protease [Spinacia oleracea]	sp_v3.0_unigene137427		-0.700535	10.0273	-3.86051	0.00562817	0.0221653	-2.5949		-0.988836	10.0273	-4.87398	0.0015625	0.0152694	-1.09904
F5V9AAZ02J18J8	P41602	39182			unclassified	sp_v3.0_unigene55834		-1.5502	11.2891	-8.79326	3.6554e-05	0.00110801	2.79571		-0.988787	11.2891	-5.01661	0.00132048	0.0141262	-0.919692
AllPine_a_c44815	D5AA14	11130	AT4G12310.1	NP_192968.3	Cytochrome P450 750A1 n=1 Tax=Pinus taeda RepID=C75A1_PINTA	sp_v3.0_unigene111136		-0.934779	6.8124	-9.96794	1.54773e-05	0.000776207	3.69589		-0.984778	6.8124	-9.39248	2.3308e-05	0.00236576	3.32569
Contig6457	B8LS43	11326	AT1G12220.1	NP_001184970.1	Disease resistance protein RFL1, putative n=1 Tax=Ricinus communis RepID=B9RV41_RICCO	sp_v3.0_unigene6457		-0.762269	7.28583	-4.58893	0.00220646	0.0118	-1.59397		-0.983546	7.28583	-5.29593	0.000957573	0.0119791	-0.577184
Contig20384	D5A8V4	876	AT5G66590.1	NP_201460.1	STS14 protein n=2 Tax=Solanum tuberosum RepID=ST14_SOLTU	sp_v3.0_unigene20384		-0.98141	6.69371	-9.60333	2.00116e-05	0.000870715	3.4281		-0.982951	6.69371	-8.60296	4.24002e-05	0.00284924	2.71039
Contig29442	A9NU64	40312	AT2G39050.1	NP_565899.1	hydroxyproline-rich glycoprotein-like protein [Arabidopsis thaliana] gb|AAL06490.1|AF411801_1 At2g39050/T7F6.22 [Arabidopsis thaliana] gb|AAM10411.1| At2g39050/T7F6.22 [Arabidopsis thaliana] gb|AAC79615.2| expressed protein [Arabidopsis thaliana] gb|AAM65460.1| unknown [Arabidopsis thaliana] gb|AEC09630.1| hydroxyproline-rich glycoprotein-like protein [Arabidopsis thaliana]	sp_v3.0_unigene29442		-0.633729	6.87325	-3.57367	0.00831549	0.0290284	-3.00905		-0.982895	6.87325	-4.9575	0.00141537	0.0145021	-0.993649
Contig27911	Q94CU5	14913	AT3G44200.1	NP_190006.2	RecName: Full=Serine/threonine-protein kinase Nek5; AltName: Full=NimA-related protein kinase 5; AltName: Full=OsNek5 dbj|BAB63817.1| putative LSTK-1-like kinase [Oryza sativa Japonica Group] dbj|BAC01197.1| putative LSTK-1-like kinase [Oryza sativa Japonica Group] gb|EAZ14261.1| hypothetical protein OsJ_04189 [Oryza sativa Japonica Group]	sp_v3.0_unigene27911		-1.18518	7.60432	-8.29445	5.42513e-05	0.00135608	2.37832		-0.981094	7.60432	-6.14126	0.000385505	0.00724403	0.391246
Contig18421	O03996	25019			Beta tubulin (Fragment) n=4 Tax=Tetrapoda RepID=Q60456_CRIGR	sp_v3.0_unigene18421		-0.56955	8.61545	-3.76644	0.00638826	0.0241711	-2.72956		-0.980072	8.61545	-5.79699	0.000552345	0.00888836	0.00887369
Contig93	F6H783	1064	AT5G24280.1	NP_197816.3	protein defective in meristem silencing 3 [Arabidopsis thaliana] gb|AAK83630.1| AT3g49250/F2K15_110 [Arabidopsis thaliana] gb|AAL90947.1| AT3g49250/F2K15_110 [Arabidopsis thaliana] gb|AEE78515.1| protein defective in meristem silencing 3 [Arabidopsis thaliana]	sp_v3.0_unigene93		-1.44732	7.63452	-5.6179	0.000669867	0.00550183	-0.312283		-0.978101	7.63452	-3.39577	0.010656	0.0486182	-3.13286
Contig10856	F6H8R8	19205	AT4G14310.2	NP_193167.3	Unassigned protein	sp_v3.0_unigene10856		-1.05032	7.15703	-6.84151	0.000193565	0.00265172	1.02182		-0.977848	7.15703	-5.69702	0.000614837	0.00944085	-0.105214
Contig11599	A9NUG5	44516			LRRNT_2 domain containing protein	sp_v3.0_unigene11599		-1.72031	9.90472	-8.96045	3.21582e-05	0.00105861	2.93068		-0.977583	9.90472	-4.55431	0.00230274	0.0192225	-1.51211
bioGeCo1_euler_556	A9NS45	10425			Unassigned protein	sp_v3.0_unigene207700		-0.78022	12.2333	-3.26825	0.012763	0.0393282	-3.46056		-0.977489	12.2333	-3.66231	0.00736112	0.0385402	-2.74408
Contig37553	A9P2M8	23478			Unassigned protein	sp_v3.0_unigene37553		-1.00659	6.92444	-7.25159	0.000132488	0.00215161	1.42767		-0.976494	6.92444	-6.29211	0.000330781	0.00674552	0.553793
Contig8151	D5AE02	18821	AT1G32070.2	NP_001077641.1	acetyltransferase NSI [Arabidopsis thaliana] gb|AEE31433.1| acetyltransferase NSI [Arabidopsis thaliana]	sp_v3.0_unigene8151		-1.66097	8.17498	-15.1306	8.15846e-07	0.000266603	6.64534		-0.976298	8.17498	-7.95462	7.18136e-05	0.00343628	2.16285
Contig24388	B8LPZ0	5365	AT4G35250.1	NP_195251.1	NmrA multi-domain protein	sp_v3.0_unigene24388		-0.696331	11.104	-5.84991	0.000522145	0.00470552	-0.0442		-0.976211	11.104	-7.33538	0.000122865	0.00432359	1.6003
Contig20838	A9P0F2	28189			Water deficit inducible LP3-like protein (Fragment) n=7 Tax=Pseudotsuga menziesii var. menziesii RepID=Q5MDH5_PSEMZ	sp_v3.0_unigene20838		-1.46461	7.36524	-9.60725	1.99555e-05	0.000870715	3.43103		-0.975963	7.36524	-5.72606	0.000595906	0.0093053	-0.0719208
HA8LWWM01CUK8Q	B8LRB6	10318	AT2G41680.1	NP_565954.1	Thioredoxin reductase n=1 Tax=Picea sitchensis RepID=B8LRB6_PICSI	sp_v3.0_unigene163666		-0.968784	8.24998	-6.94441	0.000175717	0.00252061	1.12548		-0.975223	8.24998	-6.25255	0.000344242	0.00687814	0.511458
Contig6509	A9NQJ5	15102	AT5G19830.1	NP_197484.4	Peptidyl-tRNA hydrolase [Arabidopsis thaliana] sp|Q6NLS8.1|PTHM_ARATH RecName: Full=Peptidyl-tRNA hydrolase, mitochondrial; AltName: Full=M-PTH; AltName: Full=Mitochondrial CRS2-like protein; AltName: Full=Mitochondrial RNA splicing factor; Flags: Precursor gb|AAS47611.1| At5g19830 [Arabidopsis thaliana] gb|AAS76739.1| At5g19830 [Arabidopsis thaliana] dbj|BAE99859.1| peptidyl tRNA hydrolases-like…	sp_v3.0_unigene6509		-0.926595	8.96143	-8.62068	4.18137e-05	0.00119196	2.65384		-0.974815	8.96143	-8.11183	6.30001e-05	0.00328297	2.29936
Contig7052	B8LP08	34444	AT1G68130.1	NP_176980.1	ATP-synt_B multi-domain protein	sp_v3.0_unigene7052		-1.33942	8.17571	-7.04877	0.000159473	0.00239531	1.22935		-0.974007	8.17571	-4.58462	0.0022182	0.0187979	-1.47229
Contig7649	D5A8H0	44949			Unassigned protein	sp_v3.0_unigene7649		-1.21038	7.96822	-5.88049	0.000505533	0.00461385	-0.00941493		-0.972922	7.96822	-4.2278	0.00347548	0.0246243	-1.9498
AllPine_a_c32335	C0PQ45	24850	AT5G54930.1	NP_001032075.1	AT hook motif-containing protein [Arabidopsis thaliana] dbj|BAH20420.1| AT5G54930 [Arabidopsis thaliana] gb|AED96559.1| AT hook motif-containing protein [Arabidopsis thaliana]	sp_v3.0_unigene102668		-0.971915	9.52226	-7.31732	0.000124871	0.00207056	1.49096		-0.971809	9.52226	-6.5441	0.000257637	0.00613496	0.818749
Contig34107	A9NMN4	1937	AT4G35020.1	NP_001190917.1	Rac-like GTP-binding protein 7 n=5 Tax=Embryophyta RepID=RAC7_ORYSJ	sp_v3.0_unigene34107		-1.26115	8.1272	-7.71063	8.83687e-05	0.00169771	1.85987		-0.97057	8.1272	-5.30754	0.000945082	0.0119671	-0.56319
Contig16613	D5AE71	43306			DNA topoisomerase II, putative n=1 Tax=Ricinus communis RepID=B9RVN3_RICCO	sp_v3.0_unigene16613		-1.28094	7.56406	-5.04727	0.00127404	0.00818726	-1.00398		-0.969867	7.56406	-3.41811	0.0103268	0.0477114	-3.09997
AllPine_a_c38590	F6HBT1	21758			Putative RuBisCo activase protein (Fragment) n=1 Tax=Zantedeschia hybrid cultivar RepID=Q6J4N8_9ARAE	sp_v3.0_unigene106674		-1.1096	9.91832	-11.5365	5.5903e-06	0.000539472	4.74368		-0.968737	9.91832	-9.0086	3.10049e-05	0.00262783	3.0332
AllPine_b_c36733	F6HUC5	28109			putative Kinesin motor protein-related protein [Arabidopsis thaliana] dbj|BAF01431.1| kinesin-related protein [Arabidopsis thaliana] gb|AEE35517.1| putative Kinesin motor protein-related protein [Arabidopsis thaliana]	sp_v3.0_unigene196427		-1.15194	7.90721	-5.81314	0.000542926	0.00480384	-0.0861909		-0.968653	7.90721	-4.37215	0.00289157	0.0221252	-1.75435
Contig27689		42205			Unassigned protein	sp_v3.0_unigene27689		-1.12661	8.83606	-5.91987	0.000484996	0.00451562	0.0352006		-0.968637	8.83606	-4.55244	0.00230808	0.0192431	-1.51457
AllPine_b_rep_C64563	C0PTM5	35770	AT5G57040.1	NP_200514.1	Glyoxalase/bleomycin resistance protein/dioxygenase n=2 Tax=Zea mays RepID=B6TNF3_MAIZE	sp_v3.0_unigene206312		-0.808517	10.794	-4.59582	0.00218781	0.0117243	-1.58487		-0.968347	10.794	-4.92323	0.0014738	0.0148144	-1.03677
Contig10103	O22213	25707	AT2G41510.1	NP_181682.1	cytokinin oxidase [Dendrobium hybrid cultivar] emb|CAC17753.1| cytokinin oxidase [Dendrobium hybrid cultivar]	sp_v3.0_unigene10103		-0.858921	6.7895	-5.38123	0.000869919	0.00641452	-0.593509		-0.966482	6.7895	-5.41585	0.000836899	0.0111863	-0.433643
Contig6612	D7MDK7	7923	AT4G28330.1	NP_194562.2	Unassigned protein	sp_v3.0_unigene6612		-0.481144	10.1066	-2.25153	0.0572194	0.116739	-5.00034		-0.965646	10.1066	-4.04172	0.00442574	0.028453	-2.20624
F585NNT02G1BJN	D5A9V7	30957	AT5G23860.1	NP_001190373.1	Tubulin beta chain, putative n=2 Tax=Eukaryota RepID=B9S382_RICCO	sp_v3.0_unigene55547		-1.1345	7.18821	-6.27631	0.000336085	0.00361967	0.429586		-0.96507	7.18821	-4.77536	0.00175831	0.0165784	-1.22485
AllPine_b_c14550	A9SQA7	37060	AT3G08010.1	NP_566327.1	RNA binding protein [Arabidopsis thaliana] gb|AAF21211.1|AC013483_35 unknown protein [Arabidopsis thaliana] gb|AAL61923.1| unknown protein [Arabidopsis thaliana] gb|AAN65055.1| unknown protein [Arabidopsis thaliana] gb|AEE74630.1| RNA binding protein [Arabidopsis thaliana]	sp_v3.0_unigene185950		-1.26602	9.4506	-7.94837	7.21916e-05	0.00155733	2.07506		-0.963812	9.4506	-5.41219	0.000840325	0.0111863	-0.437995
Contig23597	A9NM56	27336			fibrillin [Cyanothece sp. CCY0110] gb|EAZ92714.1| fibrillin [Cyanothece sp. CCY0110]	sp_v3.0_unigene23597		-1.1665	8.08168	-8.88038	3.41845e-05	0.00108641	2.86634		-0.962746	8.08168	-6.55547	0.000254791	0.00610286	0.830515
Contig8048	D8SJE9	35697			DUF1191 domain containing protein	sp_v3.0_unigene8048		-1.29064	8.76039	-7.18929	0.000140191	0.00223008	1.36724		-0.961088	8.76039	-4.78838	0.00173098	0.0163552	-1.20815
Contig16934	A9NSH4	17458	AT4G26530.1	NP_194383.1	Fructose-bisphosphate aldolase n=2 Tax=Picea sitchensis RepID=A9NP14_PICSI	sp_v3.0_unigene16934		-1.22206	13.2884	-8.08297	6.45224e-05	0.00147019	2.19439		-0.961026	13.2884	-5.68538	0.000622606	0.00948995	-0.118583
Contig31546	B9IFV0	36387	AT2G36885.1	NP_565853.1	Unassigned protein	sp_v3.0_unigene31546		-1.30134	9.27859	-9.28793	2.51662e-05	0.000975975	3.18823		-0.960883	9.27859	-6.13399	0.000388386	0.00726275	0.383336
Contig14616	C0PR04	33011	AT1G73340.1	NP_177477.3	RecName: Full=Cytochrome P450 720B2; AltName: Full=Cytochrome P450 CYPB gb|AAX07432.1| cytochrome P450 CYPB [Pinus taeda]	sp_v3.0_unigene14616		-1.16776	7.75308	-7.1431	0.000146224	0.00228601	1.32217		-0.960759	7.75308	-5.25643	0.00100144	0.0121355	-0.62492
Contig5474	Q7XTQ5	24273	AT5G17520.1	NP_568349.1	Maltose transporter n=1 Tax=Malus x domestica RepID=Q0GR04_MALDO	sp_v3.0_unigene5474		-0.688241	10.5854	-6.94846	0.000175052	0.00251478	1.12954		-0.959648	10.5854	-8.66574	4.03629e-05	0.00276396	2.7613
AllPine_a_c20387	Q8LPQ6-3	20025	AT4G25450.1	NP_001078446.1	ATNAP8, putative n=1 Tax=Ricinus communis RepID=B9R9H4_RICCO	sp_v3.0_unigene98787		-0.921944	7.83428	-5.39913	0.000852667	0.00631511	-0.571953		-0.95778	7.83428	-5.01684	0.00132012	0.0141262	-0.919401
Contig16869	Q058N4	13200	AT5G22830.1	NP_568424.1	magnesium transporter protein [Arabidopsis thaliana]	sp_v3.0_unigene16869		-1.14877	9.26245	-11.0075	7.76633e-06	0.000593775	4.40799		-0.957489	9.26245	-8.20608	5.83019e-05	0.00312451	2.38002
AllPine_a_c30405	G7K6Z6	11407	AT1G59840.1	NP_176193.2	cofactor assembly of complex C [Arabidopsis thaliana] ref|NP_974051.1| cofactor assembly of complex C [Arabidopsis thaliana] gb|AAQ62444.1| At1g59840 [Arabidopsis thaliana] dbj|BAD43025.1| hypothetical protein [Arabidopsis thaliana] dbj|BAD43131.1| hypothetical protein [Arabidopsis thaliana] dbj|BAD94887.1| hypothetical protein [Arabidopsis thaliana] gb|AEE33626.1| cofactor assembly of complex C …	sp_v3.0_unigene102063		-0.896144	7.47618	-8.86411	3.46136e-05	0.00108641	2.8532		-0.957239	7.47618	-8.46882	4.71532e-05	0.00287163	2.60038
Contig9758	B9GM82	24746	AT5G12960.1	NP_196800.2	DUF1680 domain containing protein	sp_v3.0_unigene9758		-1.57125	9.30186	-7.17568	0.000141939	0.00224257	1.35399		-0.955773	9.30186	-3.90407	0.00530982	0.0315991	-2.39911
Contig6436	P32069	38444	AT2G29690.1	NP_180530.1	Anthranilate synthase alpha subunit n=1 Tax=Ruta graveolens RepID=Q41155_RUTGR	sp_v3.0_unigene6436		-1.03811	8.1232	-7.7241	8.73502e-05	0.00169453	1.87222		-0.95554	8.1232	-6.35916	0.000309281	0.00650001	0.625094
AllPine_a_c29968	D5ADN9	473	AT1G61720.1	NP_176365.1	Anthocyanidin reductase n=1 Tax=Ginkgo biloba RepID=Q5XLY0_GINBI	sp_v3.0_unigene101940		-0.919938	6.90256	-5.10054	0.00119757	0.00790785	-0.937413		-0.955441	6.90256	-4.73813	0.00183912	0.0170523	-1.27271
AllPine_a_c37974	D7TEC3	35007	AT2G32640.1	NP_180823.3	Lycopene beta/epsilon cyclase protein [Arabidopsis thaliana] dbj|BAE98947.1| hypothetical protein [Arabidopsis thaliana] gb|AEC08708.1| Lycopene beta/epsilon cyclase protein [Arabidopsis thaliana]	sp_v3.0_unigene106217		-1.0039	7.19333	-7.4198	0.000113954	0.00194739	1.58867		-0.954316	7.19333	-6.30866	0.000325325	0.0066954	0.571442
AllPine_a_c9106	A2XAU6	5704	AT4G14310.2	NP_193167.3	Os02g0809900 protein (Fragment) n=4 Tax=Oryza sativa RepID=Q0DWK8_ORYSJ	sp_v3.0_unigene94302		-1.0614	7.44835	-5.56874	0.000706806	0.00565023	-0.370049		-0.954112	7.44835	-4.47738	0.00253368	0.0203759	-1.61381
Contig5421	Q19AV8	41197	AT1G28440.1	NP_174166.1	Clavata-like receptor n=1 Tax=Picea glauca RepID=Q19AV8_PICGL	sp_v3.0_unigene5421		-1.79042	9.09795	-8.58156	4.31211e-05	0.00120122	2.62131		-0.953864	9.09795	-4.08924	0.00415875	0.0273534	-2.14028
F5X2MQL01DZTRZ	A9P1Z5	5873			unclassified	sp_v3.0_unigene52847		-0.97794	8.72292	-6.88937	0.000185024	0.00259094	1.07018		-0.953463	8.72292	-6.00781	0.000442412	0.00787541	0.24493
Contig7243	O24407	35631	AT3G04730.1	NP_187124.1	Auxin-responsive protein IAA7 n=1 Tax=Picea abies RepID=B2KZF8_PICAB	sp_v3.0_unigene7243		-1.23408	8.18945	-6.65577	0.000231149	0.00293785	0.831525		-0.952502	8.18945	-4.59479	0.0021906	0.0186737	-1.45896
Contig24249	D5AD34	10939	AT2G45770.2	NP_566056.1	Cell division protein ftsy, putative n=1 Tax=Ricinus communis RepID=B9RDL9_RICCO	sp_v3.0_unigene24249		-1.45477	9.14892	-6.94075	0.00017632	0.00252656	1.12181		-0.9525	9.14892	-4.06462	0.0042948	0.0279193	-2.17441
Contig4640	D5AAK9	19421	AT2G41540.1	NP_181685.1	putative glycerol-3-phosphate dehydrogenase [Oryza sativa Japonica Group] gb|EAY77165.1| hypothetical protein OsI_05133 [Oryza sativa Indica Group] dbj|BAG90969.1| unnamed protein product [Oryza sativa Japonica Group] gb|EEE55980.1| hypothetical protein OsJ_04716 [Oryza sativa Japonica Group]	sp_v3.0_unigene4640		-0.591973	8.77191	-4.50705	0.00244173	0.0126164	-1.70264		-0.951559	8.77191	-6.47995	0.000274373	0.00631624	0.752068
AllPine_a_c83830	D7M3A9	24088			leucine-rich repeat family protein [Arabidopsis thaliana] gb|AAC79105.1| putative leucine-rich repeat protein [Arabidopsis thaliana] emb|CAB77786.1| putative leucine-rich repeat protein [Arabidopsis thaliana] gb|ABE66040.1| leucine-rich repeat family protein [Arabidopsis thaliana] gb|AEE82260.1| leucine-rich repeat family protein [Arabidopsis thaliana]	sp_v3.0_unigene130963		-1.17568	6.99886	-11.0038	7.78497e-06	0.000593775	4.40553		-0.95142	6.99886	-7.96472	7.12071e-05	0.00343628	2.1717
AllPine_a_c48961	I1LT06	27822			Cys/Met metabolism pyridoxal-phosphate-dependent enzyme [Lyngbya sp. PCC 8106] gb|EAW33331.1| Cys/Met metabolism pyridoxal-phosphate-dependent enzyme [Lyngbya sp. PCC 8106]	sp_v3.0_unigene114510		-0.986877	8.40428	-8.62814	4.15697e-05	0.00118753	2.66002		-0.951276	8.40428	-7.43884	0.000112045	0.00416136	1.69716
AllPine_a_c49756		308			Unassigned protein	sp_v3.0_unigene115138		-1.10325	7.19033	-6.43804	0.00028596	0.00329432	0.603103		-0.950083	7.19033	-4.9589	0.00141304	0.0145021	-0.991898
F5V9AAZ02FU51L	Q85X20	33886			Unassigned protein	sp_v3.0_unigene57313		-1.70438	13.2414	-12.7534	2.75624e-06	0.000399231	5.45606		-0.94932	13.2414	-6.35357	0.000311013	0.00651718	0.619172
AllPine_a_c47149	G7JMM5	30536			Similarity to ABC transporter n=1 Tax=Arabidopsis thaliana RepID=Q9FK39_ARATH	sp_v3.0_unigene113042		-0.730248	8.07493	-5.23409	0.00102723	0.00710154	-0.772362		-0.949087	8.07493	-6.08446	0.000408665	0.00744938	0.329263
GD4IA4404IE6CG	G7JNP6	12865	AT5G10460.1	NP_196608.2	HAD-superfamily hydrolase, subfamily IIA n=2 Tax=Zea mays RepID=B6TMM7_MAIZE	sp_v3.0_unigene79176		-0.87806	9.16856	-7.32148	0.000124405	0.00206912	1.49494		-0.948784	9.16856	-7.07599	0.000155517	0.00477196	1.35221
Contig1149	A9T622	44042	AT3G19800.1	NP_001118666.1	Unassigned protein	sp_v3.0_unigene1149		-0.893839	8.69301	-4.45439	0.0026075	0.0131909	-1.77305		-0.947345	8.69301	-4.22262	0.00349868	0.0246626	-1.95686
Contig13617	B8LS23	7120			amine oxidase [Nostoc punctiforme PCC 73102] gb|ACC82043.1| amine oxidase [Nostoc punctiforme PCC 73102]	sp_v3.0_unigene13617		-1.05075	7.75399	-8.19265	5.89467e-05	0.00140779	2.29031		-0.946928	7.75399	-6.60368	0.000243108	0.00595458	0.880218
Contig32450	Q9LXX5	18108	AT3G56650.1	NP_191224.1	Thylakoid lumenal 29.8 kDa protein, chloroplast, putative n=1 Tax=Ricinus communis RepID=B9SJN0_RICCO	sp_v3.0_unigene32450		-0.924	8.1486	-8.37513	5.08279e-05	0.00129466	2.44737		-0.946617	8.1486	-7.6743	9.11819e-05	0.00378221	1.91323
Contig27863	B8LLN8	33492	AT4G09010.1	NP_192640.1	RecName: Full=Thylakoid lumenal 29 kDa protein, chloroplastic; Short=TL29; AltName: Full=LeAPx09; AltName: Full=P29; Flags: Precursor emb|CAB64343.1| putative ascorbate peroxidase (TL29) [Solanum lycopersicum]	sp_v3.0_unigene27863		-1.22177	9.01671	-5.03169	0.00129741	0.00825963	-1.02353		-0.946288	9.01671	-3.48573	0.00939484	0.044683	-3.00073
Contig30139	A9NPD3	10400	AT1G73530.1	NP_177494.1	RNA recognition motif-containing protein [Arabidopsis thaliana] gb|AAG30979.1|AC012396_15 RNA-binding glycine-rich protein, putative [Arabidopsis thaliana] gb|AAY17418.1| At1g73530 [Arabidopsis thaliana] gb|ABI49457.1| At1g73530 [Arabidopsis thaliana] gb|AEE35472.1| RNA recognition motif-containing protein [Arabidopsis thaliana]	sp_v3.0_unigene30139		-1.10697	12.1544	-6.93011	0.000178083	0.00253782	1.11115		-0.945825	12.1544	-5.29616	0.000957322	0.0119791	-0.576903
Contig9151	Q0DYZ0	32570	AT4G17310.1	NP_193463.1	Unassigned protein	sp_v3.0_unigene9151		-1.02886	8.2026	-4.8183	0.00166991	0.00966876	-1.29483		-0.945737	8.2026	-3.96145	0.00491992	0.0303234	-2.31839
Contig10759	B8LMY2	21479	AT4G09620.1	NP_192700.2	Unassigned protein	sp_v3.0_unigene10759		-0.962248	8.70651	-8.99479	3.1331e-05	0.00103986	2.9581		-0.945474	8.70651	-7.90493	7.48806e-05	0.00352018	2.1192
Contig5837	F6HMP8	29506	AT1G32080.1	NP_564388.1	putative membrane protein [Arabidopsis thaliana] gb|AAG23435.1|AC084165_1 unknown protein [Arabidopsis thaliana] gb|AAG50795.1|AC074309_12 unknown protein [Arabidopsis thaliana] gb|AAK63984.1| At1g32080/F3C3_12 [Arabidopsis thaliana] gb|AAM26636.1| At1g32080/F3C3_12 [Arabidopsis thaliana] gb|AEE31434.1| putative membrane protein [Arabidopsis thaliana]	sp_v3.0_unigene5837		-1.77741	9.8368	-8.92908	3.29356e-05	0.00107627	2.90554		-0.945429	9.8368	-4.24808	0.00338621	0.0242542	-1.92216
Contig7785	A9P1X2	3841			Unassigned protein	sp_v3.0_unigene7785		-1.02535	6.88214	-8.74396	3.79765e-05	0.00112818	2.75545		-0.945048	6.88214	-7.20836	0.000137781	0.00451995	1.47977
Contig8010	D5ADM1	32929	AT2G02170.1	NP_001077869.1	Remorin family protein [Arabidopsis thaliana] ref|NP_001077869.1| Remorin family protein [Arabidopsis thaliana] gb|AAK60323.1|AF385733_1 At2g02170/F5O4.6 [Arabidopsis thaliana] gb|AAC97217.1| expressed protein [Arabidopsis thaliana] gb|AAO23587.1| At2g02170/F5O4.6 [Arabidopsis thaliana] gb|AEC05555.1| Remorin family protein [Arabidopsis thaliana] gb|AEC05556.1| Remorin family protein [Arabidopsis…	sp_v3.0_unigene8010		-1.79876	7.45837	-12.7801	2.71583e-06	0.000399231	5.47079		-0.944296	7.45837	-6.00085	0.000445626	0.00787828	0.237237
HIF1XHV03GA5R7	Q2Q9T3	31292	AT2G22230.1	NP_565528.1	Beta-hydroxyacyl-ACP dehydratase n=3 Tax=Picea RepID=Q2Q9T4_PICMA	sp_v3.0_unigene167844		-0.944149	12.802	-4.79796	0.00171117	0.00981209	-1.32105		-0.942072	12.802	-4.28199	0.00324243	0.0236498	-1.87607
Contig9979	A9P1V5	7988	AT1G45230.1	NP_683398.1	DCL protein [Coffea arabica]	sp_v3.0_unigene9979		-0.935292	10.444	-5.43221	0.00082179	0.00617171	-0.53226		-0.941865	10.444	-4.89286	0.00152782	0.0150807	-1.07513
Contig3194	D7TBD5	3906	AT4G29210.1	NP_194650.1	gamma-glutamyl transpeptidase 4 [Arabidopsis thaliana] emb|CAB79679.1| gamma-glutamyltransferase-like protein [Arabidopsis thaliana] gb|AAO64159.1| putative gamma-glutamyltransferase [Arabidopsis thaliana] dbj|BAF00492.1| gamma-glutamyltransferase-like protein [Arabidopsis thaliana] gb|AEE85602.1| gamma-glutamyl transpeptidase 4 [Arabidopsis thaliana]	sp_v3.0_unigene3194		-0.406807	8.62385	-2.15319	0.0663667	0.130704	-5.14724		-0.941052	8.62385	-4.45505	0.00260536	0.020753	-1.6435
GFIJCBT03GNJPE	E5FA74	20229			Unassigned protein	sp_v3.0_unigene73893		-0.868508	6.80596	-7.12392	0.000148816	0.00231303	1.30337		-0.940864	6.80596	-6.90267	0.000182726	0.00515516	1.18211
Contig10814	D5AAI2	37239	AT4G24660.1	NP_194197.1	Predicted protein n=1 Tax=Physcomitrella patens subsp. patens RepID=A9U432_PHYPA	sp_v3.0_unigene10814		-1.09963	6.96353	-8.31986	5.31463e-05	0.00133214	2.40013		-0.940618	6.96353	-6.36544	0.000307351	0.00650001	0.631735
Contig117	A9P0A1	11415	AT2G46930.1	NP_182216.1	Pectin acetylesterase, putative n=1 Tax=Ricinus communis RepID=B9RIX3_RICCO	sp_v3.0_unigene117		-0.432885	8.38641	-2.51853	0.0382926	0.0865156	-4.59662		-0.940282	8.38641	-4.89302	0.00152752	0.0150807	-1.07492
AllPine_b_c5211	Q6L3G6	25746			Putative CC-NBS-LRR protein (Fragment) n=1 Tax=Pinus monticola RepID=A5WZ02_PINMO	sp_v3.0_unigene183408		-0.914583	6.78551	-9.30616	2.48305e-05	0.000969911	3.20231		-0.940234	6.78551	-8.55713	4.39609e-05	0.00286842	2.67299
Contig7206	B8LMW2	31761	AT2G31040.1	NP_565711.1	ATP synthase protein I [Arabidopsis thaliana] gb|AAC63842.1| expressed protein [Arabidopsis thaliana] gb|AAK91474.1| At2g31040/T16B12.15 [Arabidopsis thaliana] gb|AAL91000.1| At2g31040/T16B12.15 [Arabidopsis thaliana] gb|AAM14978.1| expressed protein [Arabidopsis thaliana] gb|AEC08482.1| ATP synthase protein I [Arabidopsis thaliana]	sp_v3.0_unigene7206		-0.909603	8.05174	-5.01465	0.0013235	0.0083581	-1.04494		-0.940201	8.05174	-4.63612	0.00208223	0.0180963	-1.40494
Contig10853	A9NLC6	28250	AT3G47650.1	NP_190349.1	Os06g0332800 protein n=3 Tax=Oryza sativa RepID=Q69WH2_ORYSJ	sp_v3.0_unigene10853		-0.977761	11.101	-9.79483	1.74672e-05	0.000812892	3.56999		-0.939887	11.101	-8.42141	4.89739e-05	0.00291462	2.5611
AllPine_b_c39794	A9NXE7	14900			Unassigned protein	sp_v3.0_unigene198146		-0.880831	6.86711	-5.76924	0.000568953	0.00495709	-0.136574		-0.938651	6.86711	-5.49889	0.000763234	0.0107299	-0.335475
Contig30434	I1KN87	39222	AT3G06150.1	NP_187266.1	Unassigned protein	sp_v3.0_unigene30434		-1.07521	7.73514	-4.71284	0.00189634	0.0105863	-1.4314		-0.93855	7.73514	-3.67953	0.00718986	0.0379251	-2.71927
Contig21349	A9NRA0	13674			Intracellular pathogenesis-related protein PinmIII n=15 Tax=Pinus monticola RepID=O81134_PINMO	sp_v3.0_unigene21349		-0.88109	6.78101	-7.92469	7.36435e-05	0.00156615	2.05389		-0.937232	6.78101	-7.5397	0.000102516	0.00396969	1.79043
AllPine_a_rep_C84187	P49175	36238	AT1G12240.1	NP_563901.1	Beta-fructofuranosidase 1 n=3 Tax=Andropogoneae RepID=INV1_MAIZE	sp_v3.0_unigene131142		-0.253977	9.62567	-2.00557	0.0828931	0.154186	-5.36486		-0.936223	9.62567	-6.61253	0.000241028	0.00594363	0.889313
Contig13574	C0PR35	31691	AT5G43860.1	NP_199199.1	Chlorophyllase-2, chloroplast, putative n=1 Tax=Ricinus communis RepID=B9RTK6_RICCO	sp_v3.0_unigene13574		-0.952539	10.1265	-4.97634	0.00138433	0.00857476	-1.09325		-0.93522	10.1265	-4.37005	0.00289926	0.0221315	-1.75717
AllPine_a_rep_C99212	Q9SR77	9331			heme-binding-like protein [Arabidopsis thaliana] sp|Q9SR77.1|HBPL1_ARATH RecName: Full=Heme-binding-like protein At3g10130, chloroplastic; Flags: Precursor gb|AAF04411.1|AC010927_4 unknown protein [Arabidopsis thaliana] gb|AAW38980.1| At3g10130 [Arabidopsis thaliana] gb|ABG48434.1| At3g10130 [Arabidopsis thaliana] gb|AEE74863.1| heme-binding-like protein [Arabidopsis thaliana]	sp_v3.0_unigene139967		-0.56714	8.27762	-4.39925	0.00279439	0.0138305	-1.84722		-0.935113	8.27762	-6.4878	0.00027226	0.00629923	0.76026
Contig18630	B9U4V0	28024	AT4G34350.1	NP_567965.1	Type 2 1-hydroxy-2-methyl-2-(E)-butenyl-4-phosphate reductase n=3 Tax=Pinaceae RepID=A9P332_PINTA	sp_v3.0_unigene18630		-0.872551	11.1423	-4.17557	0.0037175	0.0167138	-2.15264		-0.934183	11.1423	-3.99855	0.00468447	0.0294383	-2.26645
Contig3471	B9T7S4	11094			Nucleic acid binding protein, putative n=1 Tax=Ricinus communis RepID=B9T7S4_RICCO	sp_v3.0_unigene3471		-1.28876	7.8913	-7.88134	7.63881e-05	0.00158674	2.01497		-0.934092	7.8913	-5.10931	0.00118548	0.0133922	-0.804743
Contig9332	B8LLE8	23821	AT3G01480.1	NP_186797.1	Os08g0382400 protein n=3 Tax=Oryza sativa RepID=Q6YW78_ORYSJ	sp_v3.0_unigene9332		-0.886412	7.28427	-8.25768	5.5897e-05	0.00137399	2.34665		-0.933743	7.28427	-7.78027	8.32433e-05	0.0036911	2.00856
Contig24028	B8LQ89	991	AT1G69230.1	NP_177083.1	Unassigned protein	sp_v3.0_unigene24028		-0.941452	6.88006	-5.6787	0.000627113	0.00528452	-0.241308		-0.931431	6.88006	-5.02512	0.0013074	0.0140695	-0.909077
Contig12926	D5AAE1	7657	AT1G76570.1	NP_177783.1	Light-harvesting complex II protein Lhcb7 n=1 Tax=Populus trichocarpa RepID=B9H5X9_POPTR	sp_v3.0_unigene12926		-0.542414	9.11822	-4.14175	0.003884	0.0172273	-2.19945		-0.931283	9.11822	-6.36032	0.000308924	0.00650001	0.62632
Contig4592	A9NLC2	42395			PsbW domain containing protein	sp_v3.0_unigene4592		-1.05478	12.717	-4.51805	0.00240857	0.0124981	-1.68798		-0.931024	12.717	-3.56695	0.00839304	0.0416554	-2.88222
F7JJN6E01C00L7	G8IVJ0	17920			Unassigned protein	sp_v3.0_unigene58832		-1.17397	12.0326	-8.97283	3.18571e-05	0.00105128	2.94058		-0.930151	12.0326	-6.35874	0.000309413	0.00650001	0.624642
Contig32889	A9NMK0	22449	AT1G24020.1	NP_001185075.1	Major latex protein 22 n=3 Tax=Andropogoneae RepID=Q19VG6_MAIZE	sp_v3.0_unigene32889		-2.58114	8.52751	-17.7076	2.63361e-07	0.000197252	7.69766		-0.929982	8.52751	-5.70647	0.000608604	0.00944085	-0.0943668
AllPine_a_c18836	F2DSY5	35332			Unassigned protein	sp_v3.0_unigene97961		-0.90531	6.89599	-5.97118	0.000459623	0.00438294	0.0930028		-0.928937	6.89599	-5.48017	0.000779191	0.0108295	-0.357519
Contig10154	A9NZC5	5014	AT5G39530.1	NP_198769.1	DUF1997 domain containing protein	sp_v3.0_unigene10154		-1.13801	9.28986	-7.01822	0.000164047	0.00242862	1.19908		-0.928652	9.28986	-5.12246	0.0011676	0.0133023	-0.788541
RooT_euler_8019		15427			Histone domain containing protein	sp_v3.0_unigene209573		-1.25318	9.07787	-6.80219	0.000200913	0.00270808	0.981881		-0.928144	9.07787	-4.50605	0.00244478	0.0199205	-1.57581
Contig18979	A9P2A8	32442	AT2G21385.4	NP_565511.1	Unassigned protein	sp_v3.0_unigene18979		-1.19866	7.50417	-7.20544	0.000138146	0.00220997	1.38295		-0.928134	7.50417	-4.99022	0.00136194	0.0142668	-0.952637
Contig1054	B9SFT8	16847	AT5G10460.1	NP_196608.2	Catalytic, putative n=1 Tax=Ricinus communis RepID=B9SFT8_RICCO	sp_v3.0_unigene1054		-0.837799	9.00843	-9.15199	2.78368e-05	0.00100257	3.0824		-0.927218	9.00843	-9.05947	2.98368e-05	0.00257905	3.07267
HIF1XHV03GUKYY	C4J2V9	9549			Unassigned protein	sp_v3.0_unigene168160		-0.956851	8.15057	-7.47747	0.000108283	0.00189993	1.64317		-0.926512	8.15057	-6.476	0.000275443	0.00632999	0.747944
Contig3704	Q0V7T5	22530	AT2G25220.2	NP_180094.5	putative protein kinase 2 [Oryza sativa Japonica Group]	sp_v3.0_unigene3704		-0.959101	7.75601	-7.86714	7.73121e-05	0.00159529	2.00218		-0.926443	7.75601	-6.79698	0.000201909	0.00542292	1.07664
Contig12070	A5BPA1	31085			Unassigned protein	sp_v3.0_unigene12070		-0.502992	8.16945	-3.19996	0.0140702	0.0422296	-3.56279		-0.925638	8.16945	-5.26708	0.000989398	0.0121148	-0.612029
AllPine_a_c35653	D8QQH7	12798			Unassigned protein	sp_v3.0_unigene104605		-0.986686	6.8933	-6.57225	0.000250654	0.00306097	0.74459		-0.925621	6.8933	-5.51459	0.000750128	0.0106464	-0.317023
GG46A6U01EUW3Z	Q3LHI6	20034			Predicted protein n=2 Tax=Physcomitrella patens subsp. patens RepID=A9SKV4_PHYPA	sp_v3.0_unigene68977		-1.07891	9.22211	-8.15799	6.06479e-05	0.00142821	2.26013		-0.925613	9.22211	-6.25996	0.000341677	0.00687814	0.519398
Contig14456	D5A8V5	23500			Unassigned protein	sp_v3.0_unigene14456		-1.0011	7.5263	-8.50911	4.56655e-05	0.00124085	2.56071		-0.925473	7.5263	-7.03581	0.000161396	0.00488122	1.31309
Contig14298	F6GW48	17911	AT5G22620.1	NP_001190366.1	phosphoglycerate/bisphosphoglycerate mutase family protein [Arabidopsis thaliana] ref|NP_001154730.1| phosphoglycerate/bisphosphoglycerate mutase family protein [Arabidopsis thaliana] dbj|BAB11668.1| unnamed protein product [Arabidopsis thaliana] gb|AAL32558.1| Unknown protein [Arabidopsis thaliana] gb|AAM13257.1| unknown protein [Arabidopsis thaliana] gb|AED93052.1| phosphoglycerate/bisphosphogl…	sp_v3.0_unigene14298		-0.874948	7.00047	-8.12167	6.24904e-05	0.00144852	2.22836		-0.924669	7.00047	-7.67705	9.09657e-05	0.00378221	1.91571
Contig10448	A9NX63	37109	AT5G58330.1	NP_568875.2	Malate dehydrogenase [NADP], chloroplastic n=2 Tax=Flaveria RepID=MDHP_FLABI	sp_v3.0_unigene10448		-0.941105	12.9751	-4.84623	0.00161504	0.00946147	-1.25894		-0.924207	12.9751	-4.25677	0.00334867	0.0240857	-1.91032
GD4IA4402EZQJZ	B8A005	31313			Unassigned protein	sp_v3.0_unigene77212		-1.03359	8.4865	-9.47264	2.19877e-05	0.000909232	3.32965		-0.924001	8.4865	-7.57424	9.94641e-05	0.00390798	1.82213
Contig30455	B8LQI8	34139	AT1G73580.1	NP_177499.1	C2 domain-containing protein [Arabidopsis thaliana] gb|AAG51808.1|AC079676_3 hypothetical protein; 22552-21875 [Arabidopsis thaliana] gb|AEE35478.1| C2 domain-containing protein [Arabidopsis thaliana]	sp_v3.0_unigene30455		-0.613378	6.81109	-4.16159	0.00378538	0.0169281	-2.17197		-0.922632	6.81109	-5.59892	0.000683868	0.0100279	-0.218519
Contig5593	B8LMN4	35719	AT5G16150.1	NP_974787.1	Plastidic glucose transporter 4 n=3 Tax=Arabidopsis RepID=PLST4_ARATH	sp_v3.0_unigene5593		-0.818211	9.60997	-6.48606	0.000272727	0.00319684	0.653987		-0.922315	9.60997	-6.53943	0.000258814	0.00614822	0.813919
AllPine_a_c15489		23257			unclassified	sp_v3.0_unigene96495		-1.13891	8.60803	-5.30836	0.000944208	0.0067147	-0.681688		-0.922153	8.60803	-3.84431	0.00575177	0.033165	-2.48367
Contig4465	A9NL16	23521	AT4G29270.1	NP_194656.1	Acid phosphatase class B family protein (Fragment) n=6 Tax=Pseudotsuga RepID=C6F6A0_PSEMZ	sp_v3.0_unigene4465		-1.03039	6.92266	-7.73212	8.67499e-05	0.00169453	1.87957		-0.922023	6.92266	-6.18845	0.000367369	0.00709224	0.442424
Contig8762	C5Y8X9	25123	AT2G21960.1	NP_565523.1	uncharacterized protein [Arabidopsis thaliana] gb|AAK59493.1| unknown protein [Arabidopsis thaliana] gb|AAD20413.2| expressed protein [Arabidopsis thaliana] gb|AAN13134.1| unknown protein [Arabidopsis thaliana] gb|AEC07246.1| uncharacterized protein [Arabidopsis thaliana]	sp_v3.0_unigene8762		-1.00604	8.12212	-7.25516	0.000132061	0.00214727	1.43112		-0.921435	8.12212	-5.9435	0.000473124	0.00806478	0.173569
Contig37389	D8RY26	16655	AT4G34860.1	NP_001031790.1	neutral invertase-like protein [Arabidopsis thaliana] ref|NP_001031790.1| neutral invertase-like protein [Arabidopsis thaliana] emb|CAB45447.1| invertase-like protein [Arabidopsis thaliana] emb|CAB80203.1| invertase-like protein [Arabidopsis thaliana] gb|AAK91433.1| AT4g34860/F11I11_100 [Arabidopsis thaliana] gb|AAO11611.1| At4g34860/F11I11_100 [Arabidopsis thaliana] gb|AEE86429.1| neutral invert…	sp_v3.0_unigene37389		-0.840589	7.20549	-5.57919	0.000698769	0.00561879	-0.357741		-0.921386	7.20549	-5.46983	0.000788162	0.0108739	-0.369714
Contig23843		34978			unclassified	sp_v3.0_unigene23843		-1.13288	6.86578	-12.4229	3.31879e-06	0.000435932	5.27033		-0.921196	6.86578	-9.03516	3.03888e-05	0.00260993	3.05383
HLKU4M003GHHMP	A4QM78	39275			Photosystem I assembly protein ycf3 n=3 Tax=Pinus RepID=C1IXQ3_PINCO	sp_v3.0_unigene165298		-0.984253	13.1536	-5.97856	0.000456097	0.00436	0.101288		-0.921174	13.1536	-5.00468	0.00133905	0.0142381	-0.934575
Contig29584	A9NQP5	33604			Unassigned protein	sp_v3.0_unigene29584		-0.764736	10.3068	-3.32453	0.011783	0.0371368	-3.37665		-0.921093	10.3068	-3.58152	0.00822581	0.0411374	-2.86104
Contig6797	G7ZVJ6	19002			Jacob 7 (Fragment) n=1 Tax=Entamoeba invadens RepID=Q2LEB6_ENTIV	sp_v3.0_unigene6797		-1.08953	8.39689	-8.65589	4.0675e-05	0.00117197	2.683		-0.920852	8.39689	-6.54346	0.000257799	0.00613496	0.818084
Contig3258	D5AB18	25892	AT3G02130.1	NP_186862.3	LRR receptor-like serine/threonine-protein kinase RPK2 [Arabidopsis thaliana] sp|Q9S7I6.1|RPK2_ARATH RecName: Full=LRR receptor-like serine/threonine-protein kinase RPK2; AltName: Full=Protein TOADSTOOL 2; AltName: Full=Receptor-like protein kinase 2; Flags: Precursor gb|AAF02124.1|AC009755_17 putative protein kinase [Arabidopsis thaliana] gb|AAF14849.1|AC011664_31 putative protein kinase [Arabid…	sp_v3.0_unigene3258		-0.776919	8.45926	-6.78247	0.000204717	0.00274005	0.961774		-0.920039	8.45926	-7.18395	0.000140873	0.00457003	1.4564
Contig7705	A9SVP6	35930	AT3G01920.1	NP_566156.2	putative translation factor [Arabidopsis thaliana] gb|AAF03443.1|AC010797_19 hypothetical protein [Arabidopsis thaliana] gb|AAL84979.1| At3g1920/F28J7.25 [Arabidopsis thaliana] gb|AAN28792.1| At3g1920/F28J7.25 [Arabidopsis thaliana] gb|AEE73735.1| putative translation factor [Arabidopsis thaliana]	sp_v3.0_unigene7705		-0.597649	8.09853	-4.10493	0.00407452	0.0178236	-2.25059		-0.919655	8.09853	-5.64975	0.000647083	0.00968672	-0.15964
GG46A6U01CVAIV	B9HLV0	32307	AT1G59840.1	NP_176193.2	cofactor assembly of complex C [Arabidopsis thaliana] ref|NP_974051.1| cofactor assembly of complex C [Arabidopsis thaliana] gb|AAQ62444.1| At1g59840 [Arabidopsis thaliana] dbj|BAD43025.1| hypothetical protein [Arabidopsis thaliana] dbj|BAD43131.1| hypothetical protein [Arabidopsis thaliana] dbj|BAD94887.1| hypothetical protein [Arabidopsis thaliana] gb|AEE33626.1| cofactor assembly of complex C …	sp_v3.0_unigene69748		-0.779285	7.5282	-5.39994	0.000851896	0.00631511	-0.57098		-0.918873	7.5282	-5.69499	0.000616179	0.00944085	-0.107536
F51TW9001AY6S9	Q85X68	3073			unclassified	sp_v3.0_unigene56204		-1.03654	8.79628	-6.6953	0.000222515	0.00286935	0.872366		-0.917864	8.79628	-5.30281	0.000950151	0.0119791	-0.568891
CL12017Contig1	D7TNJ2	29639	AT1G59840.1	NP_176193.2	cofactor assembly of complex C [Arabidopsis thaliana] ref|NP_974051.1| cofactor assembly of complex C [Arabidopsis thaliana] gb|AAQ62444.1| At1g59840 [Arabidopsis thaliana] dbj|BAD43025.1| hypothetical protein [Arabidopsis thaliana] dbj|BAD43131.1| hypothetical protein [Arabidopsis thaliana] dbj|BAD94887.1| hypothetical protein [Arabidopsis thaliana] gb|AEE33626.1| cofactor assembly of complex C …	sp_v3.0_unigene46731		-0.840578	7.48301	-8.22583	5.73681e-05	0.00139298	2.3191		-0.917467	7.48301	-8.0304	6.74035e-05	0.00336967	2.22896
Contig29088	B9GKV9	17445			Unassigned protein	sp_v3.0_unigene29088		-1.09038	7.28711	-6.56294	0.000252939	0.0030752	0.734854		-0.916304	7.28711	-4.93295	0.00145697	0.0147214	-1.02453
Contig8932	D5ABV5	2468	AT1G12100.1	NP_172674.2	Tryp_alpha_amyl domain containing protein	sp_v3.0_unigene8932		-1.25962	6.98487	-8.20386	5.8408e-05	0.00140251	2.30005		-0.91612	6.98487	-5.33675	0.000914462	0.0117468	-0.52809
Contig30618	A9NXY6	11891	AT2G27960.1	NP_180363.1	cyclin-dependent kinases regulatory subunit [Ostreococcus tauri]	sp_v3.0_unigene30618		-1.07524	7.8418	-4.55849	0.00229088	0.0120935	-1.63425		-0.915998	7.8418	-3.4734	0.00955781	0.0452595	-3.01879
F51TW9002HV6Q1	O24381	16966	AT1G15500.1	NP_173003.1	Plastid ATP/ADP transporter n=5 Tax=Oryza sativa RepID=Q2TJ67_ORYSJ	sp_v3.0_unigene56863		-0.957527	7.39575	-9.01228	3.09188e-05	0.00103304	2.97203		-0.915864	7.39575	-7.71009	8.84094e-05	0.00373316	1.94556
Contig3669	D5ACT5	29534	AT4G13370.1	NP_193073.1	uncharacterized protein [Arabidopsis thaliana] emb|CAB40772.1| putative protein [Arabidopsis thaliana] emb|CAB78379.1| putative protein [Arabidopsis thaliana] dbj|BAC41799.1| unknown protein [Arabidopsis thaliana] gb|AAO64886.1| At4g13370 [Arabidopsis thaliana] gb|AEE83271.1| uncharacterized protein [Arabidopsis thaliana]	sp_v3.0_unigene3669		-1.02357	7.35313	-7.04019	0.000160743	0.00240472	1.22086		-0.915304	7.35313	-5.63091	0.000660454	0.00981016	-0.18142
Contig37998	C0PPS6	43269			Chloroplast photosystem II light-inducible protein n=1 Tax=Pachysandra terminalis RepID=A1XX43_9MAGN	sp_v3.0_unigene37998		-0.922594	13.3723	-4.12197	0.00398508	0.0175516	-2.22689		-0.914941	13.3723	-3.65622	0.00742274	0.0386965	-2.75287
HLKU4M003FI907	B8LLK0	37064			unclassified	sp_v3.0_unigene166745		-0.621675	8.95691	-4.07703	0.00422567	0.0182631	-2.28948		-0.914731	8.95691	-5.36561	0.000885282	0.011508	-0.493531
Contig12297	B9SZ62	7683	AT1G72030.1	NP_177348.1	Unassigned protein	sp_v3.0_unigene12297		-0.884405	7.60899	-6.47005	0.000277062	0.00323634	0.637052		-0.914699	7.60899	-5.98521	0.000452941	0.0079431	0.219925
Contig15165	B8LRJ5	29582			Unassigned protein	sp_v3.0_unigene15165		-0.168937	10.7816	-0.875091	0.40915	0.521183	-6.76312		-0.911317	10.7816	-4.22223	0.00350045	0.0246626	-1.9574
Contig8870	B8LQA2	10740			TT_ORF1 domain containing protein	sp_v3.0_unigene8870		-0.725661	8.09646	-4.95129	0.00142577	0.00873056	-1.12497		-0.911069	8.09646	-5.56007	0.000713553	0.010302	-0.263777
Contig12045	A9SIT8	15411	AT5G42765.1	NP_568612.1	Unassigned protein	sp_v3.0_unigene12045		-1.13705	7.67732	-9.96557	1.55028e-05	0.000776207	3.69418		-0.910353	7.67732	-7.13636	0.000147129	0.0046411	1.41063
AllPine_a_rep_C65157	G7JWW5	38506	AT1G13820.1	NP_172837.1	alpha/beta-hydrolase-like protein [Arabidopsis thaliana] gb|AAS99680.1| At1g13820 [Arabidopsis thaliana] gb|AAT41824.1| At1g13820 [Arabidopsis thaliana] dbj|BAF01153.1| hypothetical protein [Arabidopsis thaliana] gb|AEE29072.1| alpha/beta-hydrolase-like protein [Arabidopsis thaliana]	sp_v3.0_unigene126695		-0.712555	6.99276	-5.66229	0.000638347	0.00534536	-0.260415		-0.910091	6.99276	-6.4685	0.000277487	0.00634182	0.74011
Contig29689	A9NML1	38983	AT3G02730.1	NP_186922.1	pfam00085, Thioredoxin, Thioredoxin	sp_v3.0_unigene29689		-0.957874	10.9095	-4.44913	0.00262472	0.0132488	-1.78011		-0.909534	10.9095	-3.7786	0.00628409	0.0348054	-2.57719
AllPine_a_rep_C116950	D5A9L8	30804			unclassified	sp_v3.0_unigene145211		-0.947873	7.92551	-4.39321	0.00281573	0.0138951	-1.85537		-0.90828	7.92551	-3.76528	0.00639838	0.0351478	-2.59622
Contig5960	G7LHB6	38460	AT1G63640.1	NP_176551.3	kinesin-like protein; 73641-79546 [Arabidopsis thaliana]	sp_v3.0_unigene5960		-1.02788	7.7581	-6.74041	0.000213098	0.00280035	0.918748		-0.907869	7.7581	-5.32491	0.000926739	0.0118252	-0.542302
Contig30207	D5AB39	11147			Unassigned protein	sp_v3.0_unigene30207		-1.11557	6.91343	-10.7854	8.95398e-06	0.000628091	4.26189		-0.907816	6.91343	-7.85024	7.84278e-05	0.00361091	2.07085
GG46A6U01D76R0	A9NNP7	2929	AT2G30080.1	NP_180569.1	zinc transporter ZIP6 [Arabidopsis halleri subsp. halleri]	sp_v3.0_unigene67803		-0.824297	7.27376	-4.35876	0.00294093	0.014297	-1.90197		-0.906886	7.27376	-4.28921	0.00321268	0.0235082	-1.86628
Contig35098	Q43822	35348	AT1G32200.1	NP_849738.1	Glycerol-3-phosphate acyltransferase n=1 Tax=Elaeis guineensis RepID=Q9M4V1_ELAGV	sp_v3.0_unigene35098		-0.608893	8.80818	-4.32616	0.00306505	0.0146978	-1.94622		-0.905635	8.80818	-5.75519	0.000577569	0.0091469	-0.0386532
Contig17935	A9NUZ9	14035	AT3G56940.1	NP_191253.1	Rubrerythrin domain containing protein	sp_v3.0_unigene17935		-0.946159	10.9808	-5.22738	0.00103512	0.00711651	-0.7806		-0.904943	10.9808	-4.47183	0.00255127	0.020456	-1.62118
AllPine_a_c38689	A9TTL4	9375	AT4G29590.1	NP_194688.1	methyltransferase [Arabidopsis thaliana] emb|CAB45319.1| putative protein [Arabidopsis thaliana] emb|CAB79717.1| putative protein [Arabidopsis thaliana] gb|AEE85649.1| methyltransferase [Arabidopsis thaliana]	sp_v3.0_unigene106747		-1.17128	8.78841	-8.91258	3.3353e-05	0.00108177	2.89228		-0.904298	8.78841	-6.15461	0.000380275	0.00719639	0.405756
Contig2919	D5A9Y8	6966	AT1G71480.1	NP_177304.1	nuclear transport factor 2-like protein [Arabidopsis thaliana] gb|AAG51815.1|AC016163_4 unknown protein; 43994-42987 [Arabidopsis thaliana] gb|AAQ89663.1| At1g71480 [Arabidopsis thaliana] dbj|BAD43573.1| unknown protein [Arabidopsis thaliana] dbj|BAD43632.1| unknown protein [Arabidopsis thaliana] dbj|BAD44408.1| unknown protein [Arabidopsis thaliana] dbj|BAD44585.1| unknown protein [Arabidopsis t…	sp_v3.0_unigene2919		-0.563093	9.65353	-4.4347	0.00267261	0.0134262	-1.79949		-0.903976	9.65353	-6.36776	0.00030664	0.00650001	0.634191
Contig15393	D5ABP6	30057			Unassigned protein	sp_v3.0_unigene15393		-0.834253	7.16712	-3.80619	0.00605433	0.0233023	-2.67251		-0.902817	7.16712	-3.68415	0.00714457	0.0377747	-2.71261
Contig20206	A9NTP6	23433	AT2G46910.1	NP_566091.1	putative plastid-lipid-associated protein 10 [Arabidopsis thaliana] sp|Q8W4F1.1|PAP10_ARATH RecName: Full=Probable plastid-lipid-associated protein 10, chloroplastic; AltName: Full=Fibrillin-10; Flags: Precursor gb|AAL32675.1| Unknown protein [Arabidopsis thaliana] gb|AAC34229.2| Expressed protein [Arabidopsis thaliana] gb|AAM13344.1| unknown protein [Arabidopsis thaliana] gb|AEC10770.1| putative…	sp_v3.0_unigene20206		-0.662905	7.52057	-5.04977	0.00127032	0.00817867	-1.00084		-0.902676	7.52057	-6.15032	0.000381946	0.00719639	0.401097
Contig9414	B8LPZ9	21204	AT5G18660.1	NP_197367.1	Unassigned protein	sp_v3.0_unigene9414		-1.32929	9.32552	-7.71454	8.80714e-05	0.00169763	1.86346		-0.901736	9.32552	-4.68075	0.00197179	0.0175768	-1.3469
Contig22679	A9NN07	34107	AT1G32220.1	NP_564390.1	NAD(P)-binding Rossmann-fold-containing protein [Arabidopsis thaliana] sp|Q9FVR6.1|Y1222_ARATH RecName: Full=Uncharacterized protein At1g32220, chloroplastic; Flags: Precursor gb|AAG23446.1|AC084165_12 unknown protein [Arabidopsis thaliana] gb|AAM64920.1| unknown [Arabidopsis thaliana] gb|AAM96988.1| expressed protein [Arabidopsis thaliana] gb|AAN15717.1| expressed protein [Arabidopsis thaliana] …	sp_v3.0_unigene22679		-0.888206	8.26692	-7.14319	0.000146213	0.00228601	1.32225		-0.901709	8.26692	-6.48619	0.000272694	0.00629923	0.758573
Contig3470	A9P2L6	44448	AT5G19730.1	NP_197474.1	Pectinesterase n=1 Tax=Ricinus communis RepID=B9RKG6_RICCO	sp_v3.0_unigene3470		-0.90619	6.82381	-7.30143	0.000126666	0.00208743	1.4757		-0.901388	6.82381	-6.49599	0.000270077	0.00628211	0.768791
AllPine_a_c19151	B9N8M4	18898	AT2G31890.1	NP_850176.1	protein RAP [Arabidopsis thaliana] gb|AAL57655.1| At2g31890/F20M17.7 [Arabidopsis thaliana] gb|AAM91078.1| At2g31890/F20M17.7 [Arabidopsis thaliana] gb|AEC08600.1| protein RAP [Arabidopsis thaliana]	sp_v3.0_unigene98166		-0.345398	7.7093	-3.41592	0.0103585	0.0337794	-3.24102		-0.901291	7.7093	-7.97257	7.07401e-05	0.00343628	2.17857
GG46A6U02GM0Y7	B9T556	23763			ATP binding protein, putative n=1 Tax=Ricinus communis RepID=B9T556_RICCO	sp_v3.0_unigene71274		-0.781975	7.24527	-8.88647	3.40254e-05	0.00108641	2.87126		-0.900231	7.24527	-9.15031	2.78718e-05	0.00253823	3.1426
GFXCM5X02I3RLV	B8LPA5	2533			Unassigned protein	sp_v3.0_unigene65874		-0.578289	9.78081	-3.11039	0.0160042	0.0463774	-3.69746		-0.899406	9.78081	-4.32683	0.00306243	0.0228074	-1.81537
HIF1XHV02D2Z91		5081			unclassified	sp_v3.0_unigene168612		-1.16582	7.20635	-5.67767	0.000627813	0.00528452	-0.242508		-0.899381	7.20635	-3.91768	0.00521442	0.0313567	-2.37993
Contig21803	A9NWW3	26740	AT1G64430.1	NP_176624.2	Unassigned protein	sp_v3.0_unigene21803		-1.16794	8.20731	-9.26937	2.55132e-05	0.000975975	3.17387		-0.899364	8.20731	-6.38429	0.000301632	0.00647638	0.651656
AllPine_a_c23567	D7U166	19290	AT1G52510.1	NP_001031176.1	Contains PF|00561 alpha/beta hydrolase fold [Arabidopsis thaliana]	sp_v3.0_unigene99782		-0.764331	8.39414	-4.16368	0.00377513	0.0168885	-2.16908		-0.899321	8.39414	-4.38183	0.00285644	0.0219773	-1.74135
Contig33155	B8LLC8	43022	AT5G03940.1	NP_196014.1	signal recognition particle subunit [Arabidopsis thaliana] sp|P37107.1|SR54C_ARATH RecName: Full=Signal recognition particle 54 kDa protein, chloroplastic; Short=54 chloroplast protein; Short=54CP; Short=SRP54; AltName: Full=FFC; Flags: Precursor emb|CAA79981.1| 54CP [Arabidopsis thaliana] emb|CAB85514.1| signal recognition particle 54CP protein precursor [Arabidopsis thaliana] gb|AAK93676.1| put…	sp_v3.0_unigene33155		-0.797919	11.1142	-6.57631	0.000249664	0.00305648	0.748839		-0.899242	11.1142	-6.62896	0.00023722	0.00591858	0.906168
Contig9457	A9NTZ9	11898	AT3G48420.1	NP_566903.1	haloacid dehalogenase-like hydrolase domain-containing protein [Arabidopsis thaliana] gb|AAK44065.1|AF370250_1 unknown protein [Arabidopsis thaliana] gb|AAL34240.1| unknown protein [Arabidopsis thaliana] dbj|BAC42744.1| unknown protein [Arabidopsis thaliana] dbj|BAD43629.1| unknown protein [Arabidopsis thaliana] dbj|BAD44558.1| unknown protein [Arabidopsis thaliana] gb|AEE78414.1| haloacid dehalo…	sp_v3.0_unigene9457		-1.19093	10.822	-6.97402	0.000170928	0.00249576	1.15507		-0.899222	10.822	-4.70987	0.0019032	0.0173198	-1.30919
Contig5773	A9NRQ6	17198			Unassigned protein	sp_v3.0_unigene5773		-0.721044	8.30457	-7.23823	0.000134099	0.00216464	1.41475		-0.896419	8.30457	-8.04872	6.63835e-05	0.00334363	2.24486
Contig18660	Q1RN86	44779	AT3G49050.1	NP_190474.1	Calmodulin-binding heat-shock protein, putative n=1 Tax=Ricinus communis RepID=B9RIW9_RICCO	sp_v3.0_unigene18660		-0.962167	8.05608	-5.4048	0.000847284	0.00630718	-0.565138		-0.895296	8.05608	-4.49822	0.00246869	0.0200336	-1.58617
Contig28131	A9NTP5	2999			DUF561 domain containing protein	sp_v3.0_unigene28131		-1.25293	9.67112	-5.61323	0.000673288	0.00551725	-0.317764		-0.893424	9.67112	-3.58005	0.00824254	0.0411758	-2.86318
CL10175Contig1		30454			unclassified	sp_v3.0_unigene42977		0.128914	7.27508	0.683139	0.515425	0.620455	-6.9189		-0.893375	7.27508	-4.23435	0.00344634	0.0244826	-1.94086
Contig32557	D5AAA5	17070	AT3G27200.1	NP_566810.1	Copper binding protein 1 n=2 Tax=Gossypium hirsutum RepID=F4YAW0_GOSHI	sp_v3.0_unigene32557		-1.15409	7.57061	-6.1348	0.000388062	0.00397496	0.27501		-0.893094	7.57061	-4.24621	0.00339431	0.024289	-1.9247
Contig12868	A9T081	1231	AT1G67930.1	NP_176960.1	Golgi transport complex-related protein [Arabidopsis thaliana] gb|AAG52007.1|AC012563_17 putative golgi transport complex protein; 67058-70172 [Arabidopsis thaliana] gb|AEE34723.1| Golgi transport complex-related protein [Arabidopsis thaliana]	sp_v3.0_unigene12868		-0.950004	6.93458	-9.90998	1.61136e-05	0.00078792	3.65398		-0.892274	6.93458	-8.32512	5.29202e-05	0.0029791	2.48068
Contig5404	D5ABI5	20881	AT5G64570.1	NP_201262.1	OSJNBb0079B02.3 protein n=3 Tax=Oryza sativa RepID=Q7X6F6_ORYSJ	sp_v3.0_unigene5404		-0.777274	7.09067	-6.3667	0.000306964	0.00345868	0.526973		-0.891326	7.09067	-6.53013	0.000261182	0.00617758	0.804271
AllPine_a_c32763	A4QMF6	19365			Unassigned protein	sp_v3.0_unigene102880		-0.81486	14.3683	-4.12708	0.00395873	0.0174643	-2.21981		-0.89122	14.3683	-4.03729	0.00445158	0.028537	-2.21242
Contig7762	B8LKW3	28111	AT4G38540.1	NP_195566.1	FAD/NAD(P)-binding oxidoreductase family protein [Arabidopsis thaliana] emb|CAA07575.1| monooxygenase [Arabidopsis thaliana] emb|CAB37510.1| monooxygenase 2 (MO2) [Arabidopsis thaliana] emb|CAB80518.1| monooxygenase 2 (MO2) [Arabidopsis thaliana] gb|AEE86944.1| FAD/NAD(P)-binding oxidoreductase family protein [Arabidopsis thaliana]	sp_v3.0_unigene7762		-0.875012	6.95202	-5.03559	0.00129151	0.00824378	-1.01863		-0.890713	6.95202	-4.58478	0.00221775	0.0187979	-1.47207
Contig2687	A9NWA7	24069	AT1G67040.1	NP_176875.1	Unassigned protein	sp_v3.0_unigene2687		-1.00514	7.37715	-6.21304	0.000358299	0.00377694	0.360795		-0.889649	7.37715	-4.91859	0.00148192	0.0148341	-1.04262
bioGeCo1_euler_14214	A9NSN4	12104			Unassigned protein	sp_v3.0_unigene208124		-0.570841	14.0323	-3.02357	0.0181488	0.0509443	-3.82854		-0.888844	14.0323	-4.2109	0.00355184	0.0249236	-1.97288
Contig8839	D5ADB2	25351	AT5G55950.1	NP_200406.1	Nucleotide/sugar transporter family protein [Arabidopsis thaliana] dbj|BAB08660.1| unnamed protein product [Arabidopsis thaliana] gb|ABE66252.1| transporter-like [Arabidopsis thaliana] dbj|BAF02090.1| hypothetical protein [Arabidopsis thaliana] gb|AED96702.1| Nucleotide/sugar transporter family protein [Arabidopsis thaliana]	sp_v3.0_unigene8839		-0.870672	6.78108	-8.40149	4.97625e-05	0.00128524	2.4698		-0.887852	6.78108	-7.6628	9.20934e-05	0.00379797	1.90281
Contig7470	P10330	38513	ATMG00665.1	NP_085478.1	NADH-ubiquinone oxidoreductase chain 5 n=325 Tax=Magnoliophyta RepID=NU5M_ARATH	sp_v3.0_unigene7470		-0.435105	9.94889	-3.22743	0.0135281	0.0409974	-3.52162		-0.887624	9.94889	-5.88894	0.000501047	0.0083808	0.112582
Contig12580	A9NVQ1	38988	AT3G51895.1	NP_190758.2	Sulfate/bicarbonate/oxalate exchanger and transporter sat-1 n=5 Tax=Populus RepID=B9H8C3_POPTR	sp_v3.0_unigene12580		-0.84096	6.83422	-6.69702	0.000222146	0.00286886	0.874145		-0.886074	6.83422	-6.31134	0.00032445	0.00668979	0.5743
GG46A6U02HHQZD	A9SDQ5	34553	AT1G02910.1	NP_171790.1	Unassigned protein	sp_v3.0_unigene72286		-1.2028	8.17536	-7.55443	0.000101202	0.00182432	1.71533		-0.88268	8.17536	-4.95858	0.00141357	0.0145021	-0.992295
Contig10286	A9NL76	41128	AT4G14540.1	NP_193190.1	nuclear transcription factor Y subunit B-3 [Arabidopsis thaliana] sp|O23310.1|NFYB3_ARATH RecName: Full=Nuclear transcription factor Y subunit B-3; Short=AtNF-YB-3; AltName: Full=Transcriptional activator HAP3C emb|CAB10233.1| CCAAT-binding transcription factor subunit A(CBF-A) [Arabidopsis thaliana] emb|CAB78496.1| CCAAT-binding transcription factor subunit A(CBF-A) [Arabidopsis thaliana] dbj|BA…	sp_v3.0_unigene10286		-0.800696	9.02547	-3.69693	0.00702106	0.0258145	-2.82981		-0.881691	9.02547	-3.64112	0.00757804	0.03917	-2.77469
F5X2MQL01B09T2	Q8GY91	35154	AT4G32320.1	NP_194958.2	L-ascorbate peroxidase [Arabidopsis thaliana] sp|Q8GY91.1|APX6_ARATH RecName: Full=Putative L-ascorbate peroxidase 6; Short=AtAPx08 dbj|BAC42431.1| putative L-ascorbate peroxidase [Arabidopsis thaliana] gb|AAP37708.1| At4g32320 [Arabidopsis thaliana] gb|AEE86039.1| L-ascorbate peroxidase [Arabidopsis thaliana]	sp_v3.0_unigene57498		-1.0949	7.25302	-10.7251	9.31094e-06	0.000635907	4.22167		-0.88041	7.25302	-7.71362	8.81415e-05	0.00373316	1.94873
AllPine_b_c13930	C0PQU7	28376			Unassigned protein	sp_v3.0_unigene185730		-0.800608	7.65509	-5.09316	0.00120786	0.00793774	-0.946613		-0.879952	7.65509	-5.00693	0.00133553	0.0142381	-0.931768
Contig13775	A9NKE9	31090	AT2G40490.1	NP_181581.1	Uroporphyrinogen decarboxylase (Fragment) n=2 Tax=Vitis vinifera RepID=D7T4F6_VITVI	sp_v3.0_unigene13775		-0.94334	10.107	-5.04007	0.00128478	0.00821256	-1.01301		-0.879923	10.107	-4.20492	0.00357933	0.0250292	-1.98106
Contig10719	A9NMM0	11865	AT2G01110.1	NP_565252.1	TATC-like protein [imported] - Arabidopsis thaliana	sp_v3.0_unigene10719		-0.953373	11.0786	-6.89299	0.000184394	0.00259094	1.07384		-0.879331	11.0786	-5.68646	0.000621877	0.00948965	-0.117337
Contig30839		40591			Unassigned protein	sp_v3.0_unigene30839		-0.414657	8.45664	-3.00828	0.0185569	0.0517323	-3.85168		-0.879296	8.45664	-5.7057	0.000609108	0.00944085	-0.0952488
Contig30216	A9NKG6	44671	AT5G28750.1	NP_198227.1	chloroplast Tha4-1 [Physcomitrella patens]	sp_v3.0_unigene30216		-0.753751	8.87203	-4.27511	0.00327105	0.0153583	-2.01583		-0.878777	8.87203	-4.45803	0.00259567	0.0207004	-1.63953
GD4IA4404IPOP4	B6U7U0	10742			Ribosomal large subunit pseudouridine synthase B n=2 Tax=Andropogoneae RepID=B6U7U0_MAIZE	sp_v3.0_unigene79328		-1.0687	9.58923	-9.91678	1.60374e-05	0.00078792	3.65891		-0.878409	9.58923	-7.29049	0.000127919	0.00440033	1.55791
Contig5261	B8LLU5	4099	AT2G35710.1	NP_565817.2	Glucosyltransferase, putative n=1 Tax=Ricinus communis RepID=B9SSF3_RICCO	sp_v3.0_unigene5261		-0.935462	8.4838	-6.3812	0.000302559	0.00343714	0.542498		-0.877851	8.4838	-5.35602	0.00089486	0.0115839	-0.504998
CL12Contig13	B8LRI6	43107	AT3G52430.1	NP_190811.1	pfam01764, Lipase_3, Lipase (class 3)	sp_v3.0_unigene49524		0.0645329	7.59683	0.490336	0.638165	0.726003	-7.04077		-0.877649	7.59683	-5.96455	0.000462815	0.00798695	0.196995
Contig13911	F6HZU3	40496	AT4G28740.1	NP_567817.1	DUF3493 domain containing protein	sp_v3.0_unigene13911		-1.0879	8.45163	-5.21338	0.00105179	0.00719273	-0.797788		-0.877547	8.45163	-3.76136	0.00643235	0.0352766	-2.60181
AllPine_a_rep_C92999	I3T1A7	17124			Unassigned protein	sp_v3.0_unigene136078		-0.947687	8.30606	-8.80683	3.61731e-05	0.00110527	2.80676		-0.877018	8.30606	-7.28967	0.000128014	0.00440033	1.55714
Contig22238	Q76H95	39482	AT4G36920.1	NP_001190938.1	APETALA2-like protein 1 n=1 Tax=Pinus thunbergii RepID=Q76H95_PINTH	sp_v3.0_unigene22238		-1.83485	9.10142	-9.20458	2.67677e-05	0.000988328	3.12351		-0.876619	9.10142	-3.93331	0.0051071	0.0310406	-2.35792
AllPine_a_c12187	Q8L785-2	7094	AT3G48110.1	NP_190394.3	Glycyl-tRNA synthetase 2, chloroplast/mitochondrial, putative n=1 Tax=Ricinus communis RepID=B9RCZ0_RICCO	sp_v3.0_unigene95220		-0.999806	8.02519	-6.93596	0.000177111	0.00253519	1.11701		-0.875308	8.02519	-5.43121	0.000822702	0.0111003	-0.415411
Contig603	B8LMT1	19204	AT1G48300.1	NP_175264.2	Unassigned protein	sp_v3.0_unigene603		-0.513923	8.12611	-5.43354	0.000820569	0.00616887	-0.53066		-0.874381	8.12611	-8.26858	5.54036e-05	0.00302979	2.43304
Contig7186	A9NXT3	14580	AT1G23310.1	NP_564192.2	alanine aminotransferase [Oryza sativa Indica Group]	sp_v3.0_unigene7186		-0.809364	8.11471	-5.56553	0.000709296	0.00565422	-0.373833		-0.87304	8.11471	-5.36959	0.000881332	0.0114865	-0.488765
Contig12682	Q9ZP55	27398	AT1G60500.1	NP_176252.1	Dynamin related protein 4C [Arabidopsis thaliana] gb|AAB71966.1| similar to 'Mx' GTP-binding proteins [Arabidopsis thaliana] gb|AEE33694.1| Dynamin related protein 4C [Arabidopsis thaliana]	sp_v3.0_unigene12682		-1.26944	7.50042	-8.48833	4.6426e-05	0.00124987	2.54324		-0.872423	7.50042	-5.21773	0.00104658	0.0123979	-0.671908
Contig7370	A9NT29	17216	AT3G12685.1	NP_566432.1	DUF212 domain containing protein	sp_v3.0_unigene7370		-1.02345	8.50345	-10.2077	1.31296e-05	0.000729918	3.86667		-0.871608	8.50345	-7.77548	8.35849e-05	0.0036911	2.00427
Contig11052	C0PTD1	15276	AT5G17330.1	NP_197235.1	Glutamate decarboxylase n=2 Tax=Pinaceae RepID=A0EJ89_PINPS	sp_v3.0_unigene11052		-0.712065	6.70305	-6.23227	0.00035138	0.00371569	0.381756		-0.87128	6.70305	-6.82071	0.000197415	0.00538275	1.10043
AllPine_a_c18287	B9EZ42	26632	AT4G29590.1	NP_194688.1	Os01g0712500 protein n=3 Tax=Oryza sativa Japonica Group RepID=C7IXK3_ORYSJ	sp_v3.0_unigene97662		-0.94731	8.4904	-5.9075	0.000491349	0.00454954	0.0212019		-0.870829	8.4904	-4.85724	0.00159398	0.015475	-1.1203
Contig9278	B8LP12	19687	AT3G02640.1	NP_566178.1	Unassigned protein	sp_v3.0_unigene9278		-0.911592	6.87061	-8.08983	6.41571e-05	0.00146936	2.20042		-0.869174	6.87061	-6.89906	0.000183345	0.00515516	1.17853
Contig5852	B8LQC8	23077	AT2G23390.1	NP_179920.1	DUF482 domain containing protein	sp_v3.0_unigene5852		-0.888718	8.30392	-6.63697	0.000235388	0.00296625	0.81203		-0.868338	8.30392	-5.80016	0.000550481	0.00887526	0.012471
AllPine_a_c48027	B9H620	24262	AT3G12870.1	NP_187893.1	Unassigned protein	sp_v3.0_unigene113753		-0.830288	7.18296	-4.94173	0.00144193	0.00876769	-1.13708		-0.868263	7.18296	-4.62218	0.0021181	0.0183086	-1.42313
Contig17696		17065			Herpes_gp2 domain containing protein	sp_v3.0_unigene17696		-1.20559	7.70425	-6.58116	0.000248487	0.00305133	0.753912		-0.866998	7.70425	-4.23317	0.0034516	0.0245041	-1.94248
AllPine_a_c51853	D8R255	4415			Unassigned protein	sp_v3.0_unigene116898		-1.01669	7.17275	-9.86517	1.66258e-05	0.000798545	3.62141		-0.86677	7.17275	-7.52256	0.000104069	0.00399517	1.77467
Contig2398	D5A9B9	22430	AT5G57930.2	NP_200601.3	APO protein 2 [Arabidopsis thaliana] gb|AED96973.1| APO protein 2 [Arabidopsis thaliana]	sp_v3.0_unigene2398		-1.10959	9.56538	-7.98144	7.02164e-05	0.00153694	2.10455		-0.865921	9.56538	-5.5711	0.000704985	0.0102112	-0.25091
Contig35453	A9NY19	18161	AT5G02120.1	NP_195832.1	OHP, putative n=1 Tax=Ricinus communis RepID=B9SZY4_RICCO	sp_v3.0_unigene35453		-1.01146	10.7221	-5.8838	0.000503768	0.00461287	-0.005652		-0.865049	10.7221	-4.50087	0.00246056	0.0200162	-1.58266
Contig29297	B1PPT2	11225	AT1G66230.1	NP_176797.1	R2R3-Myb1 transcription factor n=4 Tax=Pinaceae RepID=B1PPT2_PINPS	sp_v3.0_unigene29297		-0.976252	7.27328	-4.85427	0.00159963	0.00941264	-1.24863		-0.864972	7.27328	-3.84688	0.00573195	0.0330895	-2.48002
Contig29762	B8LP25	16907	AT3G56290.1	NP_191188.1	uncharacterized protein [Arabidopsis thaliana] emb|CAB87428.1| putative protein [Arabidopsis thaliana] gb|AAL32581.1| putative protein [Arabidopsis thaliana] gb|AAM10237.1| putative protein [Arabidopsis thaliana] dbj|BAF00005.1| hypothetical protein [Arabidopsis thaliana] gb|AEE79505.1| uncharacterized protein [Arabidopsis thaliana]	sp_v3.0_unigene29762		-1.58636	9.79399	-10.3688	1.17778e-05	0.00069991	3.97917		-0.864738	9.79399	-5.05543	0.00126198	0.0138704	-0.871392
Contig11028	A9P0I4	34558	AT3G55360.1	NP_191096.1	Trans-2-enoyl-CoA reductase n=1 Tax=Gossypium hirsutum RepID=A9XUG8_GOSHI	sp_v3.0_unigene11028		-1.06326	11.2292	-9.83367	1.69968e-05	0.00080753	3.59842		-0.863466	11.2292	-7.14273	0.000146274	0.0046411	1.41677
Contig18621	B8LME6	36237	AT3G07880.1	NP_187445.1	Pollen tube RhoGDI2 n=1 Tax=Nicotiana tabacum RepID=Q1ZZN8_TOBAC	sp_v3.0_unigene18621		-0.534885	8.34461	-3.83646	0.00581267	0.0227281	-2.62921		-0.863334	8.34461	-5.53853	0.000730621	0.0104328	-0.288956
Contig4376	B8LPW4	5242			Unassigned protein	sp_v3.0_unigene4376		-0.843393	6.71783	-7.46375	0.000109603	0.00190462	1.63023		-0.863255	6.71783	-6.83299	0.000195131	0.00534636	1.11272
CL1101Contig1	B9SNB8	33577	AT1G49870.1	NP_001117458.1	Unassigned protein	sp_v3.0_unigene42335		-0.491461	7.10878	-3.74011	0.00662044	0.0246664	-2.76746		-0.863195	7.10878	-5.87556	0.000508169	0.00843429	0.0975661
CL3804Contig1	Q6ZAL2	23083	AT5G65140.1	NP_001119501.1	putative trehalose-phosphatase [Oryza sativa Japonica Group] dbj|BAH01631.1| unnamed protein product [Oryza sativa Japonica Group]	sp_v3.0_unigene47995		-0.995476	7.06736	-7.3925	0.000116753	0.00197758	1.56276		-0.862554	7.06736	-5.72917	0.000593919	0.00930442	-0.0683669
AllPine_b_c21109	Q10AX2	28286	AT5G08720.1	NP_680157.1	uncharacterized protein [Arabidopsis thaliana] emb|CAC35877.1| putative protein [Arabidopsis thaliana] dbj|BAC42510.1| unknown protein [Arabidopsis thaliana] gb|AAO64894.1| At5g08720 [Arabidopsis thaliana] gb|AED91341.1| uncharacterized protein [Arabidopsis thaliana]	sp_v3.0_unigene188376		-0.749571	7.84131	-5.66391	0.000637228	0.00533933	-0.258527		-0.861364	7.84131	-5.82151	0.000538118	0.00878161	0.0366421
Contig7355	A9NVU0	8965	AT5G12860.1	NP_568283.2	2-oxoglutarate/malate translocator n=3 Tax=Spermatophyta RepID=B9GF08_POPTR	sp_v3.0_unigene7355		-0.814489	7.88493	-7.10836	0.000150956	0.00232953	1.2881		-0.860763	7.88493	-6.71912	0.000217484	0.00565797	0.998073
Contig7166	C0PTR2	5338	AT1G44920.1	NP_564492.1	uncharacterized protein [Arabidopsis thaliana] gb|AAF78277.1|AC020576_21 Contains similarity to hypothetical protein F27F5.3 gi|7767678 from Arabidopsis thaliana F27F5 gb|AC007915 and contains a terpene synthase PF|01397 domain gb|AAK44131.1|AF370316_1 unknown protein [Arabidopsis thaliana] gb|AAL34275.1| unknown protein [Arabidopsis thaliana] gb|AEE32064.1| uncharacterized protein [Arabidopsis t…	sp_v3.0_unigene7166		-0.688172	8.4868	-6.72393	0.000216485	0.00282697	0.901834		-0.860362	8.4868	-7.51887	0.000104407	0.0039967	1.77126
Contig15684	A9NQ78	39934			Emb|CAB85509.1 n=2 Tax=Arabidopsis RepID=Q9LZC0_ARATH	sp_v3.0_unigene15684		-0.743303	7.46632	-3.78471	0.00623237	0.0237709	-2.70331		-0.860143	7.46632	-3.91726	0.00521731	0.03136	-2.38051
Contig16732	D7L6A3	23282	AT3G17040.1	NP_001189914.1	pre-mRNA splicing factor, putative	sp_v3.0_unigene16732		-0.608424	7.79348	-3.63325	0.00766039	0.0274275	-2.92218		-0.860018	7.79348	-4.59347	0.00219415	0.0186886	-1.46068
HLKU4M001BI4PY	Q8VZT6	9790			thioredoxin-like 3-2 [Arabidopsis thaliana] sp|Q8VZT6.1|TRL32_ARATH RecName: Full=Thioredoxin-like 3-2, chloroplastic; AltName: Full=Thioredoxin WCRKC-2; Flags: Precursor gb|AAL36206.1| putative thioredoxin [Arabidopsis thaliana] gb|AAM51365.1| putative thioredoxin [Arabidopsis thaliana] gb|AED90720.1| thioredoxin-like 3-2 [Arabidopsis thaliana]	sp_v3.0_unigene148085		-0.629428	8.07578	-3.52322	0.00891738	0.0303699	-3.08294		-0.857879	8.07578	-4.29501	0.00318899	0.0234057	-1.85841
Contig7068	A3QT95	40949	AT5G03760.1	NP_195996.1	Cellulose synthase-like A2 n=1 Tax=Pinus taeda RepID=A3QT95_PINTA	sp_v3.0_unigene7068		-0.801688	6.81377	-6.00982	0.000441487	0.00428006	0.136305		-0.857775	6.81377	-5.75141	0.000579918	0.00917324	-0.042972
Contig5549	A9NUT6	19561	AT1G04880.1	NP_171980.1	ARID multi-domain protein	sp_v3.0_unigene5549		-0.535431	8.91033	-4.55581	0.00229848	0.012124	-1.63781		-0.857398	8.91033	-6.52514	0.000262461	0.00618005	0.799098
F7QVD2L01CT28N	A4QMH5	36738			Unassigned protein	sp_v3.0_unigene59432		-1.54576	9.80783	-9.25376	2.58094e-05	0.00098237	3.16177		-0.857166	9.80783	-4.58972	0.0022043	0.0187512	-1.4656
CL19290Contig1	F4I1A6	5149	AT1G22210.1	NP_173640.1	Trehalose-phosphatase 1 n=3 Tax=Physcomitrella patens subsp. patens RepID=A6MIZ3_PHYPA	sp_v3.0_unigene45594		-0.907607	6.94227	-7.07928	0.000155046	0.0023579	1.25948		-0.855945	6.94227	-5.97149	0.000459476	0.00795357	0.204694
CL12769Contig1	I1I748	23182	AT2G32640.1	NP_180823.3	Unassigned protein	sp_v3.0_unigene166380		-0.783616	7.12521	-7.32588	0.000123915	0.00206732	1.49916		-0.855226	7.12521	-7.15126	0.000145138	0.0046411	1.42499
Contig14323	D7T9R5	12405	AT4G20130.1	NP_193746.3	plastid transcriptionally active 14 protein [Arabidopsis thaliana] gb|AAO42203.1| unknown protein [Arabidopsis thaliana] gb|AAO63895.1| unknown protein [Arabidopsis thaliana] dbj|BAF02014.1| hypothetical protein [Arabidopsis thaliana] gb|AEE84278.1| plastid transcriptionally active 14 protein [Arabidopsis thaliana]	sp_v3.0_unigene14323		-0.71928	8.40024	-5.27416	0.000981485	0.00686149	-0.723352		-0.854994	8.40024	-5.60742	0.00067756	0.00998674	-0.208651
AllPine_a_c4849	C0PQ43	29632	AT5G03260.1	NP_195946.2	Laccase n=1 Tax=Pinus taeda RepID=Q9AUH9_PINTA	sp_v3.0_unigene93738		-0.835649	7.13556	-4.21482	0.00353398	0.0161449	-2.09852		-0.854793	7.13556	-3.85622	0.00566062	0.0328601	-2.46678
AllPine_b_c33060	A9NSD5	29212	AT1G23360.1	NP_973894.1	[H] COG2226 Methylase involved in ubiquinone/menaquinone biosynthesis	sp_v3.0_unigene194281		-0.979912	7.53826	-6.1751	0.000372402	0.00387079	0.319294		-0.854337	7.53826	-4.81539	0.00167575	0.0160255	-1.17361
Contig24343	A9NSB1	105	AT5G35740.1	NP_198423.1	carbohydrate-binding X8 domain-containing protein [Arabidopsis thaliana] dbj|BAB09273.1| unnamed protein product [Arabidopsis thaliana] gb|AAM61369.1| unknown [Arabidopsis thaliana] gb|ABD59063.1| At5g35740 [Arabidopsis thaliana] gb|AED94013.1| carbohydrate-binding X8 domain-containing protein [Arabidopsis thaliana]	sp_v3.0_unigene24343		-0.739709	10.6388	-7.11221	0.000150423	0.00232953	1.29188		-0.853644	10.6388	-7.34117	0.000122229	0.00432359	1.60575
HLKU4M004IWRKZ	A9RV30	27463			Unassigned protein	sp_v3.0_unigene152829		0.147418	7.30992	0.961451	0.366818	0.478356	-6.68283		-0.853227	7.30992	-4.97722	0.00138291	0.014353	-0.968921
G5KS2UX02HUK91	Q93YW0	32859	AT1G27510.1	NP_564287.1	Unassigned protein	sp_v3.0_unigene61150		-1.02403	8.87976	-6.41828	0.000291615	0.00335082	0.582074		-0.852552	8.87976	-4.77936	0.00174987	0.016522	-1.21972
Contig7121	C0PSL7	20823	AT2G25810.1	NP_180152.1	Tonoplast intrinsic protein, putative n=1 Tax=Ricinus communis RepID=B9RS20_RICCO	sp_v3.0_unigene7121		-0.588085	7.35827	-3.17874	0.0145048	0.0431761	-3.59463		-0.852504	7.35827	-4.12151	0.00398748	0.0267523	-2.09567
AllPine_a_rep_C99843	A9NZT0	31661	AT2G39730.1	NP_850321.1	chloroplast ribulose-1,5-bisphosphate carboxylase/oxygenase activase small protein isoform [Acer rubrum]	sp_v3.0_unigene140378		-0.78845	15.2061	-4.25349	0.00336278	0.0156163	-2.04542		-0.852406	15.2061	-4.11305	0.00403166	0.0269005	-2.10736
Contig6965	Q6B8N5	35372	AT2G24060.1	NP_179984.1	Translation initiation factor IF-3 (Fragment) n=1 Tax=Vitis vinifera RepID=D7U1D4_VITVI	sp_v3.0_unigene6965		-0.690355	10.5449	-3.83623	0.00581451	0.0227281	-2.62955		-0.852063	10.5449	-4.23495	0.00344371	0.0244768	-1.94004
AllPine_a_rep_C67521	A9NLU2	3442	AT4G18360.1	NP_193570.1	Glycolate oxidase n=1 Tax=Zantedeschia aethiopica RepID=Q84LB8_ZANAE	sp_v3.0_unigene126978		-0.591337	13.7348	-2.73074	0.0279043	0.0687817	-4.27345		-0.851934	13.7348	-3.51881	0.00897217	0.0436042	-2.95237
G5KS2UX02HOSLT	A4QM13	11802			DNA-directed RNA polymerase n=1 Tax=Pinus koraiensis RepID=A4QM13_PINKO	sp_v3.0_unigene62073		-1.0139	10.7899	-6.41585	0.000292317	0.00335377	0.579492		-0.851869	10.7899	-4.82145	0.00166363	0.0159746	-1.16587
Contig6186	B9RM63	7099	AT1G65230.1	NP_176702.2	DUF2358 domain containing protein	sp_v3.0_unigene6186		-1.08743	9.08041	-5.35927	0.000891603	0.00649576	-0.620003		-0.849984	9.08041	-3.7468	0.0065606	0.0357313	-2.62265
Contig27598	A9NW99	2592	AT5G23570.1	NP_197747.1	protein SUPPRESSOR OF GENE SILENCING 3 homolog [Zea mays] sp|A1Y2B7.1|SGS3_MAIZE RecName: Full=Protein SUPPRESSOR OF GENE SILENCING 3 homolog; AltName: Full=Protein LEAFBLADELESS 1; AltName: Full=ZmSGS3 gb|ABH10613.1| leafbladeless1 [Zea mays] gb|ACN33294.1| unknown [Zea mays]	sp_v3.0_unigene27598		-0.561393	7.17908	-5.37687	0.000874175	0.00641764	-0.598761		-0.849356	7.17908	-7.27608	0.000129591	0.00441795	1.54426
G5KS2UX02G8PLG	A9NLT8	13144	AT3G03990.1	NP_566220.1	hydrolase [Platanus x acerifolia]	sp_v3.0_unigene62146		-0.652342	8.54615	-4.80928	0.00168807	0.00974112	-1.30645		-0.849079	8.54615	-5.59884	0.000683929	0.0100279	-0.218616
Contig14342	Q6NLC1	19043	AT1G54350.1	NP_175837.2	ABC transporter D family member 2, chloroplastic n=2 Tax=Arabidopsis RepID=AB2D_ARATH	sp_v3.0_unigene14342		-0.729219	8.57315	-4.85098	0.00160592	0.00942833	-1.25285		-0.849021	8.57315	-5.05167	0.00126751	0.013897	-0.876058
Contig16848	D5AC78	17591			Unassigned protein	sp_v3.0_unigene16848		-1.21616	8.90615	-9.0719	2.95589e-05	0.00101807	3.01933		-0.848837	8.90615	-5.66339	0.000637588	0.00957668	-0.143901
Contig13153	D5A7S4	32582	AT5G17570.1	NP_568352.1	TatD related DNase [Arabidopsis thaliana] gb|ABN04753.1| At5g17570 [Arabidopsis thaliana] gb|AED92444.1| TatD related DNase [Arabidopsis thaliana]	sp_v3.0_unigene13153		-0.693249	9.81624	-5.70528	0.000609385	0.00519703	-0.210449		-0.848736	9.81624	-6.24748	0.000346012	0.00687814	0.506016
F5X2MQL01EZI5J	I1IQ89	3762	AT5G15948.1	NP_001119232.1	S-adenosylmethionine decarboxylase (Fragment) n=1 Tax=Prunus persica RepID=Q6KC47_PRUPE	sp_v3.0_unigene53182		-0.837857	6.79985	-7.71777	8.78269e-05	0.00169554	1.86643		-0.848072	6.79985	-6.98714	0.000168852	0.0049735	1.26545
Contig4520	G8J771	9468	ATCG00360.1		Photosystem I assembly protein ycf3 n=1 Tax=Pinus thunbergii RepID=C3VYX2_PINTH	sp_v3.0_unigene4520		-1.27492	12.5059	-7.92086	7.38814e-05	0.00156852	2.05046		-0.848025	12.5059	-4.71241	0.00189732	0.0173079	-1.3059
Contig28790	A9NZW9	37804	AT4G15510.1	NP_001031646.1	PsbP n=1 Tax=Gossypium hirsutum RepID=E5LBM4_GOSHI	sp_v3.0_unigene28790		-1.03032	8.58937	-5.89731	0.000496645	0.00457638	0.00966706		-0.84714	8.58937	-4.33693	0.00302342	0.0226427	-1.80175
Contig2953	Q6TPH1	41096	AT4G13700.1	NP_193106.3	purple acid phosphatase [Nicotiana tabacum]	sp_v3.0_unigene2953		-0.299304	8.34695	-1.86227	0.102765	0.181331	-5.57176		-0.846913	8.34695	-4.71319	0.00189553	0.0173079	-1.30489
Contig17794	B8LMJ0	4271	AT5G45120.1	NP_199325.1	aspartyl protease family protein [Arabidopsis thaliana] dbj|BAB09497.1| chloroplast nucleoid DNA-binding protein-like [Arabidopsis thaliana] gb|AED95207.1| aspartyl protease family protein [Arabidopsis thaliana]	sp_v3.0_unigene17794		-0.573689	9.78513	-2.8515	0.0233437	0.0607653	-4.0896		-0.84671	9.78513	-3.76424	0.0064074	0.0351685	-2.59771
Contig1006	B8LMG5	1397	AT4G01130.1	NP_192022.1	lanatoside 15'-O-acetylesterase [Digitalis lanata]	sp_v3.0_unigene1006		-0.800192	7.68667	-4.70537	0.00191362	0.0106606	-1.44114		-0.846196	7.68667	-4.45057	0.00262001	0.0208325	-1.64946
AllPine_a_rep_C112514		21840			unclassified	sp_v3.0_unigene143874		-0.934756	7.16277	-7.61351	9.61168e-05	0.00177379	1.7703		-0.845612	7.16277	-6.16032	0.000378064	0.00719639	0.411949
Contig7599	A9NQE7	6102	AT4G01995.1	NP_680560.1	Unassigned protein	sp_v3.0_unigene7599		-1.13449	8.93127	-10.7187	9.35018e-06	0.000635907	4.21734		-0.845046	8.93127	-7.14107	0.000146496	0.0046411	1.41518
AllPine_a_rep_C81147	D8U4B8	16752			Nudix/7,8-dihydro-8-oxoguanine triphosphatase n=1 Tax=Volvox carteri f. nagariensis RepID=D8U4B8_VOLCA	sp_v3.0_unigene129765		-0.740797	8.04553	-5.83231	0.000531977	0.00475797	-0.0642718		-0.844986	8.04553	-5.95026	0.000469784	0.00804297	0.181103
CL12540Contig1	G7JJA9	23667	AT1G11950.1	NP_172659.3	Unassigned protein	sp_v3.0_unigene59943		-0.646222	8.48057	-3.52272	0.00892352	0.0303792	-3.08366		-0.844575	8.48057	-4.11793	0.0040061	0.0267967	-2.10061
Contig29129	A9NVJ4	26830	AT1G60230.1	NP_564755.1	radical SAM domain-containing protein [Arabidopsis thaliana] gb|AAK96886.1| Unknown protein [Arabidopsis thaliana] gb|AAM10038.1| unknown protein [Arabidopsis thaliana] gb|AEE33668.1| radical SAM domain-containing protein [Arabidopsis thaliana]	sp_v3.0_unigene29129		-0.879169	8.11575	-5.22728	0.00103524	0.00711651	-0.780717		-0.844172	8.11575	-4.48931	0.00249626	0.0201755	-1.59798
Contig36556	D5ADX0	31809			TatD related DNase [Arabidopsis thaliana] gb|ABN04753.1| At5g17570 [Arabidopsis thaliana] gb|AED92444.1| TatD related DNase [Arabidopsis thaliana]	sp_v3.0_unigene36556		-0.661325	9.84112	-4.90728	0.00150191	0.00903873	-1.18089		-0.843887	9.84112	-5.60087	0.000682417	0.0100279	-0.216258
umA_euler_26546	B8LN55	6153	AT1G25510.1	NP_173922.1	aspartyl protease-like protein [Arabidopsis thaliana] gb|AAG50814.1|AC079281_16 hypothetical protein [Arabidopsis thaliana] gb|AAM20575.1| unknown protein [Arabidopsis thaliana] gb|AAN15613.1| unknown protein [Arabidopsis thaliana] dbj|BAF00436.1| hypothetical protein [Arabidopsis thaliana] gb|AEE30636.1| aspartyl protease-like protein [Arabidopsis thaliana]	sp_v3.0_unigene210213		-0.618147	6.79085	-2.99097	0.0190306	0.0526347	-3.87789		-0.842657	6.79085	-3.64684	0.00751887	0.0389683	-2.76643
AllPine_a_c79997	Q8S9M1-6	9671			Unassigned protein	sp_v3.0_unigene129278		-0.946623	8.36796	-5.08356	0.00122138	0.00796906	-0.958585		-0.841337	8.36796	-4.04116	0.00442898	0.0284602	-2.20702
Contig11621	A9NSF0	36973	AT1G22640.1	NP_564176.2	transcription factor DcMYB3-1 [Daucus carota]	sp_v3.0_unigene11621		-0.885754	6.72741	-8.7932	3.65557e-05	0.00110801	2.79566		-0.840615	6.72741	-7.46407	0.000109572	0.00412519	1.72059
AllPine_b_c11166	F6HYX5	8608	AT5G27390.1	NP_198091.2	Mog1/PsbP/DUF1795-like photosystem II reaction center PsbP family protein [Arabidopsis thaliana] gb|AED93681.1| Mog1/PsbP/DUF1795-like photosystem II reaction center PsbP family protein [Arabidopsis thaliana]	sp_v3.0_unigene184799		-0.869359	8.31694	-5.61224	0.000674009	0.00551979	-0.318917		-0.839967	8.31694	-4.85003	0.00160774	0.0155752	-1.12946
Contig17061	A9NL08	42928	AT2G47400.1	NP_566100.2	auxin-induced putative CP12 domain-containing protein [Arachis hypogaea]	sp_v3.0_unigene17061		-0.311305	9.43907	-1.73468	0.124256	0.209342	-5.75133		-0.839935	9.43907	-4.18624	0.00366663	0.0254141	-2.00665
Contig16473	A9NZE7	10999	AT4G39330.1	NP_195643.1	Putative sinapyl alcohol dehydrogenase (Fragment) n=1 Tax=Cedrus deodara RepID=E5F5N8_CEDDE	sp_v3.0_unigene16473		-3.14625	9.32809	-17.2343	3.20189e-07	0.000197252	7.51994		-0.838281	9.32809	-4.10708	0.00406311	0.0270161	-2.1156
Contig6404	A9NZF5	39242	AT5G11260.1	NP_568246.1	Transcription factor hy5, putative n=1 Tax=Ricinus communis RepID=B9RP68_RICCO	sp_v3.0_unigene6404		-0.400977	8.00338	-2.98789	0.0191162	0.0527665	-3.88255		-0.837644	8.00338	-5.58277	0.000696039	0.0101304	-0.237308
Contig28680	D5AA68	1319	AT1G25510.1	NP_173922.1	Unassigned protein	sp_v3.0_unigene28680		-0.84564	7.55794	-4.22823	0.00347357	0.0159818	-2.08008		-0.837123	7.55794	-3.74375	0.00658776	0.0358355	-2.62701
Contig5565		44617			Unassigned protein	sp_v3.0_unigene5565		-1.49394	8.07111	-6.85786	0.000190598	0.00263261	1.03838		-0.835818	8.07111	-3.43172	0.0101316	0.0471329	-3.07996
GG46A6U01DT3OB		18440			unclassified	sp_v3.0_unigene84153		-0.82404	8.24165	-5.82874	0.000534	0.00476333	-0.0683541		-0.834881	8.24165	-5.28197	0.000972827	0.0120685	-0.594027
Contig10274	Q9FM04	8869	AT5G62930.1	NP_201098.1	putative esterase [Oryza sativa Japonica Group]	sp_v3.0_unigene10274		-0.723133	8.38875	-5.4772	0.000781755	0.0059909	-0.478513		-0.834312	8.38875	-5.65215	0.000645399	0.00967972	-0.156866
AllPine_a_c94646	Q8L7L0	43993	AT5G18570.1	NP_197358.2	GTP1/OBG family protein [Arabidopsis thaliana] gb|AAM91598.1| GTP-binding protein obg-like [Arabidopsis thaliana] gb|AAP37780.1| At5g18570 [Arabidopsis thaliana] gb|AED92580.1| GTP1/OBG family protein [Arabidopsis thaliana]	sp_v3.0_unigene137164		-1.02344	7.91855	-6.06208	0.00041821	0.00414383	0.194558		-0.83394	7.91855	-4.41815	0.00272872	0.0213637	-1.6927
Contig7696	B8LRT4	26024	AT3G15520.1	NP_188171.2	putative peptidyl-prolycis-trans isomerase protein [Oryza sativa Japonica Group] dbj|BAD30114.1| putative peptidyl-prolycis-trans isomerase protein [Oryza sativa Japonica Group]	sp_v3.0_unigene7696		-0.934442	9.53691	-5.31349	0.000938756	0.00668658	-0.675458		-0.833724	9.53691	-4.24028	0.00342021	0.0243875	-1.93277
Contig7538	A9NTG3	37785	AT5G19855.1	NP_568382.1	Chaperonin-like RbcX protein [Arabidopsis thaliana] gb|AAM65713.1| unknown [Arabidopsis thaliana] gb|AAO42050.1| unknown protein [Arabidopsis thaliana] gb|AAO50682.1| unknown protein [Arabidopsis thaliana] gb|AED92757.1| Chaperonin-like RbcX protein [Arabidopsis thaliana]	sp_v3.0_unigene7538		-0.507144	7.78586	-2.98802	0.0191126	0.0527665	-3.88236		-0.833636	7.78586	-4.39313	0.00281603	0.0217741	-1.7262
Contig8228	Q1M317	36523	AT3G06510.2	NP_566285.1	Putative beta-glycosidase n=1 Tax=Pinus taeda RepID=Q1M317_PINTA	sp_v3.0_unigene8228		-0.201241	8.85496	-1.05961	0.322827	0.433956	-6.58456		-0.833591	8.85496	-3.92579	0.00515844	0.0311881	-2.36851
Contig30104	A9NKZ3	23264	AT5G64040.2	NP_201209.1	Photosystem I reaction center subunit n=1 Tax=Nicotiana tabacum RepID=D2K7Z2_TOBAC	sp_v3.0_unigene30104		-1.1808	13.9929	-7.94651	7.23042e-05	0.00155733	2.0734		-0.833332	13.9929	-5.01606	0.00132132	0.0141262	-0.920366
Contig5799	D5AAC1	2880	AT3G19820.1	NP_001189937.1	ovule/fiber cell elongation protein Ghfe1 [Gossypium hirsutum] gb|ACO51065.1| fiber cell elongation protein [Gossypium hirsutum]	sp_v3.0_unigene5799		-0.75551	9.52598	-3.89494	0.00537487	0.0215542	-2.5459		-0.833259	9.52598	-3.84226	0.00576763	0.0332222	-2.48658
Contig2685	A9NR01	20187			Unassigned protein	sp_v3.0_unigene2685		-0.820863	11.3248	-4.50384	0.00245149	0.0126571	-1.70692		-0.831117	11.3248	-4.07868	0.00421652	0.0275575	-2.1549
Contig17541	A9NVC7	36543	AT1G22170.1	NP_564161.1	Phosphoglycerate mutase, putative n=1 Tax=Ricinus communis RepID=B9RJG7_RICCO	sp_v3.0_unigene17541		-0.265413	9.21627	-2.06969	0.0752677	0.143549	-5.27083		-0.830358	9.21627	-5.79154	0.000555563	0.00889901	0.00269096
Contig30772	D7TCF5	23074	AT3G42725.1	NP_566864.1	Unassigned protein	sp_v3.0_unigene30772		-0.982929	9.2182	-5.72602	0.000595935	0.00511161	-0.186432		-0.830224	9.2182	-4.32584	0.00306628	0.0228096	-1.81671
Contig6311	B8LR84	11737	AT1G16860.1	NP_564009.1	Ubiquitin-specific protease family C19-related protein [Arabidopsis thaliana] sp|Q9FZ45.1|Y1686_ARATH RecName: Full=Uncharacterized membrane protein At1g16860 gb|AAF99847.1|AC051629_14 Unknown protein [Arabidopsis thaliana] gb|AAK92824.1| unknown protein [Arabidopsis thaliana] gb|AAM51336.1| unknown protein [Arabidopsis thaliana] gb|AAN31812.1| unknown protein [Arabidopsis thaliana] gb|AEE29511.1…	sp_v3.0_unigene6311		-0.820258	8.40283	-7.05274	0.000158889	0.0023919	1.23328		-0.830158	8.40283	-6.3843	0.000301628	0.00647638	0.651669
Contig11768	A9NKM1	8723	AT2G24090.1	NP_850047.1	50S ribosomal protein L35 n=1 Tax=Picea sitchensis RepID=A9NKM1_PICSI	sp_v3.0_unigene11768		-0.682478	11.1333	-4.13275	0.00392963	0.017374	-2.21193		-0.829867	11.1333	-4.49474	0.00247942	0.020083	-1.59078
AllPine_a_c15397	D7SLZ8	41286			putative cell cycle protein kinase [Oryza sativa Japonica Group]	sp_v3.0_unigene96453		-1.15798	7.10886	-5.99096	0.000450239	0.00432423	0.11519		-0.829098	7.10886	-3.83658	0.00581174	0.0333102	-2.49463
Contig6454	A9NSI1	9719	AT1G55910.1	NP_564703.1	Putative zinc transporter n=1 Tax=Solanum lycopersicum RepID=A1YIQ6_SOLLC	sp_v3.0_unigene6454		-0.686959	7.39521	-3.57742	0.00827254	0.0289161	-3.00357		-0.828797	7.39521	-3.86039	0.00562902	0.0327618	-2.46086
Contig15151	A9SRU6	19091			Unassigned protein	sp_v3.0_unigene15151		-0.972389	7.2729	-4.87797	0.0015551	0.00925597	-1.21829		-0.82743	7.2729	-3.71258	0.00687295	0.0368628	-2.67173
Contig4575	A9NP95	31947	AT4G37470.1	NP_195463.1	Sigma factor sigb regulation protein rsbq, putative n=1 Tax=Ricinus communis RepID=B9R708_RICCO	sp_v3.0_unigene4575		-0.840227	10.0407	-7.5116	0.000105076	0.0018696	1.67525		-0.826496	10.0407	-6.60878	0.000241905	0.00594687	0.885468
Contig27088	A9NQL0	45160	AT4G02530.1	NP_192162.1	chloroplast thylakoid lumen protein [Arabidopsis thaliana] sp|O22773.3|TL16_ARATH RecName: Full=Thylakoid lumenal 16.5 kDa protein, chloroplastic; Flags: Precursor gb|AAK63989.1| AT4g02530/T10P11_17 [Arabidopsis thaliana] gb|AAL87390.1| AT4g02530/T10P11_17 [Arabidopsis thaliana] dbj|BAE98435.1| hypothetical protein [Arabidopsis thaliana] gb|AEE82184.1| chloroplast thylakoid lumen protein [Arabido…	sp_v3.0_unigene27088		-0.950329	10.4668	-4.70094	0.00192393	0.0106958	-1.44691		-0.826074	10.4668	-3.65489	0.00743628	0.0387068	-2.75479
Contig31867	B8LPW9	19745	AT2G20725.1	NP_565483.1	CAAX amino terminal protease family protein [Arabidopsis thaliana] gb|AAK44088.1|AF370273_1 unknown protein [Arabidopsis thaliana] gb|AAL34181.1| unknown protein [Arabidopsis thaliana] gb|AAM15211.1| predicted protein [Arabidopsis thaliana] dbj|BAC42433.1| unknown protein [Arabidopsis thaliana] gb|AEC07062.1| CAAX amino terminal protease family protein [Arabidopsis thaliana]	sp_v3.0_unigene31867		-0.703045	8.30829	-7.5866	9.83964e-05	0.00179515	1.74531		-0.825112	8.30829	-7.96383	7.12607e-05	0.00343628	2.17092
AllPine_a_rep_C92662	D5AAG8	23652			Corona_S2 domain containing protein	sp_v3.0_unigene135891		-0.7486	7.37505	-6.90855	0.000181719	0.00256822	1.08949		-0.823374	7.37505	-6.79641	0.00020202	0.00542292	1.07606
AllPine_a_rep_C119801	B8LP66	28534	AT3G27690.1	NP_189406.1	Chlorophyll a-b binding protein 151, chloroplastic n=18 Tax=Magnoliophyta RepID=CB21_GOSHI	sp_v3.0_unigene146276		-0.791068	14.9161	-6.99949	0.000166924	0.00245494	1.18046		-0.822769	14.9161	-6.51141	0.000266017	0.00622007	0.784839
Contig12708	B8LKW6	20226	AT1G32700.1	NP_564406.1	PLATZ domain containing protein	sp_v3.0_unigene12708		-0.598296	6.94884	-4.51947	0.00240433	0.0124899	-1.68609		-0.82136	6.94884	-5.54945	0.000721913	0.0104002	-0.276183
Contig27744	A9P038	38107	AT4G33540.1	NP_195080.2	metallo-beta-lactamase family protein [Arabidopsis thaliana] gb|AAM13147.1| putative protein [Arabidopsis thaliana] gb|AAO30054.1| putative protein [Arabidopsis thaliana] dbj|BAE98442.1| hypothetical protein [Arabidopsis thaliana] gb|AEE86243.1| metallo-beta-lactamase family protein [Arabidopsis thaliana]	sp_v3.0_unigene27744		-0.252853	10.8436	-1.48563	0.178869	0.27587	-6.08525		-0.820213	10.8436	-4.31037	0.00312721	0.0231099	-1.83762
G5KS2UX02JVOWL	Q9MVF3	38212	ATCG00490.1		Ribulose-1,5-bisphosphate carboxylase large subunit (Fragment) n=1 Tax=Agathis robusta RepID=Q9BAH7_AGARO	sp_v3.0_unigene64491		-0.987026	14.819	-6.07528	0.000412552	0.00411767	0.209206		-0.820175	14.819	-4.51532	0.00241676	0.019792	-1.56354
Contig9535	D7MU45	32839	AT5G42210.1	NP_199036.2	major facilitator protein [Arabidopsis thaliana] gb|AED94780.1| major facilitator protein [Arabidopsis thaliana]	sp_v3.0_unigene9535		-0.118708	8.24258	-0.666134	0.525632	0.629657	-6.9311		-0.818573	8.24258	-4.10851	0.00405554	0.0269792	-2.11362
Contig30542	E1ZI20	18522			PREDICTED: 7,8-dihydro-8-oxoguanine triphosphatase-like [Monodelphis domestica]	sp_v3.0_unigene30542		-0.714258	7.99474	-4.87545	0.00155976	0.00926917	-1.22151		-0.817775	7.99474	-4.99274	0.00135793	0.0142611	-0.949493
Contig27690	I3T5K4	35929	AT1G18060.1	NP_564046.1	Unassigned protein	sp_v3.0_unigene27690		-0.742223	7.25303	-7.76303	8.44801e-05	0.00168788	1.9078		-0.817485	7.25303	-7.64754	9.33183e-05	0.00380024	1.88897
Contig13010	A9NVY8	26471	AT5G04900.1	NP_568145.1	RecName: Full=Chlorophyll(ide) b reductase NOL, chloroplastic; AltName: Full=Protein NON-YELLOW COLORING 1-LIKE; Short=OsNOL; Short=Protein NYC1-LIKE; AltName: Full=Short-chain dehydrogenase/reductase NOL; Flags: Precursor gb|AAO73232.1| putative oxidoreductase protein [Oryza sativa Japonica Group] gb|AAT78833.1| putative short chain dehydrogenase (having alternative splicing products) [Oryza sat…	sp_v3.0_unigene13010		-0.92998	7.98262	-6.80929	0.000199565	0.00269533	0.9891		-0.815467	7.98262	-5.34046	0.000910647	0.0117094	-0.523635
AllPine_a_c38650	A9NSC3	15001	AT1G64680.1	NP_564838.1	Unassigned protein	sp_v3.0_unigene106721		-1.08147	8.56824	-5.16257	0.00111485	0.00749164	-0.860428		-0.815221	8.56824	-3.48075	0.00946034	0.0449148	-3.00803
GG46A6U02G5TP0	Q3E9A0	20050			Inner membrane transport protein yjjL, putative n=1 Tax=Ricinus communis RepID=B9T601_RICCO	sp_v3.0_unigene73211		-1.04565	8.33705	-9.28161	2.52839e-05	0.000975975	3.18334		-0.814674	8.33705	-6.46796	0.000277633	0.00634182	0.739549
F585NNT02IZCEN	A4QM73	44604			small ribosomal protein 4 [Pinus canariensis]	sp_v3.0_unigene58352		-1.14143	10.1467	-7.54549	0.000101997	0.00182939	1.70698		-0.814663	10.1467	-4.81684	0.00167283	0.016009	-1.17175
Contig12124	A9NSJ9	18631	AT1G74700.1	NP_177608.2	nuclear ribonuclease Z [Arabidopsis thaliana] sp|Q8LGU7.3|RNZN_ARATH RecName: Full=Nuclear ribonuclease Z; Short=RNase Z; AltName: Full=Zinc phosphodiesterase NUZ; AltName: Full=tRNA 3 endonuclease; AltName: Full=tRNase Z emb|CAD22100.1| RNase Z [Arabidopsis thaliana] gb|ABE02410.1| At1g74700 [Arabidopsis thaliana] gb|AEE35623.1| nuclear ribonuclease Z [Arabidopsis thaliana]	sp_v3.0_unigene12124		-1.47534	10.0404	-11.5228	5.63712e-06	0.000539472	4.7352		-0.814017	10.0404	-5.68648	0.000621869	0.00948965	-0.117322
Contig8806	A9P046	4596	AT2G44920.2	NP_566030.1	Thylakoid lumenal 15 kDa protein 1, chloroplastic n=3 Tax=Arabidopsis RepID=TL15A_ARATH	sp_v3.0_unigene8806		-0.838139	7.46781	-5.40415	0.000847902	0.00630772	-0.565923		-0.812903	7.46781	-4.68808	0.00195426	0.017507	-1.33739
AllPine_a_rep_C98906	C5XCY8	28151	AT5G15948.1	NP_001119232.1	S-adenosylmethionine decarboxylase leader [Narcissus pseudonarcissus]	sp_v3.0_unigene139733		-0.883192	6.82333	-6.84392	0.000193124	0.00265172	1.02426		-0.812693	6.82333	-5.63276	0.000659128	0.00980132	-0.179279
HLKU4M001BJT9K	Q7EYL9	12406	AT5G19500.1	NP_197451.2	Tryptophan/tyrosine permease [Arabidopsis thaliana] gb|AAV84485.1| At5g19500 [Arabidopsis thaliana] gb|AAW30037.1| At5g19500 [Arabidopsis thaliana] gb|AED92718.1| Tryptophan/tyrosine permease [Arabidopsis thaliana]	sp_v3.0_unigene148933		-0.876048	8.03867	-5.50463	0.000758409	0.00590766	-0.445885		-0.812585	8.03867	-4.56682	0.00226743	0.0190771	-1.49566
AllPine_b_c21775	B9GVV3	9279	AT1G80940.1	NP_565248.1	Unassigned protein	sp_v3.0_unigene188682		-0.880771	9.55573	-4.49955	0.00246462	0.0127101	-1.71264		-0.81231	9.55573	-3.7117	0.00688116	0.0368628	-2.67299
Contig4096	E0Z5V0	29637	AT5G35735.1	NP_568531.1	Auxin induced-like protein n=8 Tax=Picea sitchensis RepID=A9NV90_PICSI	sp_v3.0_unigene4096		-1.01042	11.141	-5.22903	0.00103318	0.00711651	-0.778576		-0.812243	11.141	-3.75966	0.00644726	0.0353057	-2.60426
Contig5705	A5B4D2	4711	AT5G08650.1	NP_196482.2	putative LepA protein [Oryza sativa Japonica Group] dbj|BAD28168.1| putative LepA protein [Oryza sativa Japonica Group]	sp_v3.0_unigene5705		-1.22592	9.14263	-6.58981	0.000246406	0.00303432	0.76294		-0.812017	9.14263	-3.90411	0.00530953	0.0315991	-2.39906
Contig34516	A9NSG0	31477	AT4G34050.1	NP_195131.1	Caffeoyl-CoA O-methyltransferase n=8 Tax=Pinaceae RepID=CAMT_PINTA	sp_v3.0_unigene34516		-0.529811	9.91624	-4.35474	0.00295596	0.0143393	-1.90742		-0.810652	9.91624	-5.95964	0.000465199	0.00800095	0.191533
CL9022Contig1	A9NVZ8	42651	AT2G39220.1	NP_181455.1	Patatin T5, putative n=1 Tax=Ricinus communis RepID=B9SUA7_RICCO	sp_v3.0_unigene39267		-0.906867	7.96019	-5.60578	0.000678773	0.0055437	-0.326496		-0.809375	7.96019	-4.47494	0.00254139	0.0204134	-1.61705
Contig13931	C0PSL1	32072	AT2G40600.1	NP_030605.2	Protein LRP16, putative n=1 Tax=Ricinus communis RepID=B9S4E3_RICCO	sp_v3.0_unigene13931		-0.539241	8.64327	-3.94723	0.00501361	0.0206684	-2.4718		-0.805016	8.64327	-5.27058	0.000985477	0.0121148	-0.607796
Contig8564	B8LQ57	13818	AT1G50450.1	NP_564570.1	Saccharopine dehydrogenase [Arabidopsis thaliana] gb|AAK62598.1| At1g50450/F11F12_20 [Arabidopsis thaliana] gb|AAM19877.1| At1g50450/F11F12_20 [Arabidopsis thaliana] gb|AEE32552.1| Saccharopine dehydrogenase [Arabidopsis thaliana]	sp_v3.0_unigene8564		-0.686462	7.74445	-3.77526	0.00631249	0.0239589	-2.71688		-0.804439	7.74445	-3.95703	0.00494885	0.0304124	-2.3246
G5KS2UX02ITLHX	B9I0R6	21794			ankyrin-like protein [Arabidopsis thaliana] dbj|BAF01149.1| ankyrin like protein [Arabidopsis thaliana]	sp_v3.0_unigene61386		-0.871638	7.26789	-7.27622	0.000129574	0.00212229	1.45144		-0.803948	7.26789	-6.00265	0.000444791	0.00787828	0.239231
Contig3843	B8LK56	20983	AT5G05580.1	NP_196177.1	Chloroplast omega-3 fatty acid desaturase n=2 Tax=Olea europaea RepID=Q0PMN5_OLEEU	sp_v3.0_unigene3843		-1.29801	10.5637	-10.4771	1.09575e-05	0.00067654	4.05379		-0.802894	10.5637	-5.79652	0.00055262	0.00888836	0.00834308
Contig34075	A9NLS1	17928	AT5G22810.1	NP_197672.1	Zinc finger protein, putative n=1 Tax=Ricinus communis RepID=B9SN62_RICCO	sp_v3.0_unigene34075		-3.22085	10.4095	-18.9105	1.63815e-07	0.000185972	8.12166		-0.801975	10.4095	-4.21151	0.00354905	0.0249215	-1.97204
Contig5782	A9NKB8	22895	AT1G31190.1	NP_564376.1	myo-inositol monophosphatase like 1 [Arabidopsis thaliana] sp|Q94F00.2|IMPL1_ARATH RecName: Full=Phosphatase IMPL1, chloroplastic; AltName: Full=Protein MYO-INOSITOL MONOPHOSPHATASE-LIKE 1; Flags: Precursor gb|AEE31327.1| myo-inositol monophosphatase like 1 [Arabidopsis thaliana]	sp_v3.0_unigene5782		-0.576164	7.63031	-4.33068	0.00304751	0.0146451	-1.94008		-0.800657	7.63031	-5.38271	0.000868469	0.0113937	-0.473099
Contig6417	D5AAH3	43913	AT1G05140.1	NP_563729.1	Peptidase M50-like protein n=3 Tax=Arabidopsis RepID=O23053_ARATH	sp_v3.0_unigene6417		-0.585328	6.9622	-4.35471	0.00295605	0.0143393	-1.90746		-0.800243	6.9622	-5.32509	0.00092655	0.0118252	-0.542084
Contig7003	B7EC46	42452	AT1G25390.1	NP_173910.1	Os01g0689900 protein n=3 Tax=Oryza sativa Japonica Group RepID=Q5N7Q8_ORYSJ	sp_v3.0_unigene7003		-0.0148536	7.88771	-0.0825288	0.936424	0.954666	-7.17049		-0.799931	7.88771	-3.9753	0.00483057	0.0300325	-2.29898
GFIJCBT03GMAPX	C5WP54	9538			Unassigned protein	sp_v3.0_unigene73599		-1.37635	7.23269	-7.60221	9.70663e-05	0.00178369	1.75982		-0.799464	7.23269	-3.94962	0.00499771	0.0305751	-2.335
Contig2298	D5ABC5	27327	AT5G20820.1	NP_197582.1	SAUR33-auxin-responsive SAUR family member n=1 Tax=Zea mays RepID=B6T035_MAIZE	sp_v3.0_unigene2298		-0.959528	6.87975	-9.58926	2.02144e-05	0.000875042	3.41757		-0.798655	6.87975	-7.13891	0.000146786	0.0046411	1.41309
Contig11244	A9NWZ4	16527	AT1G21090.1	NP_564135.1	Cu_bind_like multi-domain protein	sp_v3.0_unigene11244		-0.954065	7.25014	-5.32795	0.000923575	0.00664915	-0.657915		-0.798589	7.25014	-3.98887	0.00474469	0.0296826	-2.27998
Contig13851	A9NNF1	38721	AT2G43945.1	NP_850404.1	Unassigned protein	sp_v3.0_unigene13851		-0.933443	9.09531	-7.05481	0.000158586	0.00239002	1.23532		-0.798384	9.09531	-5.39702	0.00085468	0.0112818	-0.456043
Contig8183	O49279	12863	AT1G76920.1	NP_565142.1	SKP1-interacting partner 15 n=2 Tax=Arabidopsis RepID=SKI15_ARATH	sp_v3.0_unigene8183		-0.453459	8.96126	-2.32702	0.0510652	0.107153	-4.88679		-0.797608	8.96126	-3.66098	0.00737455	0.0385803	-2.746
GG46A6U02F2LMR	B9RAY5	34103			Transporter, putative n=1 Tax=Ricinus communis RepID=B9RAY5_RICCO	sp_v3.0_unigene70546		-1.14002	9.27789	-6.37151	0.000305494	0.00345402	0.532128		-0.797023	9.27789	-3.98426	0.0047737	0.0298033	-2.28644
Contig11032	A9NQN1	32080	AT5G65220.1	NP_201325.1	50S ribosomal protein L29 [Arabidopsis thaliana] sp|Q9FJP3.1|RK29_ARATH RecName: Full=50S ribosomal protein L29, chloroplastic; AltName: Full=CL29; Flags: Precursor pdb|3BBO|Z Chain Z, Homology Model For The Spinach Chloroplast 50s Subunit Fitted To 9.4a Cryo-Em Map Of The 70s Chlororibosome dbj|BAB11658.1| 50S ribosomal protein L29 [Arabidopsis thaliana] gb|AAK76640.1| putative 50S ribosomal pro…	sp_v3.0_unigene11032		-1.03222	10.9719	-5.84918	0.000522547	0.00470552	-0.0450285		-0.796609	10.9719	-4.0375	0.00445033	0.028537	-2.21212
Contig582	B8LMC0	7261	AT1G61560.1	NP_176350.1	Protein MLO, putative n=1 Tax=Ricinus communis RepID=B9SK53_RICCO	sp_v3.0_unigene582		-0.485604	8.82015	-3.29691	0.0122537	0.0382335	-3.4178		-0.795736	8.82015	-4.83212	0.00164252	0.0158434	-1.15226
GD4IA4404H5DL2		29315			unclassified	sp_v3.0_unigene87079		-0.664415	9.43687	-3.86396	0.00560219	0.0221019	-2.58998		-0.795321	9.43687	-4.13695	0.00390824	0.0263976	-2.07437
Contig9579	B8LLB3	3063	AT5G22300.1	NP_197622.1	Nitrilase 4A n=2 Tax=Papilionoideae RepID=Q5QGZ8_LUPAN	sp_v3.0_unigene9579		-0.378449	10.4768	-2.90758	0.0214976	0.057387	-4.00437		-0.795185	10.4768	-5.46433	0.000792978	0.0108967	-0.376205
Contig373	D5A8U0	7203			Unassigned protein	sp_v3.0_unigene373		-1.14466	7.42461	-7.84155	7.90084e-05	0.00161611	1.97909		-0.793289	7.42461	-4.86076	0.0015873	0.0154218	-1.11583
AllPine_b_c1243	D5A9P1	28117	AT5G05550.2	NP_568158.1	putative transcription factor [Platanus x acerifolia]	sp_v3.0_unigene182909		-0.644053	9.15085	-3.31376	0.0119642	0.03754	-3.39268		-0.792555	9.15085	-3.64732	0.00751388	0.0389593	-2.76573
AllPine_a_rep_C120807	A9NXS6	33262	AT1G29520.1	NP_174245.1	Os01g0699900 protein n=2 Tax=Oryza sativa RepID=Q943A6_ORYSJ	sp_v3.0_unigene146682		-1.05672	7.01258	-9.62834	1.96566e-05	0.000866315	3.44679		-0.791577	7.01258	-6.45103	0.000282314	0.00635704	0.721831
Contig12244	B8LKE2	32216	AT1G04420.1	NP_171937.1	Oxidoreductase, putative n=1 Tax=Ricinus communis RepID=B9T5E8_RICCO	sp_v3.0_unigene12244		-0.60683	7.26386	-3.5831	0.00820787	0.0287802	-2.99527		-0.791566	7.26386	-4.18046	0.00369408	0.0254939	-2.01456
Contig6900	A9NQF5	18680	AT4G01650.1	NP_192074.1	Polyketide_cyc multi-domain protein	sp_v3.0_unigene6900		-0.562769	9.49214	-3.92685	0.00515114	0.02099	-2.50063		-0.791222	9.49214	-4.93808	0.00144816	0.0146655	-1.01806
Contig5106	E0CQ32	28938	AT3G56870.1	NP_191246.2	Unassigned protein	sp_v3.0_unigene5106		-0.95401	7.29517	-6.07479	0.000412758	0.00411767	0.208669		-0.790108	7.29517	-4.49997	0.00246332	0.0200252	-1.58385
F51TW9002FGPEZ	I3SAE9	10699	AT1G72030.1	NP_177348.1	[KR] COG0454 Histone acetyltransferase HPA2 and related acetyltransferases	sp_v3.0_unigene53499		-0.830157	7.56182	-6.16912	0.000374679	0.00389047	0.31274		-0.789037	7.56182	-5.24452	0.0010151	0.0122085	-0.639361
Contig1152	D7TAP9	3751	AT1G67630.1	NP_176930.2	DNA polymerase alpha 2 [Arabidopsis thaliana] gb|AEE34673.1| DNA polymerase alpha 2 [Arabidopsis thaliana]	sp_v3.0_unigene1152		-1.02218	7.43813	-7.68244	9.05425e-05	0.0017134	1.83398		-0.788658	7.43813	-5.30156	0.000951495	0.0119791	-0.570397
HLKU4M003GPKV6	B9IAI6	35910	AT2G32640.1	NP_180823.3	Unassigned protein	sp_v3.0_unigene166380		-0.692234	6.91665	-4.8922	0.00152903	0.00916079	-1.20012		-0.788605	6.91665	-4.98489	0.0013705	0.0143229	-0.959314
Contig12060	B8LLL6	22647	AT3G24140.1	NP_189056.2	transcription factor FAMA [Arabidopsis thaliana] sp|Q56YJ8.1|FAMA_ARATH RecName: Full=Transcription factor FAMA; AltName: Full=Basic helix-loop-helix protein 97; Short=AtbHLH97; Short=bHLH 97; AltName: Full=Transcription factor EN 14; AltName: Full=bHLH transcription factor bHLH097 dbj|BAD94119.1| putative bHLH transcription factor [Arabidopsis thaliana] gb|ABI54336.1| At3g24140 [Arabidopsis thal…	sp_v3.0_unigene12060		-0.944069	11.1061	-4.57825	0.00223568	0.0119011	-1.60809		-0.787953	11.1061	-3.41775	0.0103319	0.0477169	-3.10049
Contig23090	A9NPE4	2303			Unassigned protein	sp_v3.0_unigene23090		-0.806512	7.5561	-7.72529	8.7261e-05	0.00169453	1.87331		-0.787636	7.5561	-6.74798	0.00021156	0.0055731	1.02728
F51TW9002IVI1L	A9RRX9	39383	AT4G29880.1	NP_194717.2	Leucine-rich repeat, typical subtype [Medicago truncatula]	sp_v3.0_unigene57084		-0.387456	7.28535	-1.86405	0.102493	0.180927	-5.56923		-0.786539	7.28535	-3.38454	0.0108257	0.049084	-3.14942
Contig19182	C0PQ71	11677	AT3G46060.1	NP_001078248.1	Rab family GTPase n=1 Tax=Selaginella moellendorffii RepID=D8RW79_SELML	sp_v3.0_unigene19182		-0.615772	8.52331	-4.53622	0.0023549	0.0123439	-1.66381		-0.786135	8.52331	-5.17984	0.00109297	0.0128227	-0.718136
G5KS2UX02GYALB		7324			unclassified	sp_v3.0_unigene83896		-0.898536	7.07998	-5.06393	0.00124956	0.00808775	-0.983123		-0.785869	7.07998	-3.96139	0.00492036	0.0303234	-2.31848
AllPine_a_c13467	D5ADR8	31323	AT3G18630.1	NP_188493.1	Uracil-DNA glycosylase n=1 Tax=Picea sitchensis RepID=D5ADR8_PICSI	sp_v3.0_unigene95691		-0.801984	8.30875	-8.45704	4.75984e-05	0.00126282	2.51686		-0.785489	8.30875	-7.40863	0.00011509	0.00418524	1.669
Contig16492	B8LQ13	11336			plastid fibrillin 3 [Coffea canephora]	sp_v3.0_unigene16492		-0.816808	7.14137	-6.66254	0.000229646	0.00293785	0.838529		-0.78502	7.14137	-5.72724	0.000595155	0.00930442	-0.0705789
Contig37542	D5AE45	34984	AT3G54200.1		Unassigned protein	sp_v3.0_unigene37542		-0.164243	7.28243	-0.97791	0.359137	0.470676	-6.66686		-0.784908	7.28243	-4.18001	0.00369625	0.0254939	-2.01519
Contig29031	C0Z2A1	12608	AT3G63510.1	NP_001078335.1	[J] COG0042 tRNA-dihydrouridine synthase	sp_v3.0_unigene29031		-0.86335	8.8794	-8.81081	3.60622e-05	0.00110527	2.80999		-0.783932	8.8794	-7.15571	0.000144549	0.0046411	1.42927
Contig18560	B8LRV7	706			Unassigned protein	sp_v3.0_unigene18560		-0.394734	10.5083	-2.99874	0.0188165	0.052244	-3.86612		-0.78286	10.5083	-5.31941	0.000932511	0.0118537	-0.548919
Contig34222	A9NRG9	24114	AT2G21280.1	NP_565505.1	Rossmann-fold NAD(P)-binding domain-containing protein [Arabidopsis thaliana] gb|AAG40052.1|AF324701_1 At2g21280 [Arabidopsis thaliana] gb|AAG41477.1|AF326895_1 unknown protein [Arabidopsis thaliana] gb|AAK00395.1|AF339713_1 unknown protein [Arabidopsis thaliana] gb|AAD23676.2| expressed protein [Arabidopsis thaliana] gb|AAN31897.1| unknown protein [Arabidopsis thaliana] emb|CAD56855.1| SulA prot…	sp_v3.0_unigene34222		-0.853876	10.0277	-6.9563	0.000173776	0.0025133	1.13738		-0.781805	10.0277	-5.69674	0.000615017	0.00944085	-0.105527
Contig7504	A9NTT0	35696	AT1G76080.1	NP_177735.1	CDSP32 protein (Chloroplast Drought-induced Stress Protein of 32kDa) [Solanum tuberosum]	sp_v3.0_unigene7504		-1.66505	10.1808	-8.40314	4.96965e-05	0.00128524	2.4712		-0.780755	10.1808	-3.52431	0.00890383	0.0433952	-2.94434
Contig7765	B8LNF6	15152	AT3G04650.1	NP_566235.1	FAD/NAD(P)-binding oxidoreductase domain-containing protein [Arabidopsis thaliana] gb|AAF04895.1|AC011437_10 unknown protein [Arabidopsis thaliana] gb|AAK91359.1| AT3g04650/F7O18_13 [Arabidopsis thaliana] gb|AAO42761.1| At3g04650/F7O18_13 [Arabidopsis thaliana] gb|AEE74114.1| FAD/NAD(P)-binding oxidoreductase domain-containing protein [Arabidopsis thaliana]	sp_v3.0_unigene7765		-0.748864	9.2465	-6.93405	0.000177428	0.00253701	1.1151		-0.780546	9.2465	-6.46438	0.000278615	0.00634182	0.73581
Contig28303	D7U1K2	26021	AT4G28030.1	NP_001031734.1	GCN5-related N-acetyltransferase (GNAT) family protein [Arabidopsis thaliana] gb|AAK82540.1| AT4g28030/T13J8_140 [Arabidopsis thaliana] gb|AAM91394.1| At4g28030/T13J8_140 [Arabidopsis thaliana] gb|AEE85424.1| GCN5-related N-acetyltransferase (GNAT) family protein [Arabidopsis thaliana]	sp_v3.0_unigene28303		-1.10866	8.07573	-8.00337	6.89406e-05	0.0015242	2.12403		-0.779993	8.07573	-5.03629	0.00129046	0.013979	-0.895178
Contig14296	O22870	25647	AT2G43560.1	NP_181884.1	putative FKBP type peptidyl-prolyl cis-trans isomerase [Pyrus communis] gb|AAL66198.1|AF386516_1 putative FKBP type peptidyl-prolyl cis-trans isomerase [Pyrus communis]	sp_v3.0_unigene14296		-1.26683	8.93619	-6.61508	0.000240431	0.00298822	0.789281		-0.777691	8.93619	-3.63221	0.00767132	0.039455	-2.78757
Contig13501	B9HSS1	41644	AT3G23510.1	NP_188993.2	Cyclopropane-fatty-acyl-phospholipid synthase [Arabidopsis thaliana] dbj|BAC41919.1| putative cyclopropane-fatty-acyl-phospholipid synthase [Arabidopsis thaliana] gb|AEE76772.1| Cyclopropane-fatty-acyl-phospholipid synthase [Arabidopsis thaliana]	sp_v3.0_unigene13501		-0.866074	6.80068	-8.8874	3.40011e-05	0.00108641	2.87201		-0.777446	6.80068	-7.13568	0.000147221	0.0046411	1.40998
Contig18467	B8LKE4	41289			Unassigned protein	sp_v3.0_unigene18467		-0.784186	8.42235	-4.24829	0.00338528	0.0156996	-2.05255		-0.777316	8.42235	-3.7665	0.0063878	0.035137	-2.59448
Contig6565	P80065	15902	AT1G62660.1	NP_564798.1	Beta-fructofuranosidase, soluble isoenzyme I n=1 Tax=Daucus carota RepID=INVB_DAUCA	sp_v3.0_unigene6565		-0.256999	10.1725	-2.24371	0.057898	0.117759	-5.01207		-0.776418	10.1725	-6.06285	0.000417877	0.00755947	0.305575
Contig12408	A9P1D9	10549	AT4G38160.3	NP_195529.1	mTERF domain containing protein	sp_v3.0_unigene12408		-1.08284	9.03694	-9.33942	2.42309e-05	0.000954841	3.22793		-0.776101	9.03694	-5.98715	0.000452028	0.0079431	0.222071
Contig13763	F6HAZ3	32086			protein RAP [Arabidopsis thaliana] gb|AAL57655.1| At2g31890/F20M17.7 [Arabidopsis thaliana] gb|AAM91078.1| At2g31890/F20M17.7 [Arabidopsis thaliana] gb|AEC08600.1| protein RAP [Arabidopsis thaliana]	sp_v3.0_unigene13763		-0.539809	7.80226	-4.62864	0.0021014	0.0113986	-1.54163		-0.77406	7.80226	-5.93654	0.000476588	0.00809664	0.165812
Contig6769	B8LQ19	14882	AT1G74470.1	NP_177587.1	geranylgeranyl hydrogenase [Glycine max]	sp_v3.0_unigene6769		-0.803161	10.9411	-4.34659	0.00298661	0.0144666	-1.91847		-0.773313	10.9411	-3.74323	0.00659244	0.0358464	-2.62776
Contig20457	B9T4J0	17266	AT4G37510.1	NP_195467.1	RNA binding protein, putative n=1 Tax=Ricinus communis RepID=B9T4J0_RICCO	sp_v3.0_unigene20457		-1.14172	10.2038	-8.40374	4.96725e-05	0.00128524	2.47171		-0.773297	10.2038	-5.09103	0.00121084	0.0135756	-0.827301
Contig9405	D7TBR9	23482	AT3G24430.1	NP_189086.1	ATP binding protein [Arabidopsis thaliana] gb|AAR97892.1| [4Fe-4S] cluster assembly factor [Arabidopsis thaliana] dbj|BAE98532.1| putative mrp protein [Arabidopsis thaliana] gb|AEE76897.1| ATP binding protein [Arabidopsis thaliana]	sp_v3.0_unigene9405		-0.669205	8.47889	-4.67448	0.00198689	0.0109324	-1.48148		-0.772105	8.47889	-4.82387	0.00165881	0.015966	-1.16278
Contig20335	D5A9R0	2964	AT3G46030.1	NP_190189.1	Histone H2B n=1 Tax=Arabidopsis lyrata subsp. lyrata RepID=D7MWT0_ARALL	sp_v3.0_unigene20335		-0.55338	6.73529	-5.01095	0.00132925	0.00837691	-1.0496		-0.771815	6.73529	-6.25108	0.000344756	0.00687814	0.509875
AllPine_b_c32297	O22609	13785	AT3G27925.1	NP_189431.2	Protease Do-like 1, chloroplastic n=2 Tax=Arabidopsis RepID=DEGP1_ARATH	sp_v3.0_unigene193893		-0.623339	9.78664	-5.94352	0.000473112	0.00445764	0.0618885		-0.77136	9.78664	-6.57842	0.000249151	0.00604734	0.854217
Contig25364	A9NK07	12825			tify domain containing protein	sp_v3.0_unigene25364		-0.587494	7.80486	-3.38153	0.0108717	0.0350271	-3.29197		-0.771159	7.80486	-3.97007	0.00486408	0.0301651	-2.3063
AllPine_b_c11321	D5A8E6	13973	AT4G25830.1	NP_567729.1	UPF0497 membrane protein 5 n=1 Tax=Picea sitchensis RepID=U4975_PICSI	sp_v3.0_unigene184860		-1.62133	7.56022	-8.87405	3.43507e-05	0.00108641	2.86123		-0.770745	7.56022	-3.77316	0.00633049	0.0349468	-2.58496
HLKU4M003HIRQL	Q32976	12883			unclassified	sp_v3.0_unigene165348		-0.876546	11.0564	-6.31565	0.00032305	0.00353512	0.472094		-0.770315	11.0564	-4.96429	0.0014041	0.014482	-0.985132
Contig18476	B8LRQ6	16506	AT4G37470.1	NP_195463.1	hydrolase, alpha/beta fold family protein [Arabidopsis thaliana] emb|CAB38214.1| putative protein [Arabidopsis thaliana] emb|CAB80412.1| putative protein [Arabidopsis thaliana] gb|AAL07039.1| unknown protein [Arabidopsis thaliana] gb|AAM14286.1| unknown protein [Arabidopsis thaliana] gb|AEE86798.1| hydrolase, alpha/beta fold family protein [Arabidopsis thaliana]	sp_v3.0_unigene18476		-0.794891	10.4596	-4.48534	0.00250865	0.012858	-1.73163		-0.769376	10.4596	-3.88303	0.00546108	0.0320489	-2.42883
HLKU4M003GHS4K	A2Q2W7	18141			4Fe-4S ferredoxin, iron-sulfur binding n=1 Tax=Medicago truncatula RepID=A2Q2W7_MEDTR	sp_v3.0_unigene166660		-0.421498	7.22868	-2.27169	0.055506	0.114147	-4.97007		-0.769291	7.22868	-3.70843	0.0069119	0.0369241	-2.67769
HLKU4M001BCBRV	Q9FG36	33374	AT5G06690.2	NP_568172.1	Electron transporter, putative n=1 Tax=Ricinus communis RepID=B9T802_RICCO	sp_v3.0_unigene148635		-0.839042	7.88095	-5.7813	0.000561666	0.00492165	-0.122703		-0.767592	7.88095	-4.73061	0.00185593	0.0171144	-1.2824
AllPine_a_c36055	B9IBY1	20146	AT2G45270.1	NP_566039.1	Peptidase M22, glycoprotease [Medicago truncatula]	sp_v3.0_unigene104856		-0.776806	7.89592	-6.2818	0.000334231	0.0036055	0.43553		-0.766942	7.89592	-5.54727	0.000723643	0.0104028	-0.278733
Contig4167	B8LKZ9	11707	AT3G27110.1	NP_850640.1	Metalloendopeptidase, putative n=1 Tax=Ricinus communis RepID=B9RBI4_RICCO	sp_v3.0_unigene4167		-0.645247	8.00883	-4.95002	0.00142789	0.00873376	-1.12657		-0.766019	8.00883	-5.25613	0.00100178	0.0121355	-0.625289
AllPine_a_c3275	A9SDV0	41613			AEC family transporter: auxin efflux [Ostreococcus lucimarinus CCE9901] gb|ABP00969.1| AEC family transporter: auxin efflux [Ostreococcus lucimarinus CCE9901]	sp_v3.0_unigene93653		-1.45504	8.20968	-7.93022	7.33017e-05	0.00156615	2.05883		-0.765526	8.20968	-3.73178	0.00669577	0.0362386	-2.64418
Contig9464	A9P237	13596	AT3G12530.1	NP_187859.2	DNA replication complex GINS protein PSF2 [Arabidopsis thaliana] sp|Q9C7A8.2|PSF2_ARATH RecName: Full=DNA replication complex GINS protein PSF2 gb|AAR24709.1| At3g12530 [Arabidopsis thaliana] gb|AAW80873.1| At3g12530 [Arabidopsis thaliana] gb|AEE75207.1| DNA replication complex GINS protein PSF2 [Arabidopsis thaliana]	sp_v3.0_unigene9464		-0.776804	6.7998	-7.1561	0.000144497	0.00226695	1.33488		-0.764281	6.7998	-6.29742	0.000329019	0.00673494	0.559462
AllPine_a_c49177	I1L0Q9	32456			4Fe-4S ferredoxin, iron-sulfur binding n=1 Tax=Medicago truncatula RepID=A2Q2W7_MEDTR	sp_v3.0_unigene114683		-0.703666	8.48852	-3.69006	0.00708716	0.0259934	-2.83975		-0.763973	8.48852	-3.58336	0.00820497	0.0410647	-2.85838
Contig13507	A9P246	23016			Unassigned protein	sp_v3.0_unigene13507		-0.896336	8.34594	-6.60713	0.000242294	0.00299942	0.781001		-0.763898	8.34594	-5.03642	0.00129025	0.013979	-0.895009
Contig14829	Q2V3I3	29932	AT4G14723.1	NP_001031641.1	Unassigned protein	sp_v3.0_unigene14829		-0.398122	6.96988	-2.17474	0.0642444	0.127329	-5.11516		-0.76316	6.96988	-3.72866	0.00672422	0.0363078	-2.64865
Contig35166	B9RRQ3	5856			RNA binding protein, putative n=1 Tax=Ricinus communis RepID=B9RRQ3_RICCO	sp_v3.0_unigene35166		-0.734032	7.25335	-5.94035	0.000474689	0.00446308	0.0583085		-0.762766	7.25335	-5.5212	0.000744687	0.0105916	-0.309267
Contig22731	D7TBN6	22794	AT5G19540.1	NP_197455.1	Unassigned protein	sp_v3.0_unigene22731		-0.790612	9.66002	-9.01914	3.07588e-05	0.00103304	2.97749		-0.762486	9.66002	-7.77998	8.32642e-05	0.0036911	2.00829
CL146Contig1		30866			unclassified	sp_v3.0_unigene49551		-0.815299	7.23439	-5.22044	0.00104335	0.00715675	-0.789118		-0.761069	7.23439	-4.35872	0.00294109	0.0223256	-1.7724
Contig17992	Q9S746	20814	AT1G72970.1	NP_565050.1	[E] COG2303 Choline dehydrogenase and related flavoproteins	sp_v3.0_unigene17992		-1.21993	7.1968	-9.92847	1.59075e-05	0.00078792	3.66738		-0.760757	7.1968	-5.53783	0.000731185	0.0104328	-0.289777
HIF1XHV03HGYJT	A9NQI6	42339			unclassified	sp_v3.0_unigene167799		-0.714051	8.23106	-4.09438	0.00413095	0.0179696	-2.26528		-0.760355	8.23106	-3.8996	0.00534156	0.0316496	-2.40542
Contig17081	D5ABK6	25080	AT5G11970.1	NP_196758.1	DUF3511 domain containing protein	sp_v3.0_unigene17081		-0.827075	8.53708	-8.08989	6.4154e-05	0.00146936	2.20047		-0.760342	8.53708	-6.65199	0.000231996	0.00586468	0.929738
Contig3739	Q9LX99	13718	AT5G65460.1	NP_201349.3	Unassigned protein	sp_v3.0_unigene3739		-0.744286	9.41525	-5.28763	0.000966614	0.0068068	-0.706924		-0.758706	9.41525	-4.82103	0.00166447	0.0159746	-1.16641
Contig17049	A9NRR0	29204	AT5G26990.1	NP_187332.2	fiber protein Fb2 [Gossypium barbadense]	sp_v3.0_unigene17049		-0.801556	11.5582	-4.49718	0.0024719	0.0127379	-1.71581		-0.757629	11.5582	-3.80197	0.00608892	0.0342626	-2.54387
Contig34380	B8LNZ5	7745	AT1G56500.1	NP_564718.2	haloacid dehalogenase-like hydrolase domain-containing protein [Arabidopsis thaliana] gb|AAL38840.1| unknown protein [Arabidopsis thaliana] gb|AEE33400.1| haloacid dehalogenase-like hydrolase domain-containing protein [Arabidopsis thaliana]	sp_v3.0_unigene34380		-0.864885	9.37779	-7.55829	0.00010086	0.00182432	1.71893		-0.757618	9.37779	-5.92189	0.000483971	0.00815587	0.149462
Contig25103	B9H2W5	3082	AT4G04955.1	NP_567276.1	allantoinase [Robinia pseudoacacia]	sp_v3.0_unigene25103		-0.601203	8.26615	-3.40859	0.0104658	0.0340671	-3.25188		-0.757183	8.26615	-3.83972	0.00578733	0.0332927	-2.49018
Contig10513	D5A8M9	8137	AT4G19985.1	NP_567592.1	GCN5-related N-acetyltransferase (GNAT) family protein [Arabidopsis thaliana] gb|AAK96827.1| Unknown protein [Arabidopsis thaliana] gb|AAL66906.1| unknown protein [Arabidopsis thaliana] gb|AEE84255.1| GCN5-related N-acetyltransferase (GNAT) family protein [Arabidopsis thaliana]	sp_v3.0_unigene10513		-1.59517	10.0351	-10.1952	1.32417e-05	0.000730091	3.85786		-0.756655	10.0351	-4.32544	0.00306784	0.0228096	-1.81725
Contig1454	B8LL28	18330	AT1G03475.1	NP_171847.4	Coproporphyrinogen III oxidase, putative n=1 Tax=Ricinus communis RepID=B9RXC7_RICCO	sp_v3.0_unigene1454		-0.298422	8.21075	-2.15876	0.065812	0.129898	-5.13896		-0.756512	8.21075	-4.89479	0.00152432	0.0150807	-1.07268
AllPine_b_c18938		5659			unclassified	sp_v3.0_unigene187519		-1.36679	7.93633	-8.86432	3.46079e-05	0.00108641	2.85337		-0.756115	7.93633	-4.38607	0.00284119	0.0219023	-1.73566
Contig9315	F6I0C6	2076	AT2G13440.1	NP_178974.1	Glucose-inhibited division family A protein n=2 Tax=Arabidopsis RepID=Q9SHS2_ARATH	sp_v3.0_unigene9315		-0.661561	9.50695	-5.16006	0.00111808	0.00750129	-0.86354		-0.755542	9.50695	-5.27094	0.000985076	0.0121148	-0.607362
Contig12614	F6HCK4	24164	AT2G22650.1	NP_850027.2	FAD-dependent oxidoreductase-like protein [Arabidopsis thaliana] gb|AAV63877.1| hypothetical protein [Arabidopsis thaliana] gb|AEC07333.1| FAD-dependent oxidoreductase-like protein [Arabidopsis thaliana]	sp_v3.0_unigene12614		-0.650863	7.17335	-6.47046	0.000276949	0.00323634	0.63749		-0.753556	7.17335	-6.70049	0.000221408	0.0057267	0.97916
Contig6058	Q8RY82	6008	AT2G32560.1	NP_850191.1	Cyclin-like F-box [Medicago truncatula]	sp_v3.0_unigene6058		-0.780727	8.61369	-4.48236	0.00251796	0.0128959	-1.7356		-0.753518	8.61369	-3.86943	0.00556135	0.0324504	-2.44807
Contig8557	A9NKC1	17872	AT5G22340.2	NP_197626.2	Unassigned protein	sp_v3.0_unigene8557		-0.797573	7.37892	-7.47437	0.00010858	0.00190164	1.64024		-0.753332	7.37892	-6.31444	0.00032344	0.00668742	0.577608
Contig8347	B8LN72	13654	AT1G12500.1	NP_172712.1	Nucleotide-sugar transporter family protein [Arabidopsis thaliana] sp|Q9LDH3.1|PT112_ARATH RecName: Full=Probable sugar phosphate/phosphate translocator At1g12500 gb|AAF79651.1|AC025416_25 F5O11.25 [Arabidopsis thaliana] gb|AAF88101.1|AC025417_29 T12C24.5 [Arabidopsis thaliana] dbj|BAC41922.1| unknown protein [Arabidopsis thaliana] gb|AEE28890.1| Nucleotide-sugar transporter family protein [Arabi…	sp_v3.0_unigene8347		-0.706801	8.94053	-6.50643	0.000267323	0.00317236	0.675476		-0.752202	8.94053	-6.19334	0.000365547	0.00707416	0.447704
Contig3389	B8LKW9	37318	AT3G08510.1	NP_001030660.1	1-phosphatidylinositol-4,5-bisphosphate phosphodiesterase, putative n=1 Tax=Ricinus communis RepID=B9T5Y1_RICCO	sp_v3.0_unigene3389		-0.38083	8.71202	-2.56144	0.0359097	0.0826096	-4.53134		-0.751989	8.71202	-4.52387	0.00239125	0.0196311	-1.55225
Contig9115	D5A883	20781	AT2G20515.1	NP_565474.1	Unassigned protein	sp_v3.0_unigene9115		-0.819603	7.66172	-5.19415	0.00107518	0.00730493	-0.821452		-0.751421	7.66172	-4.25931	0.0033378	0.0240559	-1.90687
Contig24782	D5AC24	41647	AT2G38570.1	NP_181391.4	PRC-barrel domain-containing protein [Synechococcus sp. JA-2-3B'a(2-13)] gb|ABD03551.1| PRC-barrel domain protein [Synechococcus sp. JA-2-3B'a(2-13)]	sp_v3.0_unigene24782		-0.825608	8.85876	-5.35326	0.000897635	0.00652551	-0.627259		-0.751188	8.85876	-4.3565	0.00294935	0.022363	-1.77538
AllPine_a_rep_C75697	B8LQ63	17215	AT2G01070.1	NP_178217.3	Lung seven transmembrane receptor [Medicago truncatula]	sp_v3.0_unigene128100		-0.649571	10.4455	-5.74256	0.000585444	0.00504099	-0.16732		-0.750514	10.4455	-5.93448	0.000477618	0.00810016	0.163516
Contig2467	A9NP04	44214	AT3G27090.1	NP_189345.1	DCD (Development and Cell Death) domain protein [Arabidopsis thaliana] dbj|BAB01090.1| unnamed protein product [Arabidopsis thaliana] gb|AAL24231.1| AT3g27090/MOJ10_18 [Arabidopsis thaliana] gb|AAM65351.1| AT3g27090/MOJ10_18 [Arabidopsis thaliana] gb|AEE77265.1| DCD (Development and Cell Death) domain protein [Arabidopsis thaliana]	sp_v3.0_unigene2467		-0.727353	10.181	-3.83049	0.00585952	0.022833	-2.63775		-0.749869	10.181	-3.53215	0.00880746	0.0430823	-2.9329
GG46A6U01DLS8D	Q1RN82	6517	AT3G49050.1	NP_190474.1	Calmodulin binding heat shock protein n=2 Tax=Gossypium hirsutum RepID=Q1RN82_GOSHI	sp_v3.0_unigene67851		-0.702712	7.60105	-3.96618	0.00488924	0.0203183	-2.44504		-0.749799	7.60105	-3.78516	0.00622861	0.0346701	-2.56783
Contig12416	B9HK22	25145	AT1G78915.3	NP_683507.1	tetratricopeptide repeat-containing protein [Arabidopsis thaliana] dbj|BAC43219.1| unknown protein [Arabidopsis thaliana] gb|AAP37677.1| At1g78915 [Arabidopsis thaliana] gb|AEE36174.1| tetratricopeptide repeat-containing protein [Arabidopsis thaliana]	sp_v3.0_unigene12416		-1.24264	8.9555	-7.22836	0.000135303	0.00218145	1.40519		-0.749667	8.9555	-3.90038	0.00533603	0.0316496	-2.40432
Contig17382	C0PRE5	23672	AT4G39220.1	NP_195633.1	putative endoplasmatic reticulum retrieval protein Rer1B [Oryza sativa Japonica Group] dbj|BAD53626.1| putative endoplasmatic reticulum retrieval protein Rer1B [Oryza sativa Japonica Group] gb|EAZ02311.1| hypothetical protein OsI_24412 [Oryza sativa Indica Group] gb|EAZ38237.1| hypothetical protein OsJ_22612 [Oryza sativa Japonica Group] dbj|BAH01539.1| unnamed protein product [Oryza sativa Japon…	sp_v3.0_unigene17382		-1.04775	9.06902	-6.88235	0.000186249	0.00259395	1.06311		-0.747858	9.06902	-4.39384	0.00281348	0.0217741	-1.72524
AllPine_b_c4192	A9NQI9	6639	AT3G10405.1	NP_683545.2	DUF3783 domain containing protein	sp_v3.0_unigene183246		-0.975686	10.146	-5.59168	0.000689293	0.00557342	-0.343048		-0.746138	10.146	-3.8247	0.00590533	0.0336295	-2.51152
Contig14866	C0PTT1	20718	AT1G72640.1	NP_001031269.1	Rossmann-fold NAD(P)-binding domain-containing protein [Arabidopsis thaliana] gb|AAS49102.1| At1g72640 [Arabidopsis thaliana] gb|AEE35351.1| Rossmann-fold NAD(P)-binding domain-containing protein [Arabidopsis thaliana]	sp_v3.0_unigene14866		-0.765998	7.49698	-8.14229	6.14367e-05	0.00142904	2.24641		-0.74468	7.49698	-7.08001	0.000154942	0.00477196	1.35611
Contig6858	B8LMJ1	33228	AT2G27350.5	NP_850099.1	OTU-like cysteine type protease [Arabidopsis thaliana] ref|NP_850099.1| OTU-like cysteine type protease [Arabidopsis thaliana] gb|AAL24173.1| At2g27350/F12K2.7 [Arabidopsis thaliana] gb|AAD41995.2| expressed protein [Arabidopsis thaliana] gb|AAO00839.1| expressed protein [Arabidopsis thaliana] gb|AAP68315.1| At2g27350 [Arabidopsis thaliana] gb|AEC07979.1| OTU-like cysteine type protease [Arabidop…	sp_v3.0_unigene6858		-0.829037	8.59162	-4.99385	0.00135615	0.00847467	-1.07114		-0.743314	8.59162	-4.00479	0.00464608	0.0292795	-2.25773
AllPine_a_c25870	G7I276	37020			Putative resistance protein n=1 Tax=Glycine max RepID=Q9FPK8_SOYBN	sp_v3.0_unigene100485		-0.462256	7.08897	-3.43613	0.010069	0.0331136	-3.21115		-0.743308	7.08897	-4.94199	0.0014415	0.0146091	-1.01315
Contig34135	A9NUL3	32362	AT1G19660.1	NP_001031068.1	putative wound-responsive protein [Arabidopsis thaliana] ref|NP_001031068.1| putative wound-responsive protein [Arabidopsis thaliana] gb|AAK59521.1| unknown protein [Arabidopsis thaliana] gb|AAL15188.1| unknown protein [Arabidopsis thaliana] dbj|BAH20173.1| AT1G19660 [Arabidopsis thaliana] gb|AEE29879.1| putative wound-responsive protein [Arabidopsis thaliana] gb|AEE29880.1| putative wound-respon…	sp_v3.0_unigene34135		-0.79614	11.4153	-7.45012	0.000110932	0.00191283	1.61737		-0.742996	11.4153	-6.21878	0.00035622	0.00698196	0.475149
AllPine_a_c9384		11145			unclassified	sp_v3.0_unigene94370		-0.770226	7.07568	-4.907	0.00150241	0.00903873	-1.18124		-0.741371	7.07568	-4.22453	0.00349012	0.0246542	-1.95426
Contig6317	B8LNQ5	27076	AT2G47390.1	NP_850473.1	Dipeptidyl-peptidase, putative n=1 Tax=Ricinus communis RepID=B9RNE4_RICCO	sp_v3.0_unigene6317		-0.738263	9.38489	-5.9591	0.00046546	0.00441347	0.0794293		-0.740924	9.38489	-5.3492	0.000901747	0.0116618	-0.513168
Contig13551	D5A8T2	8648	AT3G26085.2	NP_001078210.1	CAAX amino terminal protease family protein [Arabidopsis thaliana] gb|AEE77114.1| CAAX amino terminal protease family protein [Arabidopsis thaliana]	sp_v3.0_unigene13551		-0.581364	8.61377	-5.88193	0.000504765	0.00461385	-0.00777975		-0.739705	8.61377	-6.69383	0.000222828	0.00574126	0.972397
Contig7468	Q9SYM4	36378	AT1G78580.1	NP_177979.1	Trehalose 6-phosphate synthase n=3 Tax=Solanaceae RepID=D4QAK4_TOBAC	sp_v3.0_unigene7468		-0.484837	7.61907	-4.26347	0.00332009	0.0154992	-2.03175		-0.739627	7.61907	-5.81734	0.000540506	0.00880985	0.0319304
Contig6354	B8LMD3	23131			FAP domain containing protein	sp_v3.0_unigene6354		-0.42232	8.83316	-3.45201	0.00984776	0.0326212	-3.18771		-0.737778	8.83316	-5.39387	0.000857695	0.0112882	-0.459797
Contig6133	A9T9I7	3882	AT5G44650.1	NP_568637.1	Unassigned protein	sp_v3.0_unigene6133		-0.721374	8.86223	-4.57211	0.00225268	0.011965	-1.61621		-0.737721	8.86223	-4.18209	0.00368633	0.0254939	-2.01233
AllPine_a_c21986	B9GJM4	1621	AT5G59400.2	NP_851220.1	Unassigned protein	sp_v3.0_unigene99446		-0.705416	7.9675	-4.34277	0.00300112	0.0145003	-1.92366		-0.736873	7.9675	-4.0575	0.00433508	0.028113	-2.18431
Contig9235	D2XZY3	4885	AT2G02380.1	NP_178343.1	Glutathione S-transferase zeta class n=1 Tax=Pinus brutia RepID=D2XZY3_9CONI	sp_v3.0_unigene9235		-0.160025	8.94408	-1.07952	0.314429	0.425826	-6.56376		-0.735266	8.94408	-4.43644	0.00266681	0.0210708	-1.66829
Contig7091	A9NXM6	3913	AT4G17600.1	NP_567532.1	Unassigned protein	sp_v3.0_unigene7091		-0.901624	8.58663	-6.24935	0.000345359	0.00368263	0.400332		-0.734999	8.58663	-4.5566	0.00229625	0.0191922	-1.5091
Contig8559	A9NT43	22394	AT5G57330.1	NP_200543.1	Galactose mutarotase-like n=1 Tax=Medicago truncatula RepID=A2Q396_MEDTR	sp_v3.0_unigene8559		-0.707348	8.33339	-3.94962	0.00499769	0.0206155	-2.46841		-0.734972	8.33339	-3.67061	0.00727802	0.0381947	-2.73212
Contig6007	D5ADQ6	4746	AT2G16070.2	NP_028242.1	Unassigned protein	sp_v3.0_unigene6007		-0.93846	8.69074	-4.96634	0.0014007	0.00863091	-1.1059		-0.733611	8.69074	-3.47242	0.00957087	0.0452792	-3.02022
Contig7948	A9NUR2	2301	AT2G32810.1	NP_565755.1	Beta-galactosidase n=1 Tax=Persea americana RepID=Q0EDB0_PERAE	sp_v3.0_unigene7948		-0.0992405	8.60211	-0.571855	0.584442	0.680073	-6.9937		-0.733315	8.60211	-3.77949	0.00627656	0.0347864	-2.57592
Contig35069	D5ACB8	29700	AT3G21215.1	NP_683582.2	RNA-binding protein with multiple splicing, putative n=1 Tax=Ricinus communis RepID=B9SG87_RICCO	sp_v3.0_unigene35069		-0.89817	8.38324	-6.95575	0.000173865	0.0025133	1.13683		-0.733046	8.38324	-5.07764	0.00122981	0.0136852	-0.843872
AllPine_a_c29457	B9HH65	4352	AT2G31450.1	NP_001077988.1	endonuclease III homologue [Oryza sativa Japonica Group] gb|AAX96333.1| endonuclease III homologue [Oryza sativa Japonica Group] gb|EEC67986.1| hypothetical protein OsI_35754 [Oryza sativa Indica Group] gb|EEE51951.1| hypothetical protein OsJ_33589 [Oryza sativa Japonica Group]	sp_v3.0_unigene101738		-0.297839	8.35331	-2.18095	0.0636464	0.126479	-5.10591		-0.732331	8.35331	-4.7964	0.00171438	0.0162787	-1.19789
Contig13029	B8LS04	12839	AT3G22190.1	NP_001189946.1	Unassigned protein	sp_v3.0_unigene13029		-0.150282	10.7595	-0.829118	0.433081	0.544519	-6.80336		-0.730898	10.7595	-3.60671	0.00794502	0.0401992	-2.82449
AllPine_a_rep_C108615	B8LNB1	42733	AT2G38140.1	NP_181349.1	30S ribosomal protein S31 [Arabidopsis thaliana] sp|O80439.1|RR31_ARATH RecName: Full=30S ribosomal protein S31, chloroplastic; AltName: Full=Plastid-specific 30S ribosomal protein 4; Short=PSRP-4; Flags: Precursor gb|AAF64153.1|AF236826_1 plastid-specific ribosomal protein 4 precursor [Arabidopsis thaliana] gb|AAC27163.1| 30S ribosomal protein S31 [Arabidopsis thaliana] gb|AAK97685.1| At2g38140/…	sp_v3.0_unigene142796		-0.996458	9.47906	-5.97825	0.000456241	0.00436	0.100947		-0.730539	9.47906	-3.92016	0.00519723	0.0313244	-2.37643
Contig238	B8LL20	8016	AT3G20500.1	NP_188686.2	purple acid phosphatase 18 [Arabidopsis thaliana] sp|Q9LJU7.1|PPA18_ARATH RecName: Full=Purple acid phosphatase 18; Flags: Precursor dbj|BAB01159.1| purple acid phosphatase-like protein [Arabidopsis thaliana] gb|AAL32566.1| purple acid phosphatase-like protein [Arabidopsis thaliana] gb|AAM13271.1| purple acid phosphatase-like protein [Arabidopsis thaliana] gb|AEE76388.1| purple acid phosphatase 1…	sp_v3.0_unigene238		-0.219436	8.07409	-1.48213	0.179774	0.27682	-6.08976		-0.730007	8.07409	-4.41011	0.00275645	0.0214965	-1.70346
AllPine_b_c20649	A9NRK3	3009	AT3G58090.1	NP_191368.2	Unassigned protein	sp_v3.0_unigene188204		-0.659507	7.98186	-5.89533	0.000497681	0.00458127	0.00742522		-0.729272	7.98186	-5.83073	0.000532872	0.00870661	0.0470652
Contig30113	A9NPH0	40313	AT1G28190.1	NP_174140.1	Unassigned protein	sp_v3.0_unigene30113		-0.838358	6.77441	-8.16001	6.05474e-05	0.00142821	2.26188		-0.728558	6.77441	-6.34264	0.000314432	0.00657218	0.607573
AllPine_a_rep_C71588	B8LPL9	1577	AT5G51970.1	NP_974925.1	NAD-dependent sorbitol dehydrogenase [Prunus persica]	sp_v3.0_unigene127478		-0.617606	10.7274	-3.40604	0.0105033	0.0341643	-3.25565		-0.728294	10.7274	-3.59244	0.00810278	0.0407405	-2.84519
Contig10425	A9NTJ5	17128	AT2G21530.1	NP_179748.2	SMAD/FHA domain-containing protein [Arabidopsis thaliana] dbj|BAC43312.1| unknown protein [Arabidopsis thaliana] gb|ABD42997.1| At2g21530 [Arabidopsis thaliana] gb|AEC07191.1| SMAD/FHA domain-containing protein [Arabidopsis thaliana]	sp_v3.0_unigene10425		-0.59601	7.42444	-5.47914	0.000780078	0.00598981	-0.476201		-0.726573	7.42444	-5.97425	0.000458151	0.00795118	0.207765
Contig18266	A9NN12	5087	AT3G53630.1	NP_190931.2	Unassigned protein	sp_v3.0_unigene18266		-0.828969	10.901	-4.34291	0.00300056	0.0145003	-1.92346		-0.726461	10.901	-3.40408	0.0105321	0.0483087	-3.12061
HLKU4M004I38BV	O80388	25674	AT3G27690.1	NP_189406.1	Chlorophyll a-b binding protein type 1 member F3, chloroplastic n=2 Tax=Polypodiales RepID=CB23_POLMU	sp_v3.0_unigene156560		-0.605326	14.8872	-4.46896	0.00256044	0.0130437	-1.75353		-0.72553	14.8872	-4.7909	0.00172573	0.0163287	-1.20492
Contig1934	Q94AS5	13951	AT5G15860.1	NP_197090.2	[I] COG0657 Esterase/lipase	sp_v3.0_unigene1934		-0.555901	7.91462	-4.23394	0.00344818	0.0159061	-2.07224		-0.724537	7.91462	-4.93575	0.00145216	0.0146838	-1.021
Contig7578	A9NXJ5	32138	AT5G14140.1	NP_196918.2	Zinc finger protein, putative n=1 Tax=Ricinus communis RepID=B9RBH0_RICCO	sp_v3.0_unigene7578		-0.480508	7.18633	-3.87323	0.00553311	0.0219587	-2.57678		-0.724484	7.18633	-5.22332	0.00103993	0.0123329	-0.665116
F51TW9002F9DJB	G8J789	29652			Light-independent protochlorophyllide reductase subunit B n=1 Tax=cyanobacterium UCYN-A RepID=D3EP49_UCYNA	sp_v3.0_unigene56645		-1.04594	8.32732	-8.83242	3.54669e-05	0.00110262	2.82754		-0.723329	8.32732	-5.46328	0.000793904	0.0108983	-0.377448
Contig3710	C0PQM4	34768	AT2G02500.1	NP_565286.1	2-C-methyl-D-erythritol 4-phosphate cytidylyltransferase n=1 Tax=Ginkgo biloba RepID=Q0R5D7_GINBI	sp_v3.0_unigene3710		-0.370965	9.35266	-2.67358	0.030377	0.0730029	-4.36053		-0.723267	9.35266	-4.66234	0.00201654	0.0176933	-1.3708
Contig10970		35349			unclassified	sp_v3.0_unigene10970		-0.925949	7.01908	-9.28341	2.52503e-05	0.000975975	3.18474		-0.722989	7.01908	-6.48332	0.000273465	0.00630616	0.755582
Contig3631	B8LRB7	31249	AT5G64950.1	NP_201300.1	Mitochondrial transcription termination factor-like n=2 Tax=Oryza sativa RepID=Q6Z8L0_ORYSJ	sp_v3.0_unigene3631		-1.05056	9.92965	-8.21039	5.80965e-05	0.00140251	2.30572		-0.722908	9.92965	-5.05324	0.0012652	0.0138944	-0.874107
GD4IA4402C35K6	B9I4A1	26501			Unassigned protein	sp_v3.0_unigene76039		-1.00759	6.94593	-8.09152	6.40672e-05	0.00146936	2.20191		-0.722275	6.94593	-5.18792	0.00108288	0.0127491	-0.708256
AllPine_a_c30345	O80842	10719	AT2G45770.2	NP_566056.1	chloroplast srp54 receptor1 [Zea mays] emb|CAD70570.1| chloroplast SRP receptor cpFtsY precursor [Zea mays] gb|ACR34281.1| unknown [Zea mays]	sp_v3.0_unigene102041		-0.931463	7.58342	-5.78639	0.000558622	0.00489818	-0.116856		-0.722149	7.58342	-4.01249	0.00459915	0.0291069	-2.24697
Contig7211	O81014	26409	AT2G26930.1	NP_180261.1	Type 1 4-diphosphocytidyl-2C-methyl-D-erythritol kinase n=1 Tax=Ginkgo biloba RepID=A6XAA8_GINBI	sp_v3.0_unigene7211		-1.00085	7.58699	-8.16409	6.03446e-05	0.00142821	2.26545		-0.721637	7.58699	-5.26504	0.000991695	0.0121148	-0.614499
F51TW9002HF1UH		44737			unclassified	sp_v3.0_unigene82515		-0.88579	6.97469	-6.45998	0.000279828	0.00325454	0.626385		-0.721589	6.97469	-4.7069	0.00191006	0.0173198	-1.31302
Contig2764	B8LMS1	37427	AT3G47450.1	NP_850666.1	Nitric oxide synthase 1 [Arabidopsis thaliana] sp|Q66GP9.1|NOS1_ARATH RecName: Full=Nitric oxide synthase 1; Short=AtNOS1 gb|AAU05476.1| At3g47450 [Arabidopsis thaliana] gb|AAU95423.1| At3g47450 [Arabidopsis thaliana] dbj|BAE98360.1| hypothetical protein [Arabidopsis thaliana] gb|AEE78283.1| Nitric oxide synthase 1 [Arabidopsis thaliana]	sp_v3.0_unigene2764		-0.560462	7.52423	-5.77114	0.000567798	0.00495593	-0.134388		-0.721087	7.52423	-6.64122	0.000234422	0.00589264	0.91873
GD4IA4402EJG6H	C4J8K7	36533	AT5G05170.1	NP_196136.1	Cellulose synthase (Fragment) n=1 Tax=Pinus radiata RepID=Q4VWW6_PINRA	sp_v3.0_unigene76824		-0.560988	10.5894	-2.94159	0.020453	0.0553931	-3.95274		-0.721065	10.5894	-3.38181	0.0108675	0.0491733	-3.15345
AllPine_a_c40484	Q04647	16604	AT2G07768.1	NP_001154502.1	Cytochrome c biogenesis FN n=1 Tax=Cycas taitungensis RepID=B0BLE5_CYCTA	sp_v3.0_unigene107914		-0.568555	11.4314	-3.32944	0.0117013	0.0369663	-3.36933		-0.71762	11.4314	-3.75871	0.00645555	0.0353171	-2.60562
Contig17905	A9NRD4	30281	AT4G34290.1	NP_195155.1	SWIb domain-containing protein [Solanum chacoense]	sp_v3.0_unigene17905		-0.666507	8.25947	-6.10361	0.000400688	0.00405228	0.240582		-0.717227	8.25947	-5.87466	0.000508651	0.00843429	0.0965577
Contig155	A9SKV4	16637			Predicted protein n=2 Tax=Physcomitrella patens subsp. patens RepID=A9SKV4_PHYPA	sp_v3.0_unigene155		-0.961265	8.54848	-7.50372	0.000105807	0.00187762	1.66785		-0.716696	8.54848	-5.00396	0.00134018	0.0142381	-0.935471
Contig14488	D7SPG4	26646	AT5G19650.1	NP_197466.1	DUF623 domain containing protein	sp_v3.0_unigene14488		-0.72947	7.06843	-4.5192	0.00240514	0.0124899	-1.68645		-0.716581	7.06843	-3.97068	0.00486018	0.0301606	-2.30545
AllPine_b_rep_C46417	D5AEG9	21281	AT2G33740.2	NP_180930.1	protein CutA [Arabidopsis thaliana] sp|P93009.1|CUTA_ARATH RecName: Full=Protein CutA, chloroplastic; AltName: Full=Copper-binding protein CutA; Short=AtCUTA; Flags: Precursor gb|AAK11228.1|AF327524_1 copper-binding protein CUTA [Arabidopsis thaliana] gb|AAC69129.1| putative related to microbial divalent cation tolerance proteins [Arabidopsis thaliana] gb|AEC08878.1| protein CutA [Arabidopsis tha…	sp_v3.0_unigene201957		-0.437761	11.8606	-4.8609	0.00158703	0.00937523	-1.24013		-0.716201	11.8606	-7.1131	0.000150299	0.00471681	1.38818
Contig8972	D8RVQ4	42980	AT4G29590.1	NP_194688.1	Methyltransferase, putative n=1 Tax=Ricinus communis RepID=B9RK97_RICCO	sp_v3.0_unigene8972		-0.888069	8.04193	-8.20159	5.85163e-05	0.00140251	2.29808		-0.715143	8.04193	-5.9073	0.000491449	0.00825116	0.133155
Contig31191		43659			unclassified	sp_v3.0_unigene31191		-0.909086	7.08398	-7.24754	0.000132974	0.00215688	1.42375		-0.714602	7.08398	-5.0956	0.00120445	0.013538	-0.821664
Contig4596	Q5TKI5	34659	AT4G02790.1	NP_192188.2	GTP-binding protein [Arabidopsis thaliana] gb|AAN12960.1| unknown protein [Arabidopsis thaliana] gb|AEE82230.1| GTP-binding protein [Arabidopsis thaliana]	sp_v3.0_unigene4596		-1.1933	8.9134	-10.7674	9.05933e-06	0.000628896	4.24986		-0.714331	8.9134	-5.76506	0.0005715	0.00907222	-0.0274091
AllPine_a_c5196	F6HC74	1739			Unassigned protein	sp_v3.0_unigene93754		-0.73559	6.92521	-4.17296	0.00373009	0.0167479	-2.15625		-0.713364	6.92521	-3.61963	0.00780502	0.0398832	-2.80577
CL15865Contig1	D8T7N9	24214	AT2G32640.1	NP_180823.3	Unassigned protein	sp_v3.0_unigene48901		-0.632026	6.84989	-6.03075	0.000431997	0.00423092	0.159675		-0.711543	6.84989	-6.07271	0.000413646	0.00749937	0.316388
AllPine_a_c8510	A9NVV5	41611	AT1G49380.1	NP_564544.1	cytochrome c biogenesis protein CCS1 [Arabidopsis thaliana] sp|Q9XIA4.1|CCS1_ARATH RecName: Full=Cytochrome c biogenesis protein CCS1, chloroplastic; AltName: Full=C-type cytochrome synthesis protein 1; Flags: Precursor gb|AAD43162.1|AC007504_17 Similar to CCS1 [Arabidopsis thaliana] dbj|BAC41965.1| unknown protein [Arabidopsis thaliana] gb|AEE32423.1| cytochrome c biogenesis protein CCS1 [Arabid…	sp_v3.0_unigene94168		-0.79534	8.52446	-4.27306	0.00327964	0.0153692	-2.01864		-0.711523	8.52446	-3.41916	0.0103115	0.0477114	-3.09842
GG46A6U01CNF9A	C5Z7K4	34947	AT5G22800.1	NP_680210.2	alanyl-tRNA synthetase [Arabidopsis thaliana] sp|Q9FFC7.2|SYAP_ARATH RecName: Full=Probable alanyl-tRNA synthetase, chloroplastic; AltName: Full=Alanine--tRNA ligase; Short=AlaRS; AltName: Full=Protein EMBRYO DEFECTIVE 1030; AltName: Full=Protein EMBRYO DEFECTIVE 263; AltName: Full=Protein EMBRYO DEFECTIVE 86; Flags: Precursor gb|AED93081.1| alanyl-tRNA synthetase [Arabidopsis thaliana]	sp_v3.0_unigene69503		-1.23418	8.51146	-6.95442	0.000174081	0.0025133	1.13549		-0.710206	8.51146	-3.57942	0.00824964	0.0411829	-2.86409
Contig29646	D5A8D0	44597			Inhibitor_I9 domain containing protein	sp_v3.0_unigene29646		-0.797501	8.38542	-5.47633	0.00078251	0.0059909	-0.479552		-0.70832	8.38542	-4.35044	0.00297209	0.0224339	-1.78355
Contig27575		34065			unclassified	sp_v3.0_unigene27575		-0.765237	8.12683	-5.09304	0.00120802	0.00793774	-0.946759		-0.707842	8.12683	-4.21369	0.00353911	0.0248778	-1.96906
Contig20061	A9NMW4	7438			Unassigned protein	sp_v3.0_unigene20061		-0.731791	7.73864	-4.37632	0.00287638	0.0141064	-1.8782		-0.707474	7.73864	-3.78423	0.00623644	0.0346849	-2.56915
Contig6429	Q9SW33	25227	AT4G24930.1	NP_194223.1	thylakoid lumenal protein [Arabidopsis thaliana] sp|Q9SW33.1|TL1Y_ARATH RecName: Full=Thylakoid lumenal 17.9 kDa protein, chloroplastic; Flags: Precursor emb|CAB36735.1| hypothetical protein [Arabidopsis thaliana] emb|CAB79402.1| hypothetical protein [Arabidopsis thaliana] gb|AAM13197.1| unknown protein [Arabidopsis thaliana] gb|AAP13382.1| At4g24930 [Arabidopsis thaliana] gb|AEE84977.1| thylakoi…	sp_v3.0_unigene6429		-0.815059	7.39957	-7.70795	8.85729e-05	0.00169771	1.85741		-0.707253	7.39957	-5.98232	0.000454311	0.0079431	0.216715
Contig27011	A9NNL6	26549	AT2G33180.1	NP_180876.1	Unassigned protein	sp_v3.0_unigene27011		-1.37759	7.82994	-13.5589	1.78469e-06	0.000356885	5.8865		-0.706679	7.82994	-6.22114	0.000355366	0.00698196	0.477697
Contig27791	A9NYZ5	27309	AT1G20810.1	NP_173504.1	FK506 binding protein, putative n=1 Tax=Ricinus communis RepID=B9R8R8_RICCO	sp_v3.0_unigene27791		-1.29173	8.34323	-6.89248	0.000184483	0.00259094	1.07332		-0.706164	8.34323	-3.37018	0.011047	0.0497959	-3.17061
AllPine_a_c44702	B9T6R5	43932	AT3G10550.1	NP_187666.5	Phosphoprotein phosphatase, putative n=1 Tax=Ricinus communis RepID=B9T6R5_RICCO	sp_v3.0_unigene111046		-0.746418	7.39913	-5.53516	0.000733337	0.00578296	-0.409705		-0.706026	7.39913	-4.68288	0.00196666	0.0175545	-1.34413
Contig34986	B8LRQ5	27662	AT3G07090.1	NP_187365.1	PPPDE putative thiol peptidase family protein [Arabidopsis thaliana] gb|AAF20237.1|AC012395_24 unknown protein [Arabidopsis thaliana] gb|AAL38824.1| unknown protein [Arabidopsis thaliana] gb|AAN13194.1| unknown protein [Arabidopsis thaliana] gb|AEE74497.1| PPPDE putative thiol peptidase family protein [Arabidopsis thaliana]	sp_v3.0_unigene34986		-0.444091	9.50068	-2.77497	0.0261347	0.0656823	-4.20607		-0.705711	9.50068	-3.9442	0.00503382	0.0306978	-2.34262
G5KS2UX02FK4AY	F6HD17	44673			unclassified	sp_v3.0_unigene60898		-0.567643	7.04601	-4.52679	0.0023826	0.0124307	-1.67635		-0.704705	7.04601	-5.02652	0.00130526	0.0140691	-0.907332
Contig13013	B8LPL2	3431	AT1G16080.1	NP_563991.1	Unassigned protein	sp_v3.0_unigene13013		-0.669274	9.74214	-3.68398	0.00714628	0.0261328	-2.84856		-0.704581	9.74214	-3.46887	0.00961838	0.0454718	-3.02542
HA8LWWM01EEU87	A5AF64	22768			Unassigned protein	sp_v3.0_unigene163843		-0.783761	8.82079	-6.39448	0.000298588	0.00340756	0.556693		-0.704029	8.82079	-5.13757	0.00114742	0.013221	-0.769956
Contig14199	Q84L43	18123	AT3G46030.1	NP_190189.1	Histone H2B n=1 Tax=Arabidopsis lyrata subsp. lyrata RepID=D7MWT0_ARALL	sp_v3.0_unigene14199		-0.756249	7.90294	-5.89264	0.000499094	0.00458947	0.00437585		-0.703318	7.90294	-4.90164	0.00151198	0.015039	-1.06402
Contig11988	A9NPX7	37675	AT4G19390.1	NP_567583.1	UPF0114 domain containing protein	sp_v3.0_unigene11988		-0.327977	8.25205	-2.18455	0.0633013	0.125984	-5.10054		-0.702614	8.25205	-4.18582	0.00366858	0.0254145	-2.00721
Contig5864	A9NVJ7	24705	AT3G27925.1	NP_189431.2	Protease degQ, putative n=1 Tax=Ricinus communis RepID=B9SF71_RICCO	sp_v3.0_unigene5864		-0.762397	10.4732	-6.97281	0.000171119	0.00249576	1.15388		-0.701986	10.4732	-5.74249	0.000585489	0.00922868	-0.0531484
Contig12884	D5AEJ2	3129	AT4G25650.2	NP_567725.1	Pheophorbide A oxygenase, putative n=1 Tax=Ricinus communis RepID=B9T573_RICCO	sp_v3.0_unigene12884		-0.382913	8.67952	-2.89695	0.0218355	0.0580576	-4.02052		-0.701895	8.67952	-4.74961	0.00181378	0.0169345	-1.25793
Contig8835	A9P261	30444	AT5G65250.1	NP_569009.1	Unassigned protein	sp_v3.0_unigene8835		-0.97087	8.62054	-7.64088	9.38589e-05	0.00174899	1.79564		-0.699819	8.62054	-4.92621	0.00146863	0.0147834	-1.03302
Contig12547	D5AA71	22807	AT1G15000.1	NP_172953.1	Serine carboxypeptidase-like enzyme n=2 Tax=Selaginella moellendorffii RepID=D8R643_SELML	sp_v3.0_unigene12547		-0.673425	8.46684	-3.97209	0.00485112	0.0202037	-2.4367		-0.699403	8.46684	-3.68979	0.00708974	0.0375745	-2.70449
Contig6191	B8LRW7	34603	AT5G60450.1	NP_200853.1	Transcriptional factor B3; Auxin response factor [Medicago truncatula]	sp_v3.0_unigene6191		-0.487823	7.78696	-2.81363	0.0246836	0.0631368	-4.14721		-0.699014	7.78696	-3.60608	0.00795191	0.0402037	-2.8254
Contig37977	A9NVT9	16816	AT1G04410.1	NP_171936.1	Malate dehydrogenase n=10 Tax=Pinaceae RepID=A9NVT9_PICSI	sp_v3.0_unigene37977		-1.11819	11.0958	-9.89129	1.63251e-05	0.000792476	3.64041		-0.698256	11.0958	-5.52455	0.000741946	0.0105751	-0.30534
Contig7075	B9HQL7	29225	AT5G22640.1	NP_197656.2	Unassigned protein	sp_v3.0_unigene7075		-0.760636	8.21865	-6.65414	0.000231513	0.00293785	0.829838		-0.69714	8.21865	-5.45481	0.000801398	0.0109339	-0.387457
Contig22299	Q8LDH1	28632	AT5G59400.2	NP_851220.1	Unassigned protein	sp_v3.0_unigene99446		-0.780327	8.70401	-4.52946	0.00237471	0.012404	-1.6728		-0.696649	8.70401	-3.61684	0.00783508	0.0399446	-2.80982
Contig7361	B8LPH3	35475	AT4G36180.1	NP_195341.2	Receptor-like kinase (Fragment) n=1 Tax=Marchantia polymorpha RepID=A7VM29_MARPO	sp_v3.0_unigene7361		-0.73613	7.00619	-5.55409	0.000718245	0.00569748	-0.387326		-0.696238	7.00619	-4.69852	0.00192959	0.0173858	-1.32386
CL12454Contig1	F6HKB6	39682	AT2G36885.1	NP_973615.2	Unassigned protein	sp_v3.0_unigene39512		-1.04693	8.16954	-6.33691	0.000316239	0.00349829	0.494989		-0.695592	8.16954	-3.7658	0.0063938	0.035137	-2.59547
Contig8067	A9NZP1	9959	AT5G52420.1	NP_568771.1	Unassigned protein	sp_v3.0_unigene8067		-0.486594	9.85531	-3.67603	0.00722428	0.026309	-2.86007		-0.695486	9.85531	-4.69944	0.00192745	0.0173782	-1.32268
CL15596Contig1		8293			unclassified	sp_v3.0_unigene41645		-0.517098	8.30048	-3.03933	0.017738	0.0501486	-3.80471		-0.694732	8.30048	-3.6523	0.00746274	0.0388144	-2.75853
Contig20000	A9NLV3	10304	AT5G53860.4	NP_568801.2	protein embryo defective 2737 [Arabidopsis thaliana] gb|AAK91445.1| AT5g53860/K19P17_2 [Arabidopsis thaliana] gb|AAL06827.1| AT5g53860/K19P17_2 [Arabidopsis thaliana] gb|AAM16255.1| AT5g53860/K19P17_2 [Arabidopsis thaliana] gb|AED96417.1| protein embryo defective 2737 [Arabidopsis thaliana]	sp_v3.0_unigene20000		-0.571028	8.00459	-5.24002	0.00102031	0.00706469	-0.765098		-0.694262	8.00459	-5.69828	0.000613998	0.00944085	-0.103761
Contig29886	D5A8C4	6540	AT2G32180.1	NP_180777.1	plastid transcriptionally active 18 [Arabidopsis thaliana] gb|AAD15387.1| hypothetical protein [Arabidopsis thaliana] dbj|BAC42256.1| unknown protein [Arabidopsis thaliana] gb|AAO50696.1| unknown protein [Arabidopsis thaliana] gb|AEC08646.1| plastid transcriptionally active 18 [Arabidopsis thaliana]	sp_v3.0_unigene29886		-0.887275	9.46352	-7.078	0.000155229	0.00235801	1.25822		-0.693652	9.46352	-4.94925	0.0014292	0.0145284	-1.00402
AllPine_b_c182	O04979	31575	AT5G47040.1	NP_568675.1	LON protease homologue (Fragment) n=1 Tax=Lithospermum erythrorhizon RepID=Q9XKK8_LITER	sp_v3.0_unigene182863		-0.527737	11.2793	-3.03127	0.0179467	0.0505678	-3.81689		-0.69299	11.2793	-3.56025	0.00847123	0.0419274	-2.89197
Contig6128	F6I1N0	26459	AT2G35450.1	NP_850245.2	catalytic/ hydrolase [Arabidopsis thaliana] dbj|BAD43190.1| unnamed protein product [Arabidopsis thaliana] gb|AEC09109.1| catalytic/ hydrolase [Arabidopsis thaliana]	sp_v3.0_unigene6128		-0.453968	8.95031	-3.21596	0.0137518	0.041469	-3.53881		-0.692932	8.95031	-4.39057	0.00282513	0.0218036	-1.72963
Contig16928	A9P1S4	23217	AT4G21280.2	NP_193860.1	Oxygen-evolving enhancer protein 3-1, chloroplastic n=3 Tax=Arabidopsis RepID=PSBQ1_ARATH	sp_v3.0_unigene16928		-0.358906	14.3131	-2.01822	0.0813314	0.151965	-5.34638		-0.691496	14.3131	-3.47794	0.00949743	0.045043	-3.01213
GG46A6U01DHRKN	I1JGM7	18818			Unassigned protein	sp_v3.0_unigene65984		-1.04416	9.61344	-6.87249	0.000187988	0.00261085	1.05316		-0.6912	9.61344	-4.06908	0.00426983	0.0277975	-2.16823
Contig1782	F6H9T9	16224	AT1G54310.2	NP_974023.1	S-adenosylmethionine-dependent methyltransferase domain-containing protein [Arabidopsis thaliana] gb|AEE33079.1| S-adenosylmethionine-dependent methyltransferase domain-containing protein [Arabidopsis thaliana]	sp_v3.0_unigene1782		-0.706735	7.16256	-7.18572	0.000140646	0.00223008	1.36377		-0.690558	7.16256	-6.28	0.00033484	0.00679876	0.540851
HA8LWWM01DZWAC	A9NKV2	24816			unclassified	sp_v3.0_unigene161620		-1.0723	15.0448	-7.10858	0.000150925	0.00232953	1.28831		-0.690175	15.0448	-4.09233	0.00414204	0.0273145	-2.13601
G5KS2UX02F3LMC	C6T9V7	41966			Unassigned protein	sp_v3.0_unigene62443		-0.438484	7.58723	-3.51123	0.00906711	0.0307081	-3.10053		-0.690114	7.58723	-4.94278	0.00144015	0.0146065	-1.01215
F51TW9002FU1IT	A9RB52	19049			Unassigned protein	sp_v3.0_unigene52639		-0.439153	7.9051	-4.16395	0.00377383	0.0168885	-2.16871		-0.689424	7.9051	-5.84684	0.000523847	0.00863473	0.0652396
HLKU4M001AMPAK	Q9SPI6	33594			Leucine-rich repeat extensin-like protein 2 n=2 Tax=Arabidopsis thaliana RepID=LRX2_ARATH	sp_v3.0_unigene147895		-0.762979	7.14465	-4.69384	0.00194062	0.0107617	-1.45619		-0.6891	7.14465	-3.79178	0.00617319	0.0344778	-2.55839
AllPine_a_rep_C78697	D5AAE4	28999	AT1G15000.1	NP_172953.1	Vitellogenic carboxypeptidase, putative n=1 Tax=Ricinus communis RepID=B9SJ52_RICCO	sp_v3.0_unigene128852		-0.42165	7.72374	-2.83323	0.0239805	0.0619534	-4.11739		-0.689021	7.72374	-4.14102	0.00388769	0.0263333	-2.06878
AllPine_a_c38998	A9P1V6	35216			UDP-glucose:salicylic acid glucosyltransferase n=1 Tax=Nicotiana tabacum RepID=Q9M6E7_TOBAC	sp_v3.0_unigene106960		-0.995835	7.11944	-7.46601	0.000109384	0.00190462	1.63237		-0.688456	7.11944	-4.6166	0.00213266	0.0183852	-1.43042
Contig18438	A9P210	38365	AT1G64850.1	NP_564841.1	calcium-binding EF-hand-containing protein [Arabidopsis thaliana] gb|AAD38259.1|AC006193_15 Unknown protein [Arabidopsis thaliana] gb|AAL49953.1| At1g64850/F13O11_15 [Arabidopsis thaliana] gb|AAM26663.1| At1g64850/F13O11_15 [Arabidopsis thaliana] gb|AAM64592.1| unknown [Arabidopsis thaliana] gb|AEE34297.1| calcium-binding EF-hand-containing protein [Arabidopsis thaliana]	sp_v3.0_unigene18438		-0.455981	10.8091	-2.89979	0.0217446	0.0578731	-4.0162		-0.687409	10.8091	-3.91003	0.00526783	0.0314801	-2.39071
GG46A6U02JJ45D	G7ZZD2	7422			ATP binding protein, putative	sp_v3.0_unigene71320		-0.583578	7.05879	-5.51566	0.00074924	0.00586008	-0.432794		-0.687039	7.05879	-5.80798	0.000545915	0.00885493	0.0213334
CL5200Contig1	F8V7E7	43718	AT1G18100.1	NP_173250.1	MFT-like protein (Fragment) n=8 Tax=Picea RepID=D5JDB1_9CONI	sp_v3.0_unigene38993		-0.289221	6.87601	-2.04746	0.0778303	0.147367	-5.30353		-0.686458	6.87601	-4.34655	0.00298679	0.0224836	-1.78879
Contig6268	G7JED6	6015	AT4G30510.1	NP_194780.2	[R] COG2319 FOG: WD40 repeat	sp_v3.0_unigene6268		-0.158314	8.01282	-1.00694	0.345892	0.457572	-6.63819		-0.685799	8.01282	-3.90144	0.00532847	0.0316496	-2.40282
Contig30588	B8LNH1	37752	AT3G10405.1	NP_683545.2	DUF3783 domain containing protein	sp_v3.0_unigene30588		-0.7564	8.70164	-4.76132	0.00178833	0.01014	-1.36843		-0.685387	8.70164	-3.85883	0.0056408	0.0327876	-2.46307
Contig17164	Q38JD0	1639	AT5G58070.1	NP_200615.1	Temperature-induced lipocalin n=1 Tax=Pinus taeda RepID=Q38JD0_PINTA	sp_v3.0_unigene17164		-0.427286	14.2722	-3.04926	0.0174841	0.0495563	-3.7897		-0.685005	14.2722	-4.37236	0.00289082	0.0221252	-1.75407
Contig6590	B8LLS6	40371	AT2G37050.3	NP_001031499.1	putative receptor protein kinase [Arabidopsis thaliana] gb|ACN59306.1| leucine-rich repeat receptor-like protein kinase [Arabidopsis thaliana] gb|AEC09344.1| putative receptor protein kinase [Arabidopsis thaliana]	sp_v3.0_unigene6590		-0.604483	7.21692	-3.90555	0.00529934	0.0213793	-2.53083		-0.684335	7.21692	-3.95468	0.00496427	0.0304531	-2.32789
Contig13838	A9TWI9	23671			methionyl-tRNA synthetase [Bacteroides fragilis YCH46] ref|ZP_04843858.1| methionyl-tRNA synthetase [Bacteroides sp. 3_2_5] ref|ZP_06094931.1| methionyl-tRNA synthetase [Bacteroides sp. 2_1_16] ref|ZP_08592150.1| methionyl-tRNA synthetase [Bacteroides sp. 2_1_56FAA] sp|Q64MP7.2|SYM_BACFR RecName: Full=Methionyl-tRNA synthetase; AltName: Full=Methionine--tRNA ligase; Short=MetRS gb|EES85052.1| met…	sp_v3.0_unigene13838		-1.63622	7.97597	-9.15594	2.7755e-05	0.00100232	3.08549		-0.683503	7.97597	-3.42096	0.0102856	0.0476343	-3.09578
G5KS2UX02IW0WX	B7ZZY3	25912			plastid transcriptionally active 14 protein [Arabidopsis thaliana] gb|AAO42203.1| unknown protein [Arabidopsis thaliana] gb|AAO63895.1| unknown protein [Arabidopsis thaliana] dbj|BAF02014.1| hypothetical protein [Arabidopsis thaliana] gb|AEE84278.1| plastid transcriptionally active 14 protein [Arabidopsis thaliana]	sp_v3.0_unigene63166		-0.661581	7.95926	-5.37409	0.000876902	0.0064271	-0.602113		-0.683367	7.95926	-4.96502	0.00140289	0.0144807	-0.984215
Contig12312	B9I7Z3	14077	AT5G27390.1	NP_198091.2	Unassigned protein	sp_v3.0_unigene12312		-0.798774	7.74768	-5.29992	0.000953264	0.00675401	-0.69196		-0.683193	7.74768	-4.05447	0.00435234	0.0281934	-2.18852
Contig3182	B8LM82	8734	AT3G20290.1	NP_001030731.1	EPS15 homology domain 1 protein [Arabidopsis thaliana] ref|NP_001030731.1| EPS15 homology domain 1 protein [Arabidopsis thaliana] gb|AAK59418.1| unknown protein [Arabidopsis thaliana] gb|AAO42408.1| unknown protein [Arabidopsis thaliana] dbj|BAH19984.1| AT3G20290 [Arabidopsis thaliana] gb|AEE76359.1| EPS15 homology domain 1 protein [Arabidopsis thaliana] gb|AEE76360.1| EPS15 homology domain 1 pro…	sp_v3.0_unigene3182		-0.982209	7.63508	-5.56532	0.000709458	0.00565422	-0.374079		-0.682768	7.63508	-3.46023	0.00973527	0.0458464	-3.0381
Contig1588	O22928	23233	AT2G30320.1	NP_180591.1	Pseudouridine synthase (Fragment) n=1 Tax=Vitis vinifera RepID=D7SJM4_VITVI	sp_v3.0_unigene1588		-0.617729	8.08165	-4.95037	0.00142732	0.00873376	-1.12613		-0.682257	8.08165	-4.89026	0.00153254	0.0150867	-1.07842
F585NNT02GM0Y0	B9N6N8	37440	AT3G02300.1	NP_186879.2	RCC1 domain containing protein	sp_v3.0_unigene53730		-0.347248	6.97384	-2.68001	0.0300881	0.0725558	-4.35074		-0.681758	6.97384	-4.70621	0.00191165	0.0173198	-1.31392
Contig10881	Q6Z248	34811	AT2G22430.1	NP_565536.1	homeodomain-leucine zipper protein 56 [Glycine max]	sp_v3.0_unigene10881		-1.33169	7.61265	-9.7916	1.7507e-05	0.000812892	3.56761		-0.680258	7.61265	-4.47371	0.00254531	0.0204252	-1.61869
AllPine_a_c27142	C5WTI5	40076	AT2G16990.1	NP_001031360.1	Whole genome shotgun sequence of line PN40024, scaffold_38.assembly12x (Fragment) n=1 Tax=Vitis vinifera RepID=D7U503_VITVI	sp_v3.0_unigene101017		-0.520841	6.86134	-3.99854	0.0046845	0.0196749	-2.39944		-0.67953	6.86134	-4.66605	0.00200742	0.0176434	-1.36598
Contig6371	A9NTJ7	27103	AT1G02475.1	NP_563656.1	pfam03364, Polyketide_cyc, Polyketide cyclase / dehydrase and lipid transport	sp_v3.0_unigene6371		-0.168156	10.7872	-1.56926	0.158456	0.250915	-5.97591		-0.679056	10.7872	-5.66805	0.00063438	0.00955879	-0.138529
GG46A6U02HIGI2	F6H5A8	28539	AT2G20725.1	NP_565483.1	CAAX amino terminal protease family protein [Arabidopsis thaliana] gb|AAK44088.1|AF370273_1 unknown protein [Arabidopsis thaliana] gb|AAL34181.1| unknown protein [Arabidopsis thaliana] gb|AAM15211.1| predicted protein [Arabidopsis thaliana] dbj|BAC42433.1| unknown protein [Arabidopsis thaliana] gb|AEC07062.1| CAAX amino terminal protease family protein [Arabidopsis thaliana]	sp_v3.0_unigene72795		-0.670803	8.70242	-3.76916	0.00636478	0.0240959	-2.72565		-0.678975	8.70242	-3.41231	0.0104111	0.0479341	-3.1085
Contig10876	P0DI64	26285	AT2G28370.1	NP_565671.1	DUF588 multi-domain protein	sp_v3.0_unigene10876		-0.461224	9.02255	-3.31799	0.0118926	0.0373856	-3.38638		-0.677093	9.02255	-4.35669	0.00294865	0.022363	-1.77513
AllPine_a_c23580	B9SAX8	23177			Unassigned protein	sp_v3.0_unigene99787		-0.580802	8.31474	-4.06344	0.00430147	0.0185322	-2.30845		-0.676911	8.31474	-4.23587	0.00343965	0.0244739	-1.93879
G5KS2UX02G9BNP	D8T4Y3	28569	AT1G55880.1	NP_974038.1	Cysteine synthase n=1 Tax=Uncinocarpus reesii 1704 RepID=C4JIL4_UNCRE	sp_v3.0_unigene64110		-0.520985	7.72505	-4.5355	0.00235699	0.0123452	-1.66477		-0.676084	7.72505	-5.26437	0.000992451	0.0121148	-0.615311
HA8LWWM01CJCC8	D7L8Y6	39451	AT3G10420.2	NP_566373.2	Unassigned protein	sp_v3.0_unigene161642		-0.588427	7.09865	-4.56121	0.0022832	0.012075	-1.63065		-0.674525	7.09865	-4.6766	0.00198178	0.0175817	-1.35229
Contig12589	A9TDU9	44930			Unassigned protein	sp_v3.0_unigene12589		-0.19016	8.02631	-1.36815	0.211538	0.313841	-6.23328		-0.674288	8.02631	-4.33915	0.00301494	0.0225918	-1.79876
Contig22034	C0PS30	9567			Unassigned protein	sp_v3.0_unigene22034		0.208779	7.81396	1.41034	0.199244	0.299402	-6.18092		-0.674271	7.81396	-4.07394	0.00424276	0.0276885	-2.16148
AllPine_a_rep_C74442	A9NRL7	33685	AT3G60340.1	NP_191593.1	palmitoyl protein thioesterase family protein [Arabidopsis thaliana] ref|NP_850728.1| palmitoyl protein thioesterase family protein [Arabidopsis thaliana] emb|CAB87871.1| palmitoyl-protein thioesterase precursor-like [Arabidopsis thaliana] gb|AAN13045.1| putative palmitoyl-protein thioesterase precursor [Arabidopsis thaliana] dbj|BAH20058.1| AT3G60340 [Arabidopsis thaliana] gb|AEE80048.1| palmito…	sp_v3.0_unigene127917		-0.118407	11.079	-0.752273	0.475235	0.583986	-6.86656		-0.674017	11.079	-3.83013	0.00586234	0.0334941	-2.5038
Contig16564	D7U260	38905	AT1G02910.1	NP_171790.1	DUF3493 domain containing protein	sp_v3.0_unigene16564		-1.03176	7.94311	-6.00984	0.000441479	0.00428006	0.136325		-0.6732	7.94311	-3.5073	0.00911686	0.0439729	-2.96918
F7JJN6E01EKOWX	D7TAA6	42884	AT3G19800.1	NP_001118666.1	Unassigned protein	sp_v3.0_unigene59784		-0.762987	7.34967	-6.39039	0.000299806	0.00341585	0.552317		-0.673112	7.34967	-5.04246	0.00128121	0.0139671	-0.887509
Contig32449	A9NWH3	17559	AT5G43260.1	NP_568623.1	Fiber protein Fb25 n=1 Tax=Gossypium barbadense RepID=Q6UA14_GOSBA	sp_v3.0_unigene32449		-0.598473	10.0322	-3.87469	0.00552229	0.0219242	-2.57469		-0.673042	10.0322	-3.89744	0.00535697	0.0316496	-2.40847
Contig30625	A9NLC9	21005	AT2G24970.1	NP_565581.1	Unassigned protein	sp_v3.0_unigene30625		-0.721945	7.24111	-6.51256	0.000265718	0.00316012	0.681942		-0.673007	7.24111	-5.43016	0.000823666	0.0111021	-0.416659
Contig16989	B8LMD0	43563			Os05g0113500 protein n=4 Tax=Oryza sativa RepID=Q0DLA2_ORYSJ	sp_v3.0_unigene16989		-0.384278	8.48904	-2.30809	0.052543	0.109393	-4.91532		-0.671772	8.48904	-3.60889	0.00792119	0.0401569	-2.82133
AllPine_a_rep_C98185	A5B2A2	9560			Pkinase domain containing protein	sp_v3.0_unigene139211		-0.915081	6.91692	-6.3254	0.000319905	0.00351895	0.482607		-0.671531	6.91692	-4.15183	0.00383354	0.0261383	-2.05389
Contig12616	B8LPE9	25693	AT5G03900.2	NP_568129.1	Iron-sulfur assembly-like protein [Arabidopsis thaliana] sp|Q8GW20.2|Y5390_ARATH RecName: Full=Uncharacterized protein At5g03900, chloroplastic; Flags: Precursor gb|AED90669.1| Iron-sulfur assembly-like protein [Arabidopsis thaliana]	sp_v3.0_unigene12616		-0.653331	9.54291	-4.3674	0.00290898	0.0141984	-1.89027		-0.671312	9.54291	-4.01383	0.00459105	0.0290694	-2.24511
Contig5252	A9NZ93	27688	AT4G33780.1	NP_567935.3	Unassigned protein	sp_v3.0_unigene5252		-0.451113	8.17193	-3.80916	0.00603017	0.0232562	-2.66826		-0.670933	8.17193	-5.0672	0.00124481	0.0137948	-0.856791
GFIJCBT03FJIE3	F2DQ64	15678			Unassigned protein	sp_v3.0_unigene74228		-0.78056	7.01629	-5.64645	0.000649401	0.00540415	-0.278891		-0.669681	7.01629	-4.33294	0.00303879	0.0227113	-1.80714
GG46A6U01C3324		31233			API5 domain containing protein	sp_v3.0_unigene84438		-0.709138	11.9811	-4.85502	0.00159821	0.00941264	-1.24768		-0.668273	11.9811	-4.09222	0.00414263	0.0273145	-2.13616
HLKU4M003F28J5	Q9FZ48-2	28936	AT1G16890.3	NP_849678.1	Ubiquitin-conjugating enzyme E2 35 n=42 Tax=Embryophyta RepID=UBC35_ARATH	sp_v3.0_unigene166377		-0.274694	11.9016	-2.80636	0.0249501	0.0635895	-4.15829		-0.667867	11.9016	-6.10281	0.000401019	0.00739044	0.349332
Contig5720	A9NZF1	6190	AT4G09670.1	NP_192705.1	glyceraldehyde-3-phosphate dehydrogenase-like protein [Arabidopsis thaliana] gb|AAK32920.1|AF367333_1 F23M19.12/F23M19.12 [Arabidopsis thaliana] gb|AAM91385.1| At1g34200/F23M19.12 [Arabidopsis thaliana] gb|AEE31685.1| glyceraldehyde-3-phosphate dehydrogenase-like protein [Arabidopsis thaliana]	sp_v3.0_unigene5720		-0.655866	9.58939	-3.80326	0.00607834	0.0233546	-2.67672		-0.667788	9.58939	-3.46357	0.00968991	0.0456835	-3.0332
Contig25422	A9P0A4	16738	AT1G50020.1	NP_175424.1	tubulin alpha-6 chain, putative [Arabidopsis thaliana]	sp_v3.0_unigene25422		-0.574814	8.31556	-4.25617	0.00335125	0.0156012	-2.04175		-0.66707	8.31556	-4.41782	0.00272986	0.0213637	-1.69315
Contig33632	C0PTB8	38281			Gly_rich multi-domain protein	sp_v3.0_unigene33632		-1.83504	7.60239	-11.3756	6.16905e-06	0.000558465	4.64337		-0.667035	7.60239	-3.69849	0.00700617	0.0372495	-2.69198
Contig1582	A9P1G6	7893	AT1G09970.2	NP_850942.1	leucine-rich receptor-like protein kinase [Arabidopsis thaliana] gb|AAL32758.1| Unknown protein [Arabidopsis thaliana] gb|ACN59227.1| leucine-rich repeat receptor-like protein kinase [Arabidopsis thaliana] gb|AEE28522.1| leucine-rich receptor-like protein kinase [Arabidopsis thaliana]	sp_v3.0_unigene1582		-0.463047	8.64464	-2.64937	0.0314919	0.0749829	-4.39742		-0.665857	8.64464	-3.40757	0.0104808	0.048172	-3.11549
Contig4589	F6HEG7	19985	AT1G50240.2	NP_001077692.1	Protein kinase family protein with ARM repeat domain [Arabidopsis thaliana] gb|AAZ66048.1| fused [Arabidopsis thaliana] gb|AEE32527.1| Protein kinase family protein with ARM repeat domain [Arabidopsis thaliana]	sp_v3.0_unigene4589		-0.673821	7.36192	-5.02685	0.00130475	0.00827311	-1.0296		-0.665555	7.36192	-4.441	0.00265159	0.0210154	-1.66221
CL1423Contig1	D5A9L6	5580	AT4G28250.1	NP_567803.1	Beta-expansin 3, putative n=1 Tax=Ricinus communis RepID=B9RW20_RICCO	sp_v3.0_unigene49640		-0.868288	6.73089	-8.57882	4.32145e-05	0.00120122	2.61903		-0.664372	6.73089	-5.87111	0.000510566	0.00845559	0.0925597
Contig5778	D5AAQ9	971	AT3G10640.1	NP_568143.1	charged multivesicular body protein 5 [Arabidopsis thaliana] gb|AAK44056.1|AF370241_1 unknown protein [Arabidopsis thaliana] dbj|BAB08989.1| unnamed protein product [Arabidopsis thaliana] gb|AAN13183.1| unknown protein [Arabidopsis thaliana] gb|AED90794.1| charged multivesicular body protein 5 [Arabidopsis thaliana]	sp_v3.0_unigene5778		-0.709726	7.23258	-5.81324	0.000542868	0.00480384	-0.086075		-0.663652	7.23258	-4.86198	0.00158499	0.0154217	-1.11427
AllPine_a_c21216	Q93ZX7	25384	AT5G47780.1	NP_568688.1	Glycosyltransferase QUASIMODO1, putative n=1 Tax=Ricinus communis RepID=B9SGW0_RICCO	sp_v3.0_unigene99151		-0.925931	8.48238	-6.12158	0.000393358	0.00401136	0.260434		-0.663393	8.48238	-3.92284	0.0051787	0.0312824	-2.37266
Contig5589	B9SY64	41951	AT3G10350.2	NP_187646.2	Arsenical pump-driving atpase, putative n=1 Tax=Ricinus communis RepID=B9SY64_RICCO	sp_v3.0_unigene5589		-0.636291	10.1523	-6.55787	0.000254194	0.00308025	0.729537		-0.662352	10.1523	-6.10577	0.000399798	0.00738279	0.352571
AllPine_a_c17539	Q8GY73	1388	AT2G42950.1	NP_181823.2	Unassigned protein	sp_v3.0_unigene97348		-0.382151	7.02193	-4.34276	0.00300115	0.0145003	-1.92367		-0.66157	7.02193	-6.72437	0.000216393	0.00565154	1.00339
Contig18373	D5AE04	24632			Unassigned protein	sp_v3.0_unigene18373		-0.937065	7.38463	-6.81342	0.000198783	0.00268748	0.993306		-0.660323	7.38463	-4.29435	0.00319169	0.0234057	-1.85931
Contig13053	Q10R05	27395	AT2G26340.2	NP_565620.2	Unassigned protein	sp_v3.0_unigene13053		-0.747771	7.29784	-6.78033	0.000205133	0.00274238	0.959596		-0.659348	7.29784	-5.34739	0.000903583	0.0116743	-0.515336
Contig5668	A9NVZ3	18406	AT3G25660.1	NP_189194.1	Glutamyl-tRNA n=1 Tax=Zea mays RepID=B6U151_MAIZE	sp_v3.0_unigene5668		-0.651605	7.78483	-5.96538	0.000462416	0.00440018	0.086486		-0.659134	7.78483	-5.39725	0.000854466	0.0112818	-0.455777
AllPine_b_rep_C69648	B8LNE4	632			Unassigned protein	sp_v3.0_unigene207137		-0.746309	7.16644	-8.14722	6.11877e-05	0.00142821	2.25072		-0.658346	7.16644	-6.42821	0.000288758	0.00636367	0.697906
AllPine_a_c13928	Q6NKY4	5560	AT1G60990.1	NP_176295.3	Aminomethyltransferase n=4 Tax=Arabidopsis RepID=Q681Y3_ARATH	sp_v3.0_unigene95874		-0.626838	7.44704	-3.6614	0.00737033	0.0267319	-2.88128		-0.658233	7.44704	-3.43888	0.0100304	0.0468413	-3.06943
F7QVD2L01CWVJ4	Q9FKB6	19279			unclassified	sp_v3.0_unigene58972		-0.677904	8.91861	-4.06554	0.00428966	0.0184979	-2.30552		-0.658223	8.91861	-3.53076	0.00882448	0.043134	-2.93493
AllPine_b_c44307		12032			unclassified	sp_v3.0_unigene201123		-0.361313	8.17624	-2.51376	0.0385675	0.0869912	-4.60388		-0.658115	8.17624	-4.0953	0.00412598	0.0272449	-2.13188
Contig16771	A9P1H9	35134	AT5G10480.3	NP_196610.2	PASTICCINO 2 n=1 Tax=Brassica rapa subsp. pekinensis RepID=B2MWR3_BRARP	sp_v3.0_unigene16771		-0.997613	7.28023	-9.39759	2.32213e-05	0.000930279	3.27252		-0.657556	7.28023	-5.54028	0.000729215	0.0104328	-0.286903
Contig2943	A9NSI6	30307	AT5G64840.1	NP_201289.1	ABC transporter F family member 5 n=2 Tax=Arabidopsis RepID=AB5F_ARATH	sp_v3.0_unigene2943		-0.808842	9.8021	-5.84382	0.000525524	0.00471915	-0.0511402		-0.657462	9.8021	-4.24863	0.00338381	0.0242542	-1.92141
Contig30667	G7I9N7	5970	AT4G32915.1	NP_567909.1	Glu-tRNA(Gln) amidotransferase subunit C [Arabidopsis thaliana]	sp_v3.0_unigene30667		-0.448465	9.8801	-3.3432	0.0114758	0.0364689	-3.34887		-0.656965	9.8801	-4.38048	0.00286132	0.0219773	-1.74316
Contig23828	A9NRR1	33124	AT5G63440.2	NP_568972.2	[S] COG1872 Uncharacterized conserved protein	sp_v3.0_unigene23828		-0.955532	9.08364	-8.50685	4.57477e-05	0.00124085	2.5588		-0.656263	9.08364	-5.22572	0.00103708	0.0123284	-0.662197
F51TW9002HOX2D		28955			unclassified	sp_v3.0_unigene83011		-0.820176	11.4583	-6.49544	0.000270224	0.00318703	0.663886		-0.655471	11.4583	-4.64301	0.00206473	0.0180217	-1.39595
Contig8325	A9NUQ1	24354	AT3G27740.1	NP_566824.1	Anthranilate synthase 02 n=3 Tax=Vitis vinifera RepID=D0VBC4_VITVI	sp_v3.0_unigene8325		-0.384006	11.5022	-2.33188	0.050693	0.106618	-4.87946		-0.654966	11.5022	-3.55739	0.00850476	0.0419622	-2.89613
Contig5288	B8LMN6	11437	AT1G69420.2	NP_177101.2	Zinc finger protein, putative n=1 Tax=Ricinus communis RepID=B9S925_RICCO	sp_v3.0_unigene5288		-0.771889	7.20652	-6.40988	0.000294053	0.00336154	0.573131		-0.654733	7.20652	-4.863	0.00158306	0.0154141	-1.11297
Contig6670	D5ACE1	14212	AT1G26640.1	NP_173986.2	amino acid kinase-like protein [Arabidopsis thaliana] gb|AAN12957.1| unknown protein [Arabidopsis thaliana] gb|AEE30713.1| amino acid kinase-like protein [Arabidopsis thaliana]	sp_v3.0_unigene6670		-0.412153	7.71973	-4.81078	0.00168503	0.00974112	-1.30452		-0.653194	7.71973	-6.81937	0.000197665	0.00538275	1.09909
Contig5865	B8LLW9	35298	AT5G46390.2	NP_974893.1	D1 protease-like protein precursor [Nicotiana plumbaginifolia]	sp_v3.0_unigene5865		-0.756159	9.02975	-6.57754	0.000249366	0.00305648	0.750121		-0.652009	9.02975	-5.07282	0.00123671	0.0137278	-0.849837
Contig29672	A9NPL2	22782	AT5G45880.1	NP_568650.1	pollen-specific protein [Hyacinthus orientalis]	sp_v3.0_unigene29672		-0.678646	6.86368	-5.02892	0.00130161	0.00826097	-1.027		-0.650228	6.86368	-4.30966	0.00313004	0.0231181	-1.83858
EPDB_JG391965	B8LPP7	26635	AT3G14420.1	NP_001030694.1	Glycolate oxidase n=1 Tax=Zantedeschia aethiopica RepID=Q84LB8_ZANAE	sp_v3.0_unigene51528		-0.80478	13.4156	-5.82062	0.000538627	0.00478818	-0.0776381		-0.649355	13.4156	-4.20067	0.00359897	0.0251533	-1.98687
Contig8058	F6HXG7	30046	AT1G52500.2	NP_564608.1	putative formamidopyrimidine-DNA glycosylase 1 [Arabidopsis thaliana]	sp_v3.0_unigene8058		-0.597228	8.43988	-5.61329	0.000673238	0.00551725	-0.317685		-0.648633	8.43988	-5.45283	0.000803168	0.0109414	-0.389808
Contig6951	D5AB97	21339	AT3G56010.1	NP_191160.1	Unassigned protein	sp_v3.0_unigene6951		-0.714171	9.31509	-6.55839	0.000254066	0.00308025	0.730079		-0.648014	9.31509	-5.3226	0.000929155	0.0118381	-0.545077
GD4IA4402EZPJJ	A9TKM1	25155			Unassigned protein	sp_v3.0_unigene76783		-0.930704	6.80042	-10.4517	1.11443e-05	0.000678687	4.03633		-0.647862	6.80042	-6.50732	0.000267088	0.00623422	0.780584
AllPine_a_c35188	A5BQJ9	24037	AT1G78915.3	NP_683507.1	tetratricopeptide repeat-containing protein [Arabidopsis thaliana] dbj|BAC43219.1| unknown protein [Arabidopsis thaliana] gb|AAP37677.1| At1g78915 [Arabidopsis thaliana] gb|AEE36174.1| tetratricopeptide repeat-containing protein [Arabidopsis thaliana]	sp_v3.0_unigene104304		-0.895363	7.66696	-7.76855	8.40821e-05	0.00168516	1.91283		-0.646671	7.66696	-5.01845	0.00131763	0.0141229	-0.917391
GG46A6U01CSYSN	I1I9I1	44333			Unassigned protein	sp_v3.0_unigene67657		-0.770239	7.4166	-4.8745	0.00156153	0.00927364	-1.22272		-0.646647	7.4166	-3.66031	0.00738136	0.0385848	-2.74698
CL22700Contig1	F6I550	23563	AT4G26630.1	NP_001031724.1	DEK domain-containing chromatin associated protein [Arabidopsis thaliana] ref|NP_001031724.1| DEK domain-containing chromatin associated protein [Arabidopsis thaliana] emb|CAB43859.1| putative protein [Arabidopsis thaliana] emb|CAB79518.1| putative protein [Arabidopsis thaliana] gb|AEE85228.1| DEK domain-containing chromatin associated protein [Arabidopsis thaliana] gb|AEE85229.1| DEK domain-cont…	sp_v3.0_unigene43996		-0.426046	12.011	-2.8615	0.0230028	0.0601232	-4.07439		-0.646536	12.011	-3.88396	0.00545429	0.0320376	-2.42751
Contig22241	A9SP53	25575			membrane proteins related to metalloendopeptidase [Thermoanaerobacter tengcongensis MB4] gb|AAM25810.1| Membrane proteins related to metalloendopeptidases [Thermoanaerobacter tengcongensis MB4]	sp_v3.0_unigene22241		-0.953933	8.00929	-9.19449	2.69691e-05	0.000988328	3.11565		-0.646407	8.00929	-5.57264	0.000703795	0.010205	-0.24911
Contig1779		14578			unclassified	sp_v3.0_unigene1779		-0.770578	6.90232	-5.93148	0.000479123	0.00448681	0.0483068		-0.645008	6.90232	-4.44075	0.00265242	0.0210154	-1.66254
Contig28341	I1K9R3	37749	AT3G12345.1	NP_001030679.1	uncharacterized protein [Arabidopsis thaliana] dbj|BAB03142.1| unnamed protein product [Arabidopsis thaliana] gb|AAM20720.1| FKBP-type peptidyl-prolyl cis-trans isomerase, putative [Arabidopsis thaliana] gb|AAN15650.1| FKBP-type peptidyl-prolyl cis-trans isomerase, putative [Arabidopsis thaliana] dbj|BAD42961.1| hypothetical protein [Arabidopsis thaliana] dbj|BAD43085.1| hypothetical protein [Ara…	sp_v3.0_unigene28341		-0.843838	7.59636	-5.14045	0.0011436	0.00762761	-0.887816		-0.64466	7.59636	-3.51252	0.00905096	0.0438439	-2.96156
AllPine_a_c1642	D7UDD7	16591	AT1G20830.1	NP_173507.1	Unassigned protein	sp_v3.0_unigene93583		-0.73168	9.59176	-6.98022	0.000169943	0.00248841	1.16127		-0.6438	9.59176	-5.49344	0.00076784	0.0107498	-0.341885
AllPine_a_c47565	B8LLN3	23587			Unassigned protein	sp_v3.0_unigene113371		-0.944035	7.5372	-7.58251	9.87479e-05	0.00179515	1.74151		-0.642252	7.5372	-4.61398	0.00213954	0.0184107	-1.43385
Contig37586	A9NSL2	11590	AT1G64970.1	NP_176677.1	Gamma-tocopherol methyltransferase n=7 Tax=Solanum RepID=E7EC33_SOLTU	sp_v3.0_unigene37586		-0.917036	7.76306	-6.71159	0.000219061	0.00284805	0.889145		-0.641639	7.76306	-4.20024	0.00360097	0.0251542	-1.98746
Contig6418	A9NPZ1	523	AT3G52950.1	NP_001190074.1	CBS / octicosapeptide/Phox/Bemp1 domain-containing protein [Arabidopsis thaliana] ref|NP_001190074.1| CBS / octicosapeptide/Phox/Bemp1 domain-containing protein [Arabidopsis thaliana] emb|CAB86899.1| putative protein [Arabidopsis thaliana] gb|AEE79016.1| CBS / octicosapeptide/Phox/Bemp1 domain-containing protein [Arabidopsis thaliana] gb|AEE79017.1| CBS / octicosapeptide/Phox/Bemp1 domain-contain…	sp_v3.0_unigene6418		-0.602138	9.72196	-3.91206	0.00525357	0.0212586	-2.52159		-0.641564	9.72196	-3.72816	0.00672879	0.0363078	-2.64937
AllPine_a_c7641	D5AC28	5169	AT5G55230.2	NP_200334.1	Protein regulator of cytokinesis, putative n=1 Tax=Ricinus communis RepID=B9SYY2_RICCO	sp_v3.0_unigene94024		-0.640681	9.30931	-4.07948	0.00421211	0.0182221	-2.28605		-0.641035	9.30931	-3.65082	0.00747791	0.0388782	-2.76067
Contig12264	A9NU43	33191	AT3G19184.1	NP_001030726.2	AP2/B3 domain-containing transcription factor [Arabidopsis thaliana] sp|Q1G3M3.1|Y3918_ARATH RecName: Full=B3 domain-containing protein At3g19184 gb|ABF59230.1| unknown protein [Arabidopsis thaliana] dbj|BAH30459.1| hypothetical protein [Arabidopsis thaliana] gb|AEE76205.1| AP2/B3 domain-containing transcription factor [Arabidopsis thaliana]	sp_v3.0_unigene12264		-0.763684	6.85505	-7.29028	0.000127943	0.00210329	1.46498		-0.640193	6.85505	-5.46621	0.000791332	0.0108965	-0.37399
Contig14719	C5Y2Q3	36138	AT3G48770.1	NP_190446.1	ATP/DNA binding protein [Arabidopsis thaliana] emb|CAB87905.1| hypothetical protein [Arabidopsis thaliana] gb|AEE78454.1| ATP/DNA binding protein [Arabidopsis thaliana]	sp_v3.0_unigene14719		-0.668871	6.98467	-5.98666	0.000452257	0.0043374	0.110381		-0.640034	6.98467	-5.12378	0.00116582	0.0133023	-0.786916
Contig3456	B8LR52	14733	AT5G64090.1	NP_201214.1	Hyccin multi-domain protein	sp_v3.0_unigene3456		-0.522309	8.60633	-4.44533	0.00263726	0.0132909	-1.78522		-0.639786	8.60633	-4.8703	0.00156936	0.0153126	-1.10371
Contig3417	A9NUQ8	36979	AT3G55420.1	NP_191102.1	Unassigned protein	sp_v3.0_unigene3417		-0.714347	7.91931	-5.8199	0.000539038	0.00478818	-0.0784589		-0.63953	7.91931	-4.66028	0.00202162	0.0177262	-1.37348
Contig17643	A9NNP5	19638	AT3G05500.1	NP_187201.1	Rubber elongation factor n=1 Tax=Morus alba RepID=C9E7B4_MORAL	sp_v3.0_unigene17643		-0.457246	10.7423	-3.36988	0.0110516	0.0354403	-3.30924		-0.63944	10.7423	-4.21512	0.00353262	0.0248582	-1.96711
Contig30015	B9DFX7	9130	AT5G21930.1	NP_001190357.1	Copper-transporting atpase paa1, putative n=1 Tax=Ricinus communis RepID=B9RQX4_RICCO	sp_v3.0_unigene30015		-1.44403	8.8357	-10.5799	1.02385e-05	0.000662682	4.12383		-0.63944	8.8357	-4.19034	0.00364726	0.0253454	-2.00102
CL17720Contig1		44580			unclassified	sp_v3.0_unigene50826		-0.753991	6.7875	-6.79468	0.000202352	0.002722	0.974231		-0.638327	6.7875	-5.14507	0.00113754	0.0131727	-0.760741
AllPine_a_c32948	D5AEF7	4962	AT4G31115.2	NP_849478.1	DUF1997 domain containing protein	sp_v3.0_unigene102998		-0.572544	7.10328	-5.69074	0.000619016	0.00524247	-0.227324		-0.638215	7.10328	-5.67377	0.000630466	0.0095559	-0.131941
Contig17883	D5A9Q7	11439	AT1G50490.1	NP_564572.1	Ubiquitin carrier protein n=1 Tax=Picea sitchensis RepID=D5A9Q7_PICSI	sp_v3.0_unigene17883		-0.680017	9.97506	-5.44826	0.000807256	0.00610018	-0.513057		-0.638081	9.97506	-4.57255	0.00225144	0.0189955	-1.48812
Contig462	B8LL05	3107	AT3G13180.1	NP_187924.2	ribosomal RNA small subunit methyltransferase B [Arabidopsis thaliana] gb|AAL60011.1| putative sun protein fmu [Arabidopsis thaliana] gb|AAM51397.1| putative sun protein fmu [Arabidopsis thaliana] dbj|BAE98415.1| putative sun (fmu) protein [Arabidopsis thaliana] gb|AEE75306.1| ribosomal RNA small subunit methyltransferase B [Arabidopsis thaliana]	sp_v3.0_unigene462		-0.816478	8.07764	-7.7586	8.48018e-05	0.00168844	1.90376		-0.63775	8.07764	-5.42043	0.000832641	0.0111446	-0.428207
Contig34246	Q9M5P3	19327	AT5G54290.2	NP_200240.1	Chloroplast biogenesis protein n=1 Tax=Lotus japonicus RepID=Q8GZD1_LOTJA	sp_v3.0_unigene34246		-0.315958	11.1045	-2.59575	0.0341145	0.0795313	-4.4791		-0.637327	11.1045	-4.68318	0.00196594	0.0175545	-1.34374
GG46A6U02FZBGC	B9T0I6	27293	AT5G56220.1	NP_200433.1	Tir-nbs resistance protein n=1 Tax=Populus trichocarpa RepID=B9GHK5_POPTR	sp_v3.0_unigene71622		-0.738765	6.90632	-6.13943	0.000386228	0.00396579	0.280102		-0.63704	6.90632	-4.73514	0.00184578	0.0170786	-1.27656
Contig9329	A9NTA6	2030	AT1G51110.1	NP_175522.2	putative plastid-lipid-associated protein 12 [Arabidopsis thaliana] sp|Q8LAP6.1|PAP12_ARATH RecName: Full=Probable plastid-lipid-associated protein 12, chloroplastic; AltName: Full=Fibrillin-12; Flags: Precursor gb|AAM65225.1| unknown [Arabidopsis thaliana] dbj|BAC43147.1| unknown protein [Arabidopsis thaliana] gb|AAO63411.1| At1g51115 [Arabidopsis thaliana] gb|AEE32623.1| putative plastid-lipid-…	sp_v3.0_unigene9329		-0.738829	7.16776	-7.03494	0.000161526	0.00240994	1.21565		-0.635193	7.16776	-5.40962	0.000842737	0.011192	-0.441049
AllPine_a_c41062	A5AMF4	25198	AT1G56500.1	NP_564718.2	Haloacid dehalogenase-like hydrolase domain-containing protein n=6 Tax=Arabidopsis RepID=Q8VZ10_ARATH	sp_v3.0_unigene108247		-0.633332	6.97113	-3.97844	0.00481057	0.0200723	-2.42775		-0.634868	6.97113	-3.56705	0.00839187	0.0416554	-2.88207
Contig21189	B9DFG3	38704	AT1G70070.1	NP_177164.1	[L] COG4581 Superfamily II RNA helicase	sp_v3.0_unigene21189		-0.613645	8.31103	-3.74737	0.00655552	0.0245544	-2.757		-0.63308	8.31103	-3.45791	0.0097669	0.0459643	-3.0415
Contig18348	A9NLW6	30407	AT2G27960.1	NP_180363.1	cyclin-dependent kinases regulatory subunit [Glycine max] gb|ACU14766.1| unknown [Glycine max]	sp_v3.0_unigene93661		-0.736333	8.69516	-5.78799	0.000557671	0.00489305	-0.115024		-0.631478	8.69516	-4.43974	0.0026558	0.0210298	-1.66389
CL4927Contig1		33681			7TMR-DISM_7TM domain containing protein	sp_v3.0_unigene42560		-0.346873	8.38653	-2.78184	0.0258706	0.0652144	-4.19562		-0.631333	8.38653	-4.52861	0.00237722	0.0195747	-1.54599
Contig11164	Q9FJL0	18264	AT5G48600.2	NP_001190492.1	putative SMC protein [Oryza sativa Japonica Group] gb|EEC79459.1| hypothetical protein OsI_20467 [Oryza sativa Indica Group] gb|EEE64226.1| hypothetical protein OsJ_19059 [Oryza sativa Japonica Group]	sp_v3.0_unigene11164		-0.692279	6.93632	-4.53803	0.00234961	0.0123403	-1.6614		-0.631155	6.93632	-3.70056	0.00698635	0.0371795	-2.68899
AllPine_a_c47585	B9T4C5	30544	AT5G59400.2	NP_851220.1	Unassigned protein	sp_v3.0_unigene113386		-0.586719	7.50669	-5.28477	0.000969747	0.00680868	-0.710406		-0.62967	7.50669	-5.07287	0.00123663	0.0137278	-0.849767
Contig35567	Q9FZI8	33346	AT1G27480.1	NP_564286.1	lecithine cholesterol acyltransferase-like protein [Medicago truncatula]	sp_v3.0_unigene35567		0.0926848	8.7032	0.666275	0.525547	0.629641	-6.931		-0.62908	8.7032	-4.04479	0.00440794	0.0284341	-2.20197
HLKU4M003FQ8QM	D8R2A9	39114			ATP binding protein, putative n=1 Tax=Ricinus communis RepID=B9S1Z3_RICCO	sp_v3.0_unigene165460		-0.622824	7.33063	-4.69544	0.00193683	0.0107541	-1.45409		-0.62812	7.33063	-4.23545	0.00344152	0.0244742	-1.93937
AllPine_a_rep_C107114		4900			unclassified	sp_v3.0_unigene142409		-0.688189	6.81739	-7.5551	0.000101142	0.00182432	1.71596		-0.627127	6.81739	-6.15791	0.000378996	0.00719639	0.409333
Contig37252	D5A9W2	34030	AT5G61480.1	NP_200956.1	putative leucine-rich repeat receptor-like protein kinase [Arabidopsis thaliana] sp|Q9FII5.1|TDR_ARATH RecName: Full=Leucine-rich repeat receptor-like protein kinase TDR; AltName: Full=Protein PHLOEM INTERCALATED WITH XYLEM; AltName: Full=Tracheary element differentiation inhibitory factor receptor; Short=AtTDR; Short=TDIF receptor; Flags: Precursor dbj|BAB10447.1| receptor protein kinase-like pr…	sp_v3.0_unigene37252		-0.724389	7.13891	-4.88999	0.00153304	0.00917362	-1.20294		-0.62697	7.13891	-3.78554	0.00622541	0.0346667	-2.56728
AllPine_a_c20684	D5A942	38243			Unassigned protein	sp_v3.0_unigene98923		-0.726313	6.76864	-6.63394	0.00023608	0.00296625	0.80888		-0.626774	6.76864	-5.12039	0.00117039	0.0133114	-0.791083
Contig28758		28644			unclassified	sp_v3.0_unigene28758		-0.991115	6.80615	-6.33389	0.000317196	0.00350066	0.491741		-0.626749	6.80615	-3.58249	0.00821477	0.0410984	-2.85963
bioGeCo1_euler_4407	A9NQT9	12376	AT4G26840.1	NP_194414.1	small ubiquitin-related modifier 1 [Arabidopsis thaliana] sp|P55852.2|SUMO1_ARATH RecName: Full=Small ubiquitin-related modifier 1; Short=AtSUMO1; AltName: Full=Ubiquitin-like protein SMT3 emb|CAB36530.1| ubiquitin-like protein [Arabidopsis thaliana] emb|CAB79539.1| ubiquitin-like protein [Arabidopsis thaliana] gb|AAL62360.1| ubiquitin-like protein [Arabidopsis thaliana] gb|AAM64478.1| ubiquitin-…	sp_v3.0_unigene207709		-0.402434	8.24266	-2.84505	0.0235664	0.0611941	-4.09941		-0.626664	8.24266	-3.96256	0.00491274	0.0303183	-2.31684
Contig7013	B6SH76	16797	AT3G45750.1	NP_190161.2	[L] COG5260 DNA polymerase sigma	sp_v3.0_unigene7013		-0.649713	7.37035	-5.37879	0.000872291	0.00641764	-0.596439		-0.626301	7.37035	-4.63758	0.0020785	0.0180963	-1.40303
G5KS2UX02GSHFO	Q84N64-2	27575			Unassigned protein	sp_v3.0_unigene64124		-0.816716	7.6299	-5.27661	0.000978754	0.00685128	-0.720354		-0.62594	7.6299	-3.61711	0.00783213	0.0399446	-2.80942
Contig10854	A9NWL6	15921	AT4G16700.1	NP_193403.2	Phosphatidylserine decarboxylase n=1 Tax=Solanum lycopersicum RepID=Q84V30_SOLLC	sp_v3.0_unigene10854		-0.841544	8.08271	-6.88235	0.00018625	0.00259395	1.06311		-0.625922	8.08271	-4.57852	0.00223495	0.0189082	-1.4803
Contig8651	F6HRY7	37210	AT4G35730.1	NP_195298.2	Regulator of Vps4 activity in the MVB pathway protein [Arabidopsis thaliana] gb|AEE86554.1| Regulator of Vps4 activity in the MVB pathway protein [Arabidopsis thaliana]	sp_v3.0_unigene8651		-0.657363	7.06233	-5.48737	0.00077301	0.00596933	-0.466406		-0.62546	7.06233	-4.66986	0.00199813	0.017602	-1.36104
CL14267Contig1	Q9SSL5	30974	AT1G73110.1	NP_177454.1	Putative rubisco activase n=1 Tax=Oryza sativa Japonica Group RepID=Q8RU45_ORYSJ	sp_v3.0_unigene48756		-0.637887	7.36844	-4.73472	0.00184672	0.0104003	-1.40293		-0.625168	7.36844	-4.15043	0.0038405	0.0261525	-2.05582
Contig10555	A9NN28	22451	AT2G42040.1	NP_565964.1	WRC domain containing protein	sp_v3.0_unigene10555		-0.681325	6.98501	-6.03635	0.000429493	0.00420947	0.165927		-0.625105	6.98501	-4.95357	0.00142193	0.0145021	-0.998584
AllPine_a_c8529		36875			unclassified	sp_v3.0_unigene94172		-0.655842	9.03958	-4.24636	0.00339367	0.015733	-2.0552		-0.624872	9.03958	-3.61871	0.00781497	0.039918	-2.80711
HA8LWWM01D5UQ5	C3W0V7	43153	ATCG01280.1		Protein ycf2 n=15 Tax=Strobus RepID=YCF2_PINKO	sp_v3.0_unigene160655		-0.936331	10.3529	-7.24556	0.000133212	0.00215813	1.42184		-0.623952	10.3529	-4.31856	0.00309479	0.0229463	-1.82655
HA8LWWM01CEX0R	Q9SCT4	44763			probably inactive leucine-rich repeat receptor-like protein kinase IMK2 [Arabidopsis thaliana] sp|Q9SCT4.1|IMK2_ARATH RecName: Full=Probably inactive leucine-rich repeat receptor-like protein kinase IMK2; AltName: Full=Protein INFLORESCENCE MERISTEM RECEPTOR-LIKE KINASE 2; Flags: Precursor gb|AAK50115.1|AF372978_1 AT3g51740/T18N14_120 [Arabidopsis thaliana] emb|CAB63160.1| putative protein [Arabi…	sp_v3.0_unigene162315		-0.736359	7.26532	-4.80273	0.0017014	0.00977008	-1.3149		-0.622957	7.26532	-3.63414	0.00765101	0.039396	-2.78478
Contig28908	A9NYE5	29474			Unassigned protein	sp_v3.0_unigene28908		-0.0135107	6.98614	-0.112493	0.913437	0.939379	-7.1672		-0.622621	6.98614	-4.6368	0.0020805	0.0180963	-1.40406
Contig10598	A9NW07	41193	AT5G35220.1	NP_198372.1	Peptidase M50 family protein [Arabidopsis thaliana] gb|AAK92744.1| unknown protein [Arabidopsis thaliana] gb|AAN71977.1| unknown protein [Arabidopsis thaliana] gb|AED93947.1| Peptidase M50 family protein [Arabidopsis thaliana]	sp_v3.0_unigene10598		-0.631955	8.74436	-5.11884	0.00117249	0.00779219	-0.914652		-0.622164	8.74436	-4.50749	0.00244038	0.0199051	-1.57389
Contig2927	F6HND7	26789	AT2G39140.1	NP_181447.2	suppressor of variegation1 causing pseudouridine synthase-like protein [Arabidopsis thaliana] gb|AAM66944.1| unknown [Arabidopsis thaliana] dbj|BAC42334.1| unknown protein [Arabidopsis thaliana] gb|AEC09639.1| suppressor of variegation1 causing pseudouridine synthase-like protein [Arabidopsis thaliana]	sp_v3.0_unigene2927		-0.547303	7.9011	-4.82727	0.00165208	0.00960945	-1.2833		-0.621998	7.9011	-4.9069	0.00150259	0.0149567	-1.05738
AllPine_a_c89116	B9RD99	28283	AT2G45270.1	NP_566039.1	O-sialoglycoprotein endopeptidase, putative n=1 Tax=Ricinus communis RepID=B9RD99_RICCO	sp_v3.0_unigene133614		-0.587526	7.41227	-6.12191	0.000393227	0.00401136	0.260792		-0.620531	7.41227	-5.7832	0.000560531	0.00893132	-0.00678322
F5V9AAZ01DB3WS	Q9M9Y8	1975	AT1G06820.1	NP_172167.2	Carotenoid isomerase, chloroplast, putative n=1 Tax=Ricinus communis RepID=B9SDN0_RICCO	sp_v3.0_unigene57299		-0.348791	9.1215	-2.67848	0.0301563	0.0726681	-4.35306		-0.619727	9.1215	-4.25667	0.00334913	0.0240857	-1.91047
F51TW9001DQHRE	A9NZK1	22975	AT1G51200.1	NP_001185194.1	putative multiple stress-responsive zinc-finger protein [Citrus hybrid cultivar]	sp_v3.0_unigene56262		-0.467955	11.7428	-3.42437	0.0102364	0.0334997	-3.22853		-0.619473	11.7428	-4.05456	0.00435182	0.0281934	-2.18839
F51TW9001D1VHT	A5AJW2	39405	AT4G33590.1	NP_195085.1	Unassigned protein	sp_v3.0_unigene56600		-0.647229	6.98493	-6.84657	0.000192642	0.00264992	1.02694		-0.619135	6.98493	-5.85794	0.000517727	0.00856358	0.0777437
Contig27745	D5A974	16151			Unassigned protein	sp_v3.0_unigene27745		-0.610295	7.21702	-4.65286	0.00204002	0.0111423	-1.50981		-0.618048	7.21702	-4.21451	0.00353538	0.0248646	-1.96794
Contig18936	C0PT82	14226	AT3G51820.1	NP_190750.1	chlorophyll synthase [Arabidopsis thaliana] sp|Q38833.1|CHLG_ARATH RecName: Full=Chlorophyll synthase, chloroplastic; AltName: Full=Polyprenyl transferase; AltName: Full=Protein G4; Short=AtG4; Flags: Precursor gb|AAA96740.1| putative chlorophyll synthetase [Arabidopsis thaliana] gb|AAC14409.1| putative chlorophyll synthetase [Arabidopsis thaliana] gb|AAK68761.1| putative chlorophyll synthetase […	sp_v3.0_unigene18936		-0.550844	10.0539	-4.58194	0.00222553	0.0118701	-1.60321		-0.617987	10.0539	-4.59775	0.00218264	0.018638	-1.45508
Contig33712	D5AAB1	30105	AT1G54690.1	NP_172363.1	Histone H2A n=8 Tax=Picea sitchensis RepID=A9P2B3_PICSI	sp_v3.0_unigene33712		-0.428099	7.51232	-3.22206	0.0136324	0.0412388	-3.52967		-0.6178	7.51232	-4.15893	0.00379843	0.0260096	-2.04413
Contig500	B8LKR6	29307			putative 1,3-beta glucanase [Oryza sativa Japonica Group] dbj|BAD10703.1| putative 1,3-beta glucanase [Oryza sativa Japonica Group]	sp_v3.0_unigene500		-0.571056	7.47797	-3.64701	0.00751711	0.0270946	-2.90218		-0.615926	7.47797	-3.51828	0.00897867	0.0436172	-2.95314
Contig17591	D5ACM2	37160	AT1G06460.1	NP_172134.1	alpha-crystallin domain 32.1 [Arabidopsis thaliana] gb|ABD67503.1| peroxisomal small heat shock protein Acd31.2 [Arabidopsis thaliana] gb|ABF74713.1| At1g06460 [Arabidopsis thaliana] gb|AEE27989.1| alpha-crystallin domain 32.1 [Arabidopsis thaliana]	sp_v3.0_unigene17591		-0.354904	10.3879	-2.88289	0.0222909	0.0587784	-4.04188		-0.615725	10.3879	-4.47352	0.0025459	0.0204252	-1.61893
Contig22828	Q9CAA4	6735	AT1G69010.1	NP_177064.1	Unassigned protein	sp_v3.0_unigene22828		-0.923011	8.65482	-6.00355	0.000444376	0.00429157	0.129288		-0.615442	8.65482	-3.58041	0.00823836	0.0411703	-2.86265
Contig10901	D7TC61	24285			Unassigned protein	sp_v3.0_unigene10901		-0.74648	7.07882	-5.64492	0.000650483	0.00540644	-0.280683		-0.614754	7.07882	-4.15801	0.00380293	0.0260096	-2.04539
Contig6081	B9RLI6	30588	AT5G08120.1	NP_196429.1	microtubule-associated protein [Nicotiana benthamiana]	sp_v3.0_unigene6081		-0.606605	8.74963	-3.79068	0.00618235	0.0236458	-2.69475		-0.614722	8.74963	-3.43586	0.010073	0.0469581	-3.07387
Contig7312	C0PRE3	24490	AT5G01250.1	NP_195745.1	alpha 1,4-glycosyltransferase family protein [Arabidopsis thaliana] emb|CAB69853.1| putative protein [Arabidopsis thaliana] gb|AAT99803.1| At5g01250 [Arabidopsis thaliana] dbj|BAF01279.1| hypothetical protein [Arabidopsis thaliana] gb|AED90317.1| alpha 1,4-glycosyltransferase family protein [Arabidopsis thaliana]	sp_v3.0_unigene7312		-0.850156	7.70221	-7.26281	0.000131151	0.00214027	1.43851		-0.614417	7.70221	-4.69477	0.00193842	0.0174419	-1.32873
Contig29563	A9NPN5	4751	AT4G28025.1	NP_001190856.1	Unassigned protein	sp_v3.0_unigene29563		-0.636603	10.0206	-4.52697	0.00238207	0.0124307	-1.67612		-0.614071	10.0206	-3.90573	0.00529807	0.0315904	-2.39677
HIF1XHV01BZHAX		23305			unclassified	sp_v3.0_unigene177285		-0.399064	7.14473	-2.64171	0.0318535	0.0755752	-4.40909		-0.614066	7.14473	-3.63582	0.00763336	0.0393201	-2.78235
AllPine_a_c8937	B6T048	18862			DUF3593 domain containing protein	sp_v3.0_unigene94266		-0.681117	8.74814	-6.41108	0.000293703	0.00336041	0.574409		-0.613713	8.74814	-5.16678	0.00110948	0.0129484	-0.73412
Contig16001	B8B8H0	17625	AT2G33260.1	NP_180884.1	Tryptophan/tyrosine permease [Arabidopsis thaliana] gb|AAB80644.1| putative tyrosine-specific transport protein [Arabidopsis thaliana] gb|AAY78712.1| tryptophan/tyrosine permease family protein [Arabidopsis thaliana] gb|AEC08807.1| Tryptophan/tyrosine permease [Arabidopsis thaliana]	sp_v3.0_unigene16001		-1.09774	7.33651	-7.44588	0.00011135	0.00191756	1.61336		-0.612049	7.33651	-3.7132	0.00686711	0.0368522	-2.67084
Contig13713	B9HKY6	24346	AT1G67420.2	NP_176909.3	peptidase family-like protein [Oryza sativa Japonica Group] dbj|BAD32061.1| peptidase family-like protein [Oryza sativa Japonica Group]	sp_v3.0_unigene13713		-0.374181	7.10768	-3.38935	0.0107526	0.0347467	-3.28036		-0.611234	7.10768	-4.95208	0.00142444	0.0145021	-1.00046
Contig32369	A9NVT4	20020	AT4G11370.1	NP_192876.1	Zinc finger protein, putative n=1 Tax=Ricinus communis RepID=B9RCF4_RICCO	sp_v3.0_unigene32369		-0.803562	10.5516	-7.51932	0.000104365	0.00186687	1.68249		-0.610678	10.5516	-5.11113	0.00118298	0.0133752	-0.802493
GD4IA4404I9ZXJ	Q9M523	13837	AT1G19540.1	NP_173385.1	Phenylcoumaran benzylic ether reductase homolog TH6 n=4 Tax=Pinaceae RepID=Q9M523_TSUHE	sp_v3.0_unigene79506		0.322469	10.0493	2.43148	0.0436367	0.0955458	-4.7288		-0.610646	10.0493	-4.1183	0.00400417	0.0267967	-2.1001
Contig20790	Q9FZF1	182	AT1G47750.1	NP_564514.1	Peroxisomal biogenesis factor, putative n=1 Tax=Ricinus communis RepID=B9R7Q6_RICCO	sp_v3.0_unigene20790		-0.474585	9.70501	-5.16657	0.00110975	0.00747686	-0.855488		-0.610563	9.70501	-5.94517	0.000472297	0.00806094	0.175429
Contig18496	C0PT53	22352	AT1G63970.1	NP_850971.1	2-C-methyl-D-erythritol 2,4-cyclodiphosphate synthase n=1 Tax=Picea sitchensis RepID=C0PT53_PICSI	sp_v3.0_unigene18496		-0.499163	7.26816	-4.94743	0.00143226	0.00875415	-1.12985		-0.610535	7.26816	-5.41244	0.00084009	0.0111863	-0.437697
Contig9198	Q39002	7676	AT1G80300.1	NP_178146.1	Plastid ATP/ADP transporter n=5 Tax=Oryza sativa RepID=Q2TJ67_ORYSJ	sp_v3.0_unigene9198		-0.695025	6.98994	-5.28396	0.000970636	0.00680868	-0.711392		-0.608416	6.98994	-4.13719	0.00390706	0.0263976	-2.07405
Contig32462	D5ADG7	17790	AT3G61920.1	NP_191751.1	Unassigned protein	sp_v3.0_unigene32462		-0.879923	6.98171	-6.10273	0.000401051	0.00405228	0.239609		-0.607704	6.98171	-3.76978	0.00635946	0.0350923	-2.58978
Contig32531	D5A9E1	14809	AT3G27890.1	NP_189427.1	NADPH:quinone oxidoreductase [Arabidopsis thaliana] sp|Q9LK88.1|NQR_ARATH RecName: Full=NADPH:quinone oxidoreductase dbj|BAB02535.1| NADPH:quinone oxidoreductase [Arabidopsis thaliana] gb|ABD42979.1| At3g27890 [Arabidopsis thaliana] gb|AEE77376.1| NADPH:quinone oxidoreductase [Arabidopsis thaliana]	sp_v3.0_unigene32531		-0.233618	6.957	-1.63696	0.143519	0.233527	-5.88524		-0.607251	6.957	-3.8058	0.00605755	0.0342247	-2.53841
Contig18753	D5A968	24871			Unassigned protein	sp_v3.0_unigene18753		-0.350902	9.26284	-2.50372	0.0391519	0.0879392	-4.61913		-0.605421	9.26284	-3.8637	0.00560418	0.0326455	-2.45618
Contig24723		41720			DUF1761 multi-domain protein	sp_v3.0_unigene24723		-0.649225	7.13871	-5.85244	0.000520749	0.00470242	-0.0413184		-0.604517	7.13871	-4.8741	0.00156227	0.0152694	-1.09889
Contig18866	A9NQC9	21432			Unassigned protein	sp_v3.0_unigene18866		-0.556693	6.96057	-5.12855	0.00115942	0.00771296	-0.902591		-0.603813	6.96057	-4.97537	0.0013859	0.014353	-0.97123
Contig20388	A9NMZ4	1511			Unassigned protein	sp_v3.0_unigene20388		-0.743305	8.8726	-5.91562	0.000487169	0.00452602	0.0303935		-0.603506	8.8726	-4.29595	0.00318516	0.0233963	-1.85713
AllPine_a_rep_C115337	Q3ZDK4	35035	AT1G13950.1	NP_172848.1	Eukaryotic translation initiation factor 5A 2 n=3 Tax=Picea RepID=Q3ZDK4_PICAB	sp_v3.0_unigene144723		-0.337358	12.5143	-3.20234	0.0140224	0.0421333	-3.55922		-0.60324	12.5143	-5.12168	0.00116865	0.013303	-0.789501
HA8LWWM01ENZCK	B9RWL2	17211	AT1G04780.1	NP_563716.3	Protein binding protein, putative n=1 Tax=Ricinus communis RepID=B9RWL2_RICCO	sp_v3.0_unigene160535		-0.632008	7.28384	-5.31739	0.000934637	0.00667143	-0.670726		-0.603003	7.28384	-4.53775	0.00235045	0.0194152	-1.53394
HLKU4M003HDSET	C0P6M2	12464	AT5G45170.1	NP_199330.2	CbbY protein-like protein [Arabidopsis thaliana] gb|AAS49115.1| At5g45170 [Arabidopsis thaliana] dbj|BAD95125.1| putative protein [Arabidopsis thaliana] gb|AED95212.1| CbbY protein-like protein [Arabidopsis thaliana]	sp_v3.0_unigene166404		-0.640203	7.94633	-5.05994	0.00125538	0.00811756	-0.988118		-0.602245	7.94633	-4.25741	0.00334596	0.0240857	-1.90946
Contig30137	A9NKY9	21818	AT1G05190.1	NP_172011.1	50S ribosomal protein L6 [Arabidopsis thaliana] sp|O23049.1|RK6_ARATH RecName: Full=50S ribosomal protein L6, chloroplastic; AltName: Full=Protein EMBRYO DEFECTIVE 2394; Flags: Precursor pdb|3BBO|I Chain I, Homology Model For The Spinach Chloroplast 50s Subunit Fitted To 9.4a Cryo-Em Map Of The 70s Chlororibosome gb|AAK25975.1|AF360265_1 putative chloroplast 50S ribosomal protein L6 [Arabidopsis …	sp_v3.0_unigene30137		-1.52223	9.07774	-15.8398	5.87442e-07	0.000246335	6.95674		-0.601758	9.07774	-5.60063	0.000682598	0.0100279	-0.216541
AllPine_b_c15018	Q9LYR5	35768	AT5G13410.1	NP_196845.1	putative FKBP-type peptidyl-prolyl cis-trans isomerase 7 [Arabidopsis thaliana] sp|Q9LYR5.1|FKBP7_ARATH RecName: Full=Probable FKBP-type peptidyl-prolyl cis-trans isomerase 7, chloroplastic; Short=PPIase; AltName: Full=Rotamase; Flags: Precursor emb|CAB87148.1| putative protein [Arabidopsis thaliana] gb|AAT06455.1| At5g13410 [Arabidopsis thaliana] dbj|BAH19563.1| AT5G13410 [Arabidopsis thaliana] …	sp_v3.0_unigene186087		-0.559016	8.0623	-3.65053	0.00748084	0.027023	-2.89706		-0.601624	8.0623	-3.51401	0.00903222	0.0437979	-2.95938
Contig1845	D7U7E6	28345	AT5G37630.1	NP_198579.2	condensin complex subunit 3 [Arabidopsis thaliana] gb|AED94212.1| condensin complex subunit 3 [Arabidopsis thaliana]	sp_v3.0_unigene1845		-0.724169	7.19721	-4.71926	0.00188164	0.0105262	-1.42305		-0.601264	7.19721	-3.50465	0.00915056	0.0440055	-2.97306
AllPine_a_c57081	Q9ZNZ7	12709	AT5G04140.2	NP_850763.1	RecName: Full=Ferredoxin-dependent glutamate synthase, chloroplastic; AltName: Full=Fd-GOGAT gb|AAC26853.1| ferroxin-dependent glutamate synthase precursor [Spinacia oleracea]	sp_v3.0_unigene121165		-0.800574	7.84209	-5.42641	0.000827113	0.00619433	-0.539209		-0.601178	7.84209	-3.64468	0.00754114	0.0390271	-2.76954
Contig1071	A9NNZ1	34697	AT1G64510.1	NP_176632.1	30S ribosomal protein S6 alpha [Arabidopsis thaliana] sp|Q8VY91.1|RR6_ARATH RecName: Full=30S ribosomal protein S6 alpha, chloroplastic; Flags: Precursor gb|AAL61951.1| plastid ribosomal protein S6, putative [Arabidopsis thaliana] gb|AAM47900.1| plastid ribosomal protein S6, putative [Arabidopsis thaliana] gb|AAM62751.1| plastid ribosomal protein S6, putative [Arabidopsis thaliana] gb|AEE34248.1|…	sp_v3.0_unigene1071		-0.549478	10.6931	-3.75437	0.00649359	0.0243837	-2.74692		-0.600128	10.6931	-3.66755	0.00730857	0.0382949	-2.73653
Contig37429	D5ACZ9	16050	AT5G57800.1	NP_200588.2	Glossy1 protein n=3 Tax=Zea mays RepID=Q6RBX9_MAIZE	sp_v3.0_unigene37429		-1.04156	7.17124	-9.68174	1.89225e-05	0.000845077	3.48653		-0.600048	7.17124	-4.98885	0.00136413	0.0142786	-0.954355
Contig8815	B8LL82	11151	AT5G35100.1	NP_198360.2	Peptidyl-prolyl cis-trans isomerase, putative n=1 Tax=Ricinus communis RepID=B9SC31_RICCO	sp_v3.0_unigene8815		-0.589578	9.32814	-4.03782	0.00444848	0.018969	-2.34431		-0.59987	9.32814	-3.67458	0.00723868	0.0380848	-2.7264
Contig6865	A9NTI7	1037	AT5G11260.1	NP_568246.1	Transcription factor n=1 Tax=Lycoris longituba RepID=D6MKH0_9ASPA	sp_v3.0_unigene6865		-1.07286	9.79343	-7.713	8.81887e-05	0.00169763	1.86205		-0.598499	9.79343	-3.84847	0.00571977	0.0330459	-2.47777
Contig15651	D5A9I8	39470	AT5G65660.1	NP_569016.1	Hydroxyproline-rich glycoprotein n=1 Tax=Medicago truncatula RepID=A9YWR1_MEDTR	sp_v3.0_unigene15651		-0.264657	9.31355	-1.72649	0.125772	0.21135	-5.76268		-0.598306	9.31355	-3.491	0.00932611	0.0444983	-2.99302
Contig34812	A9NKN2	10995	AT4G31720.2	NP_194900.1	Transcription factor, putative n=1 Tax=Ricinus communis RepID=B9RNR0_RICCO	sp_v3.0_unigene34812		-0.413896	8.8003	-3.00216	0.0187228	0.0520755	-3.86094		-0.598162	8.8003	-3.88067	0.00547833	0.0321079	-2.43216
AllPine_b_c34141	D5ADF5	14052	AT1G45110.1	NP_175126.2	F27F5.18 n=1 Tax=Arabidopsis thaliana RepID=Q9MAJ9_ARATH	sp_v3.0_unigene194927		-0.450939	7.54481	-4.20058	0.00359938	0.0163141	-2.11812		-0.597873	7.54481	-4.98134	0.00137622	0.014353	-0.963756
AllPine_b_c29200	Q56ZG3	21926	AT1G12570.1	NP_172718.2	glucose-methanol-choline (GMC) oxidoreductase-like protein [Arabidopsis thaliana] gb|AAU05540.1| At1g12570 [Arabidopsis thaliana] gb|AEE28898.1| glucose-methanol-choline (GMC) oxidoreductase-like protein [Arabidopsis thaliana]	sp_v3.0_unigene191183		0.0528659	6.9661	0.488118	0.639662	0.727028	-7.04195		-0.597206	6.9661	-4.93195	0.00145868	0.0147275	-1.02578
Contig13603	D5AED2	34641	AT4G10140.1	NP_567353.1	DUF2062 domain containing protein	sp_v3.0_unigene13603		-0.207288	9.41137	-1.35325	0.216036	0.318773	-6.25155		-0.596376	9.41137	-3.48232	0.00943962	0.0448642	-3.00572
Contig12974	D7TSN5	41045	AT1G66330.1	NP_564872.1	putative senescence-associated protein [Arabidopsis thaliana] ref|NP_974095.1| putative senescence-associated protein [Arabidopsis thaliana] gb|AAG52167.1|AC020665_12 unknown protein; 33791-31527 [Arabidopsis thaliana] gb|AEE34495.1| putative senescence-associated protein [Arabidopsis thaliana] gb|AEE34496.1| putative senescence-associated protein [Arabidopsis thaliana]	sp_v3.0_unigene12974		-0.529263	8.27238	-3.74067	0.00661538	0.0246664	-2.76665		-0.596063	8.27238	-3.76804	0.00637451	0.0351244	-2.59228
Contig12656	D5AEB9	8031			Unassigned protein	sp_v3.0_unigene12656		-0.648607	6.95498	-4.76151	0.00178789	0.01014	-1.36817		-0.595704	6.95498	-3.91146	0.00525779	0.0314779	-2.38869
Contig13546	Q9CAT6	30317	AT1G73220.1	NP_565059.2	putative organic cation transport protein [Phaseolus vulgaris]	sp_v3.0_unigene13546		-0.476511	7.19384	-4.11835	0.00400394	0.0176231	-2.23193		-0.595694	7.19384	-4.60488	0.00216358	0.018558	-1.44575
Contig11433	Q2QMT6	13700			RecName: Full=B3 domain-containing protein LOC_Os12g40080 gb|ABA99155.1| B3 DNA binding domain containing protein [Oryza sativa Japonica Group]	sp_v3.0_unigene11433		-0.401467	6.90505	-3.55003	0.00859189	0.029643	-3.04363		-0.594863	6.90505	-4.70482	0.00191488	0.0173294	-1.31571
Contig16709	B8LLB2	31917	AT5G54930.1	NP_001032075.1	AT hook motif-containing protein [Arabidopsis thaliana] dbj|BAH20420.1| AT5G54930 [Arabidopsis thaliana] gb|AED96559.1| AT hook motif-containing protein [Arabidopsis thaliana]	sp_v3.0_unigene16709		-0.659541	9.6496	-6.1486	0.00038262	0.00394831	0.290195		-0.594257	9.6496	-4.95512	0.00141935	0.0145021	-0.996643
GG46A6U02HP4OR	I1LAI6	23605			DUF3424 domain containing protein	sp_v3.0_unigene72923		-0.787799	7.87583	-7.76231	8.45327e-05	0.00168788	1.90714		-0.594165	7.87583	-5.23634	0.0010246	0.0122897	-0.649294
Contig26661	D5A984	43980			Unassigned protein	sp_v3.0_unigene26661		-0.98059	8.48073	-6.90348	0.000182587	0.00257505	1.08439		-0.59416	8.48073	-3.74135	0.00660926	0.0359233	-2.63045
AllPine_b_c55632		19363			unclassified	sp_v3.0_unigene203018		-0.700944	6.95948	-6.27154	0.000337704	0.00363053	0.42442		-0.591052	6.95948	-4.73001	0.00185728	0.0171144	-1.28318
Contig30575	C0PRK9	44610	AT1G32550.2	NP_174533.1	ferredoxin [Arabidopsis thaliana] gb|AAG51248.1|AC055769_7 ferredoxin, putative; 13117-10969 [Arabidopsis thaliana] gb|AAL87281.1| putative ferredoxin protein [Arabidopsis thaliana] gb|AAM45127.1| putative ferredoxin protein [Arabidopsis thaliana] gb|AEE31501.1| ferredoxin [Arabidopsis thaliana]	sp_v3.0_unigene30575		-0.628365	7.30199	-5.24141	0.00101869	0.00705711	-0.763387		-0.590193	7.30199	-4.40327	0.00278027	0.0215693	-1.71261
G5KS2UX02HWXM9	Q7XI41	15598	AT4G22590.1	NP_193990.1	Os07g0624600 protein n=2 Tax=Oryza sativa RepID=Q7XI41_ORYSJ	sp_v3.0_unigene65286		-0.638952	6.85486	-5.39964	0.000852187	0.00631511	-0.571347		-0.589984	6.85486	-4.45945	0.00259104	0.0206758	-1.63763
GG46A6U01CMWNH	I1QX62	42408			Unassigned protein	sp_v3.0_unigene67564		-0.493668	8.06024	-4.36797	0.00290688	0.0141974	-1.88949		-0.589493	8.06024	-4.66519	0.00200954	0.0176434	-1.3671
Contig7776	A9NWR9	33049	AT4G24660.1	NP_194197.1	Zinc finger-homeodomain protein 2 n=1 Tax=Saruma henryi RepID=B0LK13_SARHE	sp_v3.0_unigene7776		-0.650381	7.93866	-5.19363	0.00107583	0.00730561	-0.822098		-0.587925	7.93866	-4.19923	0.00360567	0.0251723	-1.98885
Contig9583	G7JC00	11510			Unassigned protein	sp_v3.0_unigene9583		-0.627211	6.95044	-6.0273	0.000433544	0.00424297	0.15583		-0.586406	6.95044	-5.04026	0.00128449	0.013979	-0.890239
AllPine_a_c34569	B8LNB4	9943	AT3G05345.1	NP_001154591.1	DNAJ heat shock N-terminal domain-containing protein [Arabidopsis thaliana] gb|AAL47445.1| At2g42750/F7D19.25 [Arabidopsis thaliana] gb|AAD21732.2| expressed protein [Arabidopsis thaliana] gb|AAM19907.1| At2g42750/F7D19.25 [Arabidopsis thaliana] gb|AAM62780.1| unknown [Arabidopsis thaliana] gb|AEC10164.1| DNAJ heat shock N-terminal domain-containing protein [Arabidopsis thaliana]	sp_v3.0_unigene103930		-0.930468	7.37472	-7.0839	0.000154389	0.00235592	1.26403		-0.584945	7.37472	-3.98318	0.00478047	0.0298178	-2.28794
Contig30918	A9P1T8	6600	AT3G54210.1	NP_190989.1	Ribosomal protein L17, putative n=1 Tax=Ricinus communis RepID=B9S1V8_RICCO	sp_v3.0_unigene30918		-0.673364	7.82042	-5.49877	0.000763337	0.00593151	-0.452854		-0.584014	7.82042	-4.26563	0.00331091	0.0239911	-1.89827
Contig2804	F6HLD7	4761	AT2G37570.1	NP_565864.1	protein sodium-and lithium-tolerant 1 [Arabidopsis thaliana] gb|AAC23628.1| expressed protein [Arabidopsis thaliana] gb|AAG39003.1| SLT1 protein [Arabidopsis thaliana] gb|AAK96858.1| Unknown protein [Arabidopsis thaliana] gb|AAM10070.1| unknown protein [Arabidopsis thaliana] gb|AEC09419.1| protein sodium-and lithium-tolerant 1 [Arabidopsis thaliana]	sp_v3.0_unigene2804		-0.535034	8.9582	-4.64859	0.00205071	0.0111916	-1.51542		-0.582418	8.9582	-4.52605	0.0023848	0.0196142	-1.54937
Contig34384	B8LN64	6481	AT1G54690.1	NP_172363.1	Histone H2A n=8 Tax=Picea sitchensis RepID=A9P2B3_PICSI	sp_v3.0_unigene34384		-0.539826	8.84975	-3.51665	0.00899912	0.0305396	-3.09258		-0.58118	8.84975	-3.38634	0.0107982	0.0490091	-3.14676
AllPine_a_c33181		30618			unclassified	sp_v3.0_unigene103128		-0.479797	7.56843	-3.45956	0.0097443	0.0323875	-3.17657		-0.58054	7.56843	-3.74405	0.00658513	0.0358355	-2.62659
AllPine_a_c26838	Q39199	14614	AT1G79050.1	NP_565198.1	[L] COG0468 RecA/RadA recombinase	sp_v3.0_unigene100900		-0.447556	8.6337	-3.80487	0.00606516	0.0233174	-2.67441		-0.579647	8.6337	-4.40759	0.00276522	0.0215061	-1.70684
Contig4038	F6I0F3	30703	AT5G64580.1	NP_201263.2	AAA-type ATPase family protein [Arabidopsis thaliana] gb|AED97923.1| AAA-type ATPase family protein [Arabidopsis thaliana]	sp_v3.0_unigene4038		-0.641482	7.39316	-5.99598	0.000447891	0.00431405	0.120815		-0.579517	7.39316	-4.84492	0.00161757	0.0156592	-1.13596
Contig1985	Q9C9N5	8270	AT2G01210.1	NP_178230.1	ATP binding protein, putative n=1 Tax=Ricinus communis RepID=B9SJW4_RICCO	sp_v3.0_unigene1985		-0.328539	8.48555	-2.80679	0.0249342	0.0635837	-4.15763		-0.579243	8.48555	-4.42618	0.00270136	0.0212274	-1.68198
Contig34121	A9P1M3	10227			Unassigned protein	sp_v3.0_unigene34121		-0.764463	7.11485	-6.35216	0.000311454	0.00348319	0.511372		-0.578533	7.11485	-4.2997	0.00317	0.0233253	-1.85206
Contig9833	A9NKE5	43595	AT1G63380.1	NP_176527.4	putative short-chain type alcohol dehydrogenase [Solanum tuberosum]	sp_v3.0_unigene9833		-0.900117	9.71224	-6.64149	0.00023436	0.00295944	0.816723		-0.578426	9.71224	-3.81733	0.00596418	0.0338232	-2.522
F51TW9001EV2DG	D5ACX1	34449			Unassigned protein	sp_v3.0_unigene53402		-0.887197	8.40688	-6.5803	0.000248697	0.00305133	0.753004		-0.578336	8.40688	-3.83664	0.00581131	0.0333102	-2.49456
Contig8955	C0PS22	37374	AT2G46225.2	NP_566067.1	Unassigned protein	sp_v3.0_unigene8955		-0.894971	6.99229	-7.05944	0.000157909	0.00238251	1.2399		-0.578175	6.99229	-4.07911	0.00421418	0.0275575	-2.15432
Contig11077	C3VIW6	15830	AT3G27000.1	NP_189336.1	Actin related protein 2 n=1 Tax=Selaginella moellendorffii RepID=D8S0E5_SELML	sp_v3.0_unigene11077		-0.506476	7.33981	-3.33582	0.0115962	0.036747	-3.35985		-0.576397	7.33981	-3.39555	0.0106593	0.0486182	-3.13318
Contig1046	B9GW79	23910			uncharacterized protein [Arabidopsis thaliana] emb|CAB88257.1| putative protein [Arabidopsis thaliana] gb|ACF22896.1| At5g12930 [Arabidopsis thaliana] gb|AED91832.1| uncharacterized protein [Arabidopsis thaliana]	sp_v3.0_unigene1046		-0.535531	7.08597	-5.37074	0.000880195	0.00643918	-0.606146		-0.576062	7.08597	-5.16731	0.00110881	0.0129484	-0.733472
AllPine_a_c3039	D5A816	11286	AT5G64950.1	NP_201300.1	Mitochondrial transcription termination factor-like n=3 Tax=Oryza sativa RepID=Q67UH6_ORYSJ	sp_v3.0_unigene93640		-0.706499	8.4359	-5.67692	0.000628321	0.00528452	-0.243378		-0.575446	8.4359	-4.13572	0.00391452	0.0264122	-2.07608
AllPine_a_c20145	F6H2K3	29965	AT3G14740.2	NP_974313.1	Whole genome shotgun sequence of line PN40024, scaffold_14.assembly12x (Fragment) n=1 Tax=Vitis vinifera RepID=E0CS00_VITVI	sp_v3.0_unigene98701		-0.556472	6.75851	-4.8795	0.00155227	0.00924324	-1.21633		-0.575133	6.75851	-4.51072	0.00243062	0.0198812	-1.56963
CL5376Contig1		10945			GH24370 gene product from transcript GH24370-RA	sp_v3.0_unigene42586		-0.681411	6.81383	-4.80768	0.0016913	0.00974208	-1.30851		-0.574286	6.81383	-3.6241	0.00775725	0.0397444	-2.7993
Contig1995	B8LMI3	18240	AT5G56760.1	NP_200487.1	Serine acetyltransferase 7 (Fragment) n=1 Tax=Nicotiana tabacum RepID=Q8H0P5_TOBAC	sp_v3.0_unigene1995		-0.583531	10.4881	-4.66062	0.00202078	0.0110687	-1.49964		-0.574261	10.4881	-4.10236	0.00408821	0.0271348	-2.12213
AllPine_a_c41054	A9NSF6	9131			Unassigned protein	sp_v3.0_unigene108242		-0.492689	7.7432	-3.53365	0.00878922	0.0301086	-3.06764		-0.573444	7.7432	-3.67863	0.00719863	0.0379564	-2.72055
F51TW9002HHLRK	A9P2L9	21225	AT3G48000.1	NP_190383.1	PREDICTED: similar to Aldehyde dehydrogenase, mitochondrial precursor (ALDH class 2) (ALDH1) (ALDH-E2) n=1 Tax=Ciona intestinalis RepID=UPI000180BF08	sp_v3.0_unigene58236		-0.417095	11.1367	-3.88497	0.0054469	0.0217325	-2.56007		-0.573399	11.1367	-4.77699	0.00175485	0.0165574	-1.22275
Contig4000	D5ADG3	15932	AT1G01860.1	NP_171690.1	Ribosomal RNA adenine dimethylase family protein [Arabidopsis thaliana] gb|AAC09322.1| dimethyladenosine transferase [Arabidopsis thaliana] dbj|BAC42078.1| putative dimethyladenosine transferase [Arabidopsis thaliana] gb|AAO50630.1| putative dimethyladenosine transferase [Arabidopsis thaliana] gb|AEE27344.1| Ribosomal RNA adenine dimethylase family protein [Arabidopsis thaliana]	sp_v3.0_unigene4000		-0.682141	9.97037	-6.3432	0.000314256	0.0034924	0.501749		-0.573303	9.97037	-4.76829	0.00177334	0.0166732	-1.23391
Contig34382	D8RM34	36303	AT5G60750.1	NP_568928.1	CAAX amino terminal protease family protein [Arabidopsis thaliana] gb|AAL38707.1| unknown protein [Arabidopsis thaliana] gb|AAM20181.1| unknown protein [Arabidopsis thaliana] gb|AAM63634.1| unknown [Arabidopsis thaliana] gb|AED97373.1| CAAX amino terminal protease family protein [Arabidopsis thaliana]	sp_v3.0_unigene34382		-0.52212	8.42165	-4.11531	0.0040198	0.0176755	-2.23615		-0.572502	8.42165	-4.03603	0.00445892	0.0285431	-2.21416
Contig26166	F6HLQ7	24172	AT3G57060.2	NP_001190114.1	Condensin complex subunit 1 n=1 Tax=Populus trichocarpa RepID=B9H949_POPTR	sp_v3.0_unigene26166		-0.749476	7.04689	-6.63006	0.000236967	0.00296996	0.804853		-0.571927	7.04689	-4.52527	0.00238708	0.0196197	-1.55039
Contig37906	D5A9K9	4525	AT2G14910.1	NP_179097.1	Unassigned protein	sp_v3.0_unigene37906		-0.288789	12.1423	-2.3776	0.0473203	0.101156	-4.8104		-0.571775	12.1423	-4.21045	0.00355394	0.0249236	-1.9735
AllPine_a_c35125	A9NXG0	18841			Aminotransferase ybdL, putative n=1 Tax=Ricinus communis RepID=B9RNI3_RICCO	sp_v3.0_unigene104263		-0.82809	7.64178	-6.8153	0.000198429	0.00268614	0.995219		-0.571342	7.64178	-4.2058	0.00357526	0.0250183	-1.97985
Contig16548	C0LGS3	42804	AT4G37250.1	NP_195442.2	receptor kinase-like protein [Arabidopsis thaliana] emb|CAB80391.1| receptor kinase-like protein [Arabidopsis thaliana]	sp_v3.0_unigene16548		-0.751161	7.59525	-5.61692	0.000670585	0.00550183	-0.313435		-0.570915	7.59525	-3.8184	0.00595557	0.0337961	-2.52047
AllPine_a_c38113	F4J3Z3	17172	AT3G17040.1	NP_001189914.1	protein high chlorophyll fluorescent 107 [Arabidopsis thaliana] gb|AAM13111.1| unknown protein [Arabidopsis thaliana] gb|AAP37764.1| At3g17040 [Arabidopsis thaliana] gb|AEE75897.1| protein high chlorophyll fluorescent 107 [Arabidopsis thaliana]	sp_v3.0_unigene106326		-0.476109	7.25632	-4.43587	0.0026687	0.0134166	-1.79792		-0.570268	7.25632	-4.75222	0.00180806	0.0168929	-1.25457
AllPine_a_c49193	Q8L844	9379	AT5G42310.1	NP_199046.1	pentatricopeptide repeat-containing protein [Arabidopsis thaliana] sp|Q8L844.1|PP413_ARATH RecName: Full=Pentatricopeptide repeat-containing protein At5g42310, mitochondrial; Flags: Precursor gb|AAM53311.1| maize crp1 protein-like [Arabidopsis thaliana] gb|AED94794.1| pentatricopeptide repeat-containing protein [Arabidopsis thaliana]	sp_v3.0_unigene114696		-0.652587	7.72331	-5.29232	0.000961495	0.0067872	-0.701211		-0.570093	7.72331	-4.13522	0.00391708	0.0264122	-2.07677
Contig28385	Q9LEW8	39678	AT3G61080.1	NP_191667.2	protein kinase-like protein [Arabidopsis thaliana] sp|Q9LEW8.2|FN3X_ARATH RecName: Full=Uncharacterized protein At3g61080, chloroplastic; Flags: Precursor gb|AAL49775.1| unknown protein [Arabidopsis thaliana] gb|AAM51431.1| unknown protein [Arabidopsis thaliana] gb|AEE80151.1| protein kinase-like protein [Arabidopsis thaliana]	sp_v3.0_unigene28385		-0.15159	7.40225	-1.01024	0.344409	0.456193	-6.63489		-0.570027	7.40225	-3.39778	0.010626	0.0485727	-3.1299
HIF1XHV02EU35X	A5C3T9	26334	AT3G04650.1	NP_566235.1	FAD/NAD(P)-binding oxidoreductase domain-containing protein [Arabidopsis thaliana] gb|AAF04895.1|AC011437_10 unknown protein [Arabidopsis thaliana] gb|AAK91359.1| AT3g04650/F7O18_13 [Arabidopsis thaliana] gb|AAO42761.1| At3g04650/F7O18_13 [Arabidopsis thaliana] gb|AEE74114.1| FAD/NAD(P)-binding oxidoreductase domain-containing protein [Arabidopsis thaliana]	sp_v3.0_unigene149566		-0.486837	8.53558	-3.9771	0.00481909	0.020089	-2.42964		-0.567862	8.53558	-4.14927	0.0038463	0.0261525	-2.05742
Contig9750	I1MWG4	37846			tRNA 2'-phosphotransferase, putative n=1 Tax=Ricinus communis RepID=B9S8T9_RICCO	sp_v3.0_unigene9750		-0.759969	6.94776	-7.46809	0.000109183	0.00190462	1.63433		-0.567345	6.94776	-4.98662	0.00136772	0.014305	-0.957152
Contig591	D5A8M2	11438	AT1G60990.1	NP_176295.3	aminomethyltransferase [Arabidopsis thaliana] ref|NP_001077748.1| aminomethyltransferase [Arabidopsis thaliana] ref|NP_001117522.1| aminomethyltransferase [Arabidopsis thaliana] dbj|BAD43247.1| unnamed protein product [Arabidopsis thaliana] gb|AEE33760.1| aminomethyltransferase [Arabidopsis thaliana] gb|AEE33761.1| aminomethyltransferase [Arabidopsis thaliana] gb|AEE33762.1| aminomethyltransferas…	sp_v3.0_unigene591		-0.413194	7.54309	-3.46846	0.009624	0.0320912	-3.16346		-0.566852	7.54309	-4.25595	0.0033522	0.0240948	-1.91144
Contig6961	A9NZ76	38321	AT5G03880.1	NP_568128.1	Unassigned protein	sp_v3.0_unigene6961		-0.603305	7.10684	-4.90036	0.00151429	0.0090898	-1.18971		-0.565843	7.10684	-4.11085	0.0040432	0.0269506	-2.11039
Contig29680	B5LCD1	27580	AT2G05620.1	NP_565327.1	Proton gradient regulation 5 n=1 Tax=Pinus taeda RepID=B5LCD1_PINTA	sp_v3.0_unigene29680		-0.720711	10.3127	-4.95678	0.00141656	0.00869008	-1.118		-0.565214	10.3127	-3.47693	0.00951077	0.0450903	-3.01361
Contig6280	B9GEN1	36907	AT5G19500.1	NP_197451.2	Tryptophan/tyrosine permease [Arabidopsis thaliana] gb|AAV84485.1| At5g19500 [Arabidopsis thaliana] gb|AAW30037.1| At5g19500 [Arabidopsis thaliana] gb|AED92718.1| Tryptophan/tyrosine permease [Arabidopsis thaliana]	sp_v3.0_unigene6280		-0.580662	7.80633	-5.30024	0.00095292	0.00675401	-0.691572		-0.564766	7.80633	-4.6109	0.00214763	0.0184567	-1.43787
Contig11313		42465			unclassified	sp_v3.0_unigene11313		-0.464148	7.23514	-4.08888	0.00416072	0.0180757	-2.27294		-0.564566	7.23514	-4.44844	0.00262701	0.0208634	-1.6523
Contig29603	Q9C5C5	10033	AT1G07700.3	NP_563794.1	thioredoxin-like 4 [Arabidopsis thaliana] sp|Q9C5C5.1|TRL4_ARATH RecName: Full=Thioredoxin-like 4, chloroplastic; AltName: Full=Lilium-type thioredoxin 3; Flags: Precursor gb|AAK28642.1|AF360345_1 unknown protein [Arabidopsis thaliana] gb|AAK93759.1| unknown protein [Arabidopsis thaliana] dbj|BAF01521.1| hypothetical protein [Arabidopsis thaliana] gb|AEE28164.1| thioredoxin-like 4 [Arabidopsis th…	sp_v3.0_unigene29603		-0.692668	7.49885	-7.91343	7.43455e-05	0.00156863	2.0438		-0.563833	7.49885	-5.76149	0.000573686	0.00909615	-0.0314724
Contig7390	A9NZJ7	22871	AT4G33360.1	NP_195062.1	Rossmann-fold NAD(P)-binding domain-containing protein [Arabidopsis thaliana] gb|AAK49584.1|AF370578_1 putative protein [Arabidopsis thaliana] emb|CAB38794.1| putative protein [Arabidopsis thaliana] emb|CAB80053.1| putative protein [Arabidopsis thaliana] gb|AAN86175.1| unknown protein [Arabidopsis thaliana] gb|AEE86213.1| Rossmann-fold NAD(P)-binding domain-containing protein [Arabidopsis thalian…	sp_v3.0_unigene7390		-0.207292	8.73609	-1.54146	0.164992	0.259	-6.01259		-0.563595	8.73609	-3.74855	0.00654501	0.0356754	-2.62014
AllPine_a_c24620	I1MY00	21560			Unassigned protein	sp_v3.0_unigene100073		-0.866095	9.41476	-9.01489	3.08578e-05	0.00103304	2.97411		-0.5623	9.41476	-5.23489	0.00102629	0.0122935	-0.651045
Contig34055	A9NV44	4478	AT1G47670.1	NP_175198.1	Lysine histidine transporter-like 8 n=5 Tax=rosids RepID=LHTL8_ARATH	sp_v3.0_unigene34055		-0.842651	6.9304	-6.53066	0.000261045	0.00313394	0.70099		-0.562261	6.9304	-3.89756	0.00535614	0.0316496	-2.4083
F7QVD2L01CVND5	G8J089	37018			Unassigned protein	sp_v3.0_unigene59598		-0.836892	9.58251	-5.67074	0.000632537	0.00531331	-0.250575		-0.562027	9.58251	-3.40621	0.0105007	0.0482106	-3.11747
Contig3630	B8LQ70	398	AT3G50340.1	NP_190603.1	DUF3598 domain containing protein	sp_v3.0_unigene3630		-0.449345	10.6202	-3.17006	0.0146866	0.0435143	-3.60767		-0.56143	10.6202	-3.54265	0.00868017	0.0426014	-2.9176
AllPine_a_c58390	B8LQE7	20054	AT3G19640.1	NP_188598.2	magnesium transporter MRS2-3 [Arabidopsis thaliana] sp|Q9LJN2.1|MRS23_ARATH RecName: Full=Magnesium transporter MRS2-3; AltName: Full=Magnesium Transporter 4; Short=AtMGT4 dbj|BAB02549.1| unnamed protein product [Arabidopsis thaliana] gb|AAN17435.1| unknown protein [Arabidopsis thaliana] gb|AAN73213.1| MRS2-3 [Arabidopsis thaliana] gb|AAP31966.1| At3g19640 [Arabidopsis thaliana] gb|AEE76270.1| ma…	sp_v3.0_unigene122249		-0.542073	6.8515	-5.27696	0.000978374	0.00685128	-0.719936		-0.561146	6.8515	-4.88592	0.00154047	0.0151092	-1.08391
AllPine_b_c27883		19139			unclassified	sp_v3.0_unigene190150		-0.405792	7.08555	-2.81576	0.0246061	0.0630085	-4.14397		-0.560579	7.08555	-3.47916	0.00948132	0.0449825	-3.01035
[truncated: 12,007 more rows]
