# Supplementary material for: PpNAC1, a main regulator of phenylalanine biosynthesis and utilization in maritime pine
Source: Plant Biotechnol J. 2017 Nov 23;16(5):1094–104. doi: 10.1111/pbi.12854 (PMC5902770; doi:10.1111/pbi.12854)
Supplement: Supplementary file 5 — Table S4 Functional enrichment analysis results. [file PBI-16-1094-s001.xlsx]

## Sheet: Hoja1
Photosynthesis
BinCode	BinName	ID	GeneName	TopHit	SustPine3	Description	Mean logFC
1.1.1.1	PS.lightreaction.photosystem II.LHC-II	contig16908	AT4G10340.1	NP_192772.1	sp_v3.0_unigene16908	'(at4g10340 : 384.0) photosystem II encoding the light-harvesting chlorophyll a/b binding protein CP26 of the antenna system of the photosynthetic apparatus; light harvesting complex of photosystem II 5 (LHCB5); FUNCTIONS IN: chlorophyll binding; INVOLVED IN: response to blue light, response to red light, response to far red light, photosynthesis, nonphotochemical quenching; LOCATED IN: in 9 comp…	-1.187
1.1.1.1	PS.lightreaction.photosystem II.LHC-II	contig17343	AT2G34420.1	NP_565786.1	sp_v3.0_unigene17343	'(p15193|cb2a_pinsy : 566.0) Chlorophyll a-b binding protein type 2 member 1A, chloroplast precursor (Chlorophyll a-b binding protein type II 1A) (CAB) (LHCP) - Pinus sylvestris (Scots pine) & (loc_os01g52240.1 : 465.0) no description available & (at2g34420 : 432.0) Photosystem II type I chlorophyll a/b-binding protein; photosystem II light harvesting complex gene B1B2 (LHB1B2); FUNCTIONS IN: chl…	-1.079
1.1.1.1	PS.lightreaction.photosystem II.LHC-II	contig12926	AT1G76570.1	NP_177783.1	sp_v3.0_unigene12926	'(loc_os09g12540.1 : 354.0) no description available & (at1g76570 : 338.0) Chlorophyll A-B binding family protein; FUNCTIONS IN: chlorophyll binding; INVOLVED IN: response to blue light, response to far red light, photosynthesis; LOCATED IN: light-harvesting complex, chloroplast, membrane; EXPRESSED IN: 28 plant structures; EXPRESSED DURING: 13 growth stages; CONTAINS InterPro DOMAIN/s: Chlorophy…	-0.737
1.1.1.1	PS.lightreaction.photosystem II.LHC-II	allpine_a_rep_c119801	AT3G27690.1	NP_189406.1	sp_v3.0_unigene146276	'(p27518|cb21_goshi : 256.0) Chlorophyll a-b binding protein 151, chloroplast precursor (LHCII type II CAB-151) (LHCP) - Gossypium hirsutum (Upland cotton) & (at3g27690 : 251.0) Encodes Lhcb2.4. Belongs to the Lhc super-gene family encodes the light-harvesting chlorophyll a/b-binding (LHC) proteins that constitute the antenna system of the photosynthetic apparatus.; photosystem II light harvestin…	-0.807
1.1.1.1	PS.lightreaction.photosystem II.LHC-II	hlku4m004i38bv	AT3G27690.1	NP_189406.1	sp_v3.0_unigene156560	'(p27495|cb24_tobac : 240.0) Chlorophyll a-b binding protein 40, chloroplast precursor (LHCII type I CAB-40) (LHCP) - Nicotiana tabacum (Common tobacco) & (loc_os01g41710.2 : 238.0) no description available & (chl4|520113 : 233.0) no description available & (at3g27690 : 231.0) Encodes Lhcb2.4. Belongs to the Lhc super-gene family encodes the light-harvesting chlorophyll a/b-binding (LHC) proteins…	-0.665
1.1.1.2	PS.lightreaction.photosystem II.PSII polypeptide subunits	contig15703	AT1G44575.1	NP_175092.1	sp_v3.0_unigene15703	'(at1g44575 : 251.0) Encoding PSII-S (CP22), a ubiquitous pigment-binding protein associated with photosystem II (PSII) of higher plants. Involved in nonphotochemical quenching rather than in photosynthesis. Mutant has a normal violaxanthin cycle but has a limited capacity of quenching singlet excited chlorophylls and is tolerant to lipid peroxidation.; NONPHOTOCHEMICAL QUENCHING 4 (NPQ4); FUNCTI…	-1.283
1.1.1.2	PS.lightreaction.photosystem II.PSII polypeptide subunits	contig35632	AT1G67740.1	NP_176940.1	sp_v3.0_unigene35632	'(loc_os08g02630.1 : 93.6) no description available & (at1g67740 : 90.5) PsbY precursor (psbY) mRNA. This single nuclear gene is imported into the chloroplasts where it is processed into two integral membrane proteins with identical topology (PsbY-1 and PsbY-2). The protein appears to bind manganese but its role is not well understood.; photosystem II BY (PSBY); FUNCTIONS IN: manganese ion bindin…	-1.525
1.1.1.2	PS.lightreaction.photosystem II.PSII polypeptide subunits	contig35453	AT5G02120.1	NP_195832.1	sp_v3.0_unigene35453	'(loc_os05g22730.1 : 125.0) no description available & (at5g02120 : 115.0) Encodes a one helix protein homologous to cyanobacterial high-light inducible proteins. The protein is localized to the thylakoid membrane and its transcript is transiently induced by exposure to high light conditions.; one helix protein (OHP); FUNCTIONS IN: molecular_function unknown; INVOLVED IN: response to high light i…	-0.938
1.1.1.2	PS.lightreaction.photosystem II.PSII polypeptide subunits	contig9833	AT1G63380.1	NP_176527.4	sp_v3.0_unigene9833	'(loc_os08g39960.1 : 275.0) no description available & (at1g63380 : 256.0) NAD(P)-binding Rossmann-fold superfamily protein; FUNCTIONS IN: oxidoreductase activity, binding, catalytic activity; INVOLVED IN: oxidation reduction, metabolic process; LOCATED IN: cellular_component unknown; CONTAINS InterPro DOMAIN/s: Short-chain dehydrogenase/reductase, conserved site (InterPro:IPR020904), NAD(P)-bind…	-0.739
1.1.1.2	PS.lightreaction.photosystem II.PSII polypeptide subunits	contig32450	AT3G56650.1	NP_191224.1	sp_v3.0_unigene32450	'(loc_os01g59090.1 : 323.0) no description available & (at3g56650 : 310.0) Mog1/PsbP/DUF1795-like photosystem II reaction center PsbP family protein; FUNCTIONS IN: calcium ion binding; INVOLVED IN: photosynthesis; LOCATED IN: thylakoid, thylakoid lumen, chloroplast thylakoid lumen, chloroplast stroma, chloroplast; EXPRESSED IN: 21 plant structures; EXPRESSED DURING: 14 growth stages; CONTAINS Int…	-0.935
1.1.1.2	PS.lightreaction.photosystem II.PSII polypeptide subunits	contig28790	AT4G15510.1	NP_001031646.1	sp_v3.0_unigene28790	'(loc_os12g37710.1 : 283.0) no description available & (at4g15510 : 274.0) Photosystem II reaction center PsbP family protein; FUNCTIONS IN: calcium ion binding; INVOLVED IN: photosynthesis; LOCATED IN: in 6 components; EXPRESSED IN: 21 plant structures; EXPRESSED DURING: 14 growth stages; CONTAINS InterPro DOMAIN/s: Photosystem II oxygen evolving complex protein PsbP (InterPro:IPR002683), Mog1/P…	-0.939
1.1.1.2	PS.lightreaction.photosystem II.PSII polypeptide subunits	contig23767	AT2G28605.1	NP_850123.1	sp_v3.0_unigene23767	'(at2g28605 : 147.0) Encodes a PsbP domain-OEC23 like protein localized in thylakoid (peripheral-lumenal side).; Photosystem II reaction center PsbP family protein; FUNCTIONS IN: calcium ion binding; INVOLVED IN: photosynthesis; LOCATED IN: thylakoid, chloroplast; EXPRESSED IN: 21 plant structures; EXPRESSED DURING: 13 growth stages; CONTAINS InterPro DOMAIN/s: Photosystem II oxygen evolving comp…	-1.174
1.1.2.2	PS.lightreaction.photosystem I.PSI polypeptide subunits	contig17918	AT1G08380.1	NP_563815.1	sp_v3.0_unigene17918	'(at1g08380 : 172.0) Encodes subunit O of photosystem I.; photosystem I subunit O (PSAO); FUNCTIONS IN: molecular_function unknown; INVOLVED IN: response to salt stress, photosynthesis, light harvesting in photosystem I; LOCATED IN: thylakoid, photosystem I, chloroplast; EXPRESSED IN: 21 plant structures; EXPRESSED DURING: 13 growth stages; CONTAINS InterPro DOMAIN/s: Photosystem I PsaO (InterPro…	-1.083
1.1.2.2	PS.lightreaction.photosystem I.PSI polypeptide subunits	contig18129	AT1G03130.1	NP_171812.1	sp_v3.0_unigene18129	'(p32869|psad_cucsa : 281.0) Photosystem I reaction center subunit II, chloroplast precursor (Photosystem I 20 kDa subunit) (PSI-D) (PS I subunit 5) - Cucumis sativus (Cucumber) & (at4g02770 : 279.0) Encodes a protein predicted by sequence similarity with spinach PsaD to be photosystem I reaction center subunit II (PsaD1); photosystem I subunit D-1 (PSAD-1); FUNCTIONS IN: molecular_function unkno…	-1.15
1.1.2.2	PS.lightreaction.photosystem I.PSI polypeptide subunits	contig30104	AT5G64040.2	NP_201209.1	sp_v3.0_unigene30104	'(at5g64040 : 172.0) Encodes the only subunit of photosystem I located entirely in the thylakoid lumen. May be involved in the interaction between plastocyanin and the photosystem I complex.; PSAN; FUNCTIONS IN: calmodulin binding; INVOLVED IN: photosynthetic electron transport in photosystem I; LOCATED IN: chloroplast thylakoid membrane, photosystem I, chloroplast thylakoid lumen, chloroplast, c…	-1.007
1.1.2.2	PS.lightreaction.photosystem I.PSI polypeptide subunits	tall_8m_euler_783	AT5G64040.2	NP_201209.1	sp_v3.0_unigene209721	'(at5g64040 : 108.0) Encodes the only subunit of photosystem I located entirely in the thylakoid lumen. May be involved in the interaction between plastocyanin and the photosystem I complex.; PSAN; FUNCTIONS IN: calmodulin binding; INVOLVED IN: photosynthetic electron transport in photosystem I; LOCATED IN: chloroplast thylakoid membrane, photosystem I, chloroplast thylakoid lumen, chloroplast, c…	-1.298
1.1.3	PS.lightreaction.cytochrome b6/f	contig34898	AT4G03280.1	NP_849295.1	sp_v3.0_unigene34898	'(p30361|ucria_tobac : 262.0) Cytochrome b6-f complex iron-sulfur subunit 1, chloroplast precursor (EC 1.10.99.1) (Rieske iron-sulfur protein 1) (Plastohydroquinone:plastocyanin oxidoreductase iron-sulfur protein 1) (ISP 1) (RISP 1) - Nicotiana tabacum (Common toba & (loc_os07g37030.1 : 255.0) no description available & (at4g03280 : 239.0) Encodes the Rieske FeS center of cytochrome b6f complex. …	-1.333
1.1.3.4	PS.lightreaction.cytochrome b6/f.apocytochrome f (CYF)	f51tw9001dkyjn	ATCG00540.1		sp_v3.0_unigene51742	'(p41619|cyf_pinth : 136.0) Apocytochrome f precursor - Pinus thunbergii (Green pine) (Japanese black pine) & (atcg00540 : 120.0) Encodes cytochrome f apoprotein; involved in photosynthetic electron transport chain; encoded by the chloroplast genome and is transcriptionally repressed by a nuclear gene HCF2.; photosynthetic electron transfer A (PETA); FUNCTIONS IN: electron transporter, transferri…	-1.257
1.1.4	PS.lightreaction.ATP synthase	contig7206	AT2G31040.1	NP_565711.1	sp_v3.0_unigene7206	(loc_os01g48300.4 : 308.0) no description available & (at2g31040 : 302.0) ATP synthase protein I -related; LOCATED IN: chloroplast; EXPRESSED IN: 22 plant structures; EXPRESSED DURING: 13 growth stages; Has 182 Blast hits to 182 proteins in 74 species: Archae - 0; Bacteria - 104; Metazoa - 0; Fungi - 0; Plants - 50; Viruses - 2; Other Eukaryotes - 26 (source: NCBI BLink). & (chl4|511649 : 111.0) …	-0.925
1.1.4.3	PS.lightreaction.ATP synthase.epsilon chain	hlku4m003g5vzk	ATCG00470.1		sp_v3.0_unigene166837	'(p41623|atpe_pinth : 199.0) ATP synthase epsilon chain (EC 3.6.3.14) (ATP synthase F1 sector epsilon subunit) - Pinus thunbergii (Green pine) (Japanese black pine) & (atcg00470 : 145.0) ATPase epsilon subunit; ATP synthase epsilon chain (ATPE); FUNCTIONS IN: hydrogen ion transporting ATP synthase activity, rotational mechanism; INVOLVED IN: cellular respiration, mitochondrial ATP synthesis coupl…	-1.429
1.1.5.2	PS.lightreaction.other electron carrier (ox/red).ferredoxin	contig35582	AT4G32590.3	NP_567899.1	sp_v3.0_unigene35582	'(at4g32590 : 197.0) 2Fe-2S ferredoxin-like superfamily protein; FUNCTIONS IN: electron carrier activity, iron-sulfur cluster binding; LOCATED IN: chloroplast; EXPRESSED IN: 21 plant structures; EXPRESSED DURING: 15 growth stages; CONTAINS InterPro DOMAIN/s: Ferredoxin (InterPro:IPR001041); BEST Arabidopsis thaliana protein match is: NDH-dependent cyclic electron flow 1 (TAIR:AT3G16250.1); Has 35…	-1.347
1.1.5.2	PS.lightreaction.other electron carrier (ox/red).ferredoxin	contig513	AT1G02180.1	NP_171720.2	sp_v3.0_unigene513	(loc_os08g35710.1 : 226.0) no description available & (at1g02180 : 172.0) ferredoxin-related; FUNCTIONS IN: molecular_function unknown; INVOLVED IN: biological_process unknown; LOCATED IN: endomembrane system; EXPRESSED IN: 23 plant structures; EXPRESSED DURING: 15 growth stages; Has 54 Blast hits to 54 proteins in 11 species: Archae - 0; Bacteria - 0; Metazoa - 0; Fungi - 0; Plants - 54; Viruses…	-0.827
1.1.40	PS.lightreaction.cyclic electron flow-chlororespiration	contig29680	AT2G05620.1	NP_565327.1	sp_v3.0_unigene29680	'(at2g05620 : 149.0) Involved in electron flow in Photosystem I. Essential for photoprotection.; proton gradient regulation 5 (PGR5); FUNCTIONS IN: electron carrier activity; INVOLVED IN: response to water deprivation, response to high light intensity, photosynthetic electron transport in photosystem I; LOCATED IN: chloroplast thylakoid membrane, chloroplast, chloroplast thylakoid; EXPRESSED IN: …	-0.643
1.2.1	PS.photorespiration.phosphoglycolate phosphatase	contig1211	AT5G36700.1	NP_001190428.1	sp_v3.0_unigene1211	'(loc_os04g41340.1 : 500.0) no description available & (at5g36700 : 489.0) 2-phosphoglycolate phosphatase 1 (PGLP1); FUNCTIONS IN: phosphoglycolate phosphatase activity; INVOLVED IN: metabolic process; EXPRESSED IN: 7 plant structures; CONTAINS InterPro DOMAIN/s: HAD-superfamily hydrolase, subfamily IIA (InterPro:IPR006357), 2-phosphoglycolate phosphatase, eukaryotic (InterPro:IPR006349); BEST Ar…	-1.378
1.2.2	PS.photorespiration.glycolate oxydase	epdb_jg391965	AT3G14420.1	NP_001030694.1	sp_v3.0_unigene51528	'(at3g14415 : 108.0) Aldolase-type TIM barrel family protein; FUNCTIONS IN: glycolate oxidase activity, oxidoreductase activity, FMN binding, catalytic activity; INVOLVED IN: oxidation reduction, metabolic process; LOCATED IN: peroxisome; EXPRESSED IN: guard cell, leaf; CONTAINS InterPro DOMAIN/s: Aldolase-type TIM barrel (InterPro:IPR013785), FMN-dependent alpha-hydroxy acid dehydrogenase, activ…	-0.727
1.2.3	PS.photorespiration.aminotransferases peroxisomal	contig9863	AT2G13360.1	NP_849951.1	sp_v3.0_unigene9863	'(loc_os08g39300.1 : 667.0) no description available & (at2g13360 : 666.0) Encodes a peroxisomal photorespiratory enzyme that catalyzes transamination reactions with multiple substrates. It is involved in photorespiration.; alanine:glyoxylate aminotransferase (AGT); FUNCTIONS IN: serine-pyruvate transaminase activity, serine-glyoxylate transaminase activity, alanine-glyoxylate transaminase activi…	-1.467
1.2.3	PS.photorespiration.aminotransferases peroxisomal	contig7186	AT1G23310.1	NP_564192.2	sp_v3.0_unigene7186	'(loc_os07g01760.1 : 773.0) no description available & (at1g23310 : 751.0) Identified by cloning the gene that corresponded to a purified protein having glyoxylate aminotransferase activity. Localized to the peroxisome and thought to be involved in photorespiration/ metabolic salvage pathway.; glutamate:glyoxylate aminotransferase (GGT1); FUNCTIONS IN: glycine:2-oxoglutarate aminotransferase acti…	-0.841
1.2.5	PS.photorespiration.serine hydroxymethyltransferase	contig30227	AT4G37930.1	NP_195506.1	sp_v3.0_unigene30227	'(p49357|glym_flapr : 838.0) Serine hydroxymethyltransferase 1, mitochondrial precursor (EC 2.1.2.1) (Serine methylase) (Glycine hydroxymethyltransferase) (SHMT) - Flaveria pringlei & (loc_os03g52840.1 : 835.0) no description available & (at4g37930 : 831.0) Encodes a protein with mitochondrial serine hydroxymethyltransferase activity, which functions in the photorespiratory pathway, catalyzes the…	-1.555
1.3.4	PS.calvin cycle.GAP	contig17047	AT1G42970.1	NP_174996.1	sp_v3.0_unigene17047	'(p12859|g3pb_pea : 616.0) Glyceraldehyde-3-phosphate dehydrogenase B, chloroplast precursor (EC 1.2.1.13) (NADP-dependent glyceraldehydephosphate dehydrogenase subunit B) - Pisum sativum (Garden pea) & (at1g42970 : 595.0) Encodes chloroplast localized glyceraldehyde-3-phosphate dehydrogenase that can use both NADH and NADPH to reduce 1,3-diphosphate glycerate. It forms A2B2 heterotetramers with …	-1.579
1.3.4	PS.calvin cycle.GAP	contig16909	AT1G12900.1	NP_172750.1	sp_v3.0_unigene16909	'(p19866|g3pa_spiol : 594.0) Glyceraldehyde-3-phosphate dehydrogenase A, chloroplast precursor (EC 1.2.1.13) (NADP-dependent glyceraldehydephosphate dehydrogenase subunit A) - Spinacia oleracea (Spinach) & (at1g12900 : 578.0) glyceraldehyde 3-phosphate dehydrogenase A subunit 2 (GAPA-2); FUNCTIONS IN: NAD or NADH binding, glyceraldehyde-3-phosphate dehydrogenase activity; INVOLVED IN: oxidation r…	-1.24
1.3.4	PS.calvin cycle.GAP	allpine_a_rep_c100674	AT1G42970.1	NP_174996.1	sp_v3.0_unigene140495	'(p12859|g3pb_pea : 202.0) Glyceraldehyde-3-phosphate dehydrogenase B, chloroplast precursor (EC 1.2.1.13) (NADP-dependent glyceraldehydephosphate dehydrogenase subunit B) - Pisum sativum (Garden pea) & (at1g42970 : 185.0) Encodes chloroplast localized glyceraldehyde-3-phosphate dehydrogenase that can use both NADH and NADPH to reduce 1,3-diphosphate glycerate. It forms A2B2 heterotetramers with …	-1.93
1.3.6	PS.calvin cycle.aldolase	contig16963	AT4G38970.1	NP_568049.1	sp_v3.0_unigene16963	'(at4g38970 : 605.0) Protein is tyrosine-phosphorylated and its phosphorylation state is modulated in response to ABA in Arabidopsis thaliana seeds.; fructose-bisphosphate aldolase 2 (FBA2); FUNCTIONS IN: fructose-bisphosphate aldolase activity, catalytic activity; INVOLVED IN: response to cadmium ion, pentose-phosphate shunt, response to abscisic acid stimulus; LOCATED IN: in 6 components; EXPRE…	-1.303
1.3.6	PS.calvin cycle.aldolase	contig16934	AT4G26530.1	NP_194383.1	sp_v3.0_unigene16934	'(p46256|alf1_pea : 577.0) Fructose-bisphosphate aldolase, cytoplasmic isozyme 1 (EC 4.1.2.13) - Pisum sativum (Garden pea) & (at4g26530 : 556.0) Aldolase superfamily protein; FUNCTIONS IN: fructose-bisphosphate aldolase activity; INVOLVED IN: glycolysis, metabolic process; EXPRESSED IN: 17 plant structures; EXPRESSED DURING: 11 growth stages; CONTAINS InterPro DOMAIN/s: Aldolase-type TIM barrel …	-1.092
1.3.6	PS.calvin cycle.aldolase	allpine_a_rep_c73680	AT4G38970.1	NP_568049.1	sp_v3.0_unigene127850	'(at4g38970 : 231.0) Protein is tyrosine-phosphorylated and its phosphorylation state is modulated in response to ABA in Arabidopsis thaliana seeds.; fructose-bisphosphate aldolase 2 (FBA2); FUNCTIONS IN: fructose-bisphosphate aldolase activity, catalytic activity; INVOLVED IN: response to cadmium ion, pentose-phosphate shunt, response to abscisic acid stimulus; LOCATED IN: in 6 components; EXPRE…	-1.093
1.3.7	PS.calvin cycle.FBPase	contig22273	AT5G64380.1	NP_201243.1	sp_v3.0_unigene22273	'(loc_os06g45370.1 : 295.0) no description available & (at5g64380 : 293.0) Inositol monophosphatase family protein; FUNCTIONS IN: phosphoric ester hydrolase activity; INVOLVED IN: carbohydrate metabolic process; LOCATED IN: chloroplast; EXPRESSED IN: 21 plant structures; EXPRESSED DURING: 13 growth stages; CONTAINS InterPro DOMAIN/s: Fructose-1,6-bisphosphatase (InterPro:IPR000146); BEST Arabidop…	-1.254
1.3.13	PS.calvin cycle.rubisco interacting	contig18089	AT2G39730.1	NP_850321.1	sp_v3.0_unigene18089	'(q40281|rca_maldo : 707.0) Ribulose bisphosphate carboxylase/oxygenase activase, chloroplast precursor (RuBisCO activase) (RA) - Malus domestica (Apple) (Malus sylvestris) & (loc_os11g47970.3 : 677.0) no description available & (at2g39730 : 665.0) Rubisco activase, a nuclear-encoded chloroplast protein that consists of two isoforms arising from alternative splicing in most plants. Required for t…	-1.001
1.3.13	PS.calvin cycle.rubisco interacting	contig14323	AT4G20130.1	NP_193746.3	sp_v3.0_unigene14323	'(loc_os05g50980.1 : 189.0) no description available & (at4g20130 : 188.0) plastid transcriptionally active 14 (PTAC14); LOCATED IN: plastid chromosome, chloroplast, nucleoid; EXPRESSED IN: 22 plant structures; EXPRESSED DURING: 13 growth stages; CONTAINS InterPro DOMAIN/s: SET domain (InterPro:IPR001214), Rubisco LSMT substrate-binding (InterPro:IPR015353); BEST Arabidopsis thaliana protein matc…	-0.787
1.3.13	PS.calvin cycle.rubisco interacting	cl14267contig1	AT1G73110.1	NP_177454.1	sp_v3.0_unigene48756	'(loc_os04g56320.1 : 126.0) no description available & (at1g73110 : 124.0) P-loop containing nucleoside triphosphate hydrolases superfamily protein; FUNCTIONS IN: ATPase activity, ATP binding; LOCATED IN: chloroplast thylakoid membrane, chloroplast; EXPRESSED IN: 21 plant structures; EXPRESSED DURING: 13 growth stages; CONTAINS InterPro DOMAIN/s: ATPase, AAA-type, core (InterPro:IPR003959); BEST …	-0.632
1.3.13	PS.calvin cycle.rubisco interacting	allpine_a_rep_c99843	AT2G39730.1	NP_850321.1	sp_v3.0_unigene140378	'(q40281|rca_maldo : 116.0) Ribulose bisphosphate carboxylase/oxygenase activase, chloroplast precursor (RuBisCO activase) (RA) - Malus domestica (Apple) (Malus sylvestris) & (loc_os11g47970.3 : 107.0) no description available & (at2g39730 : 105.0) Rubisco activase, a nuclear-encoded chloroplast protein that consists of two isoforms arising from alternative splicing in most plants. Required for t…	-0.82
Major CHO metabolism
BinCode	BinName	id	GeneName	TopHit	SustPine3	description	Mean
2.1.1.3	major CHO metabolism.synthesis.sucrose.FBPase	contig29757	AT1G43670.1	NP_175032.1	sp_v3.0_unigene29757	'(p14766|f16p2_spiol : 621.0) Fructose-1,6-bisphosphatase, cytosolic (EC 3.1.3.11) (D-fructose-1,6-bisphosphate 1-phosphohydrolase) (FBPase) - Spinacia oleracea (Spinach) & (loc_os01g64660.2 : 610.0) no description available & (at1g43670 : 599.0) Inositol monophosphatase family protein; FUNCTIONS IN: fructose 1,6-bisphosphate 1-phosphatase activity, phosphoric ester hydrolase activity; INVOLVED I…	-1.492
2.2.1.3.1	major CHO metabolism.degradation.sucrose.invertases.neutral	contig37389	AT4G34860.1	NP_001031790.1	sp_v3.0_unigene37389	'(at4g34860 : 764.0) Plant neutral invertase family protein; FUNCTIONS IN: catalytic activity, beta-fructofuranosidase activity; LOCATED IN: cytosol; EXPRESSED IN: 20 plant structures; EXPRESSED DURING: 11 growth stages; CONTAINS InterPro DOMAIN/s: Plant neutral invertase (InterPro:IPR006937), Six-hairpin glycosidase-like (InterPro:IPR008928); BEST Arabidopsis thaliana protein match is: cytosolic…	-0.881
2.2.1.3.1	major CHO metabolism.degradation.sucrose.invertases.neutral	allpine_a_c25852	AT4G34860.1	NP_001031790.1	sp_v3.0_unigene100478	'(loc_os02g34560.1 : 176.0) no description available & (at4g34860 : 167.0) Plant neutral invertase family protein; FUNCTIONS IN: catalytic activity, beta-fructofuranosidase activity; LOCATED IN: cytosol; EXPRESSED IN: 20 plant structures; EXPRESSED DURING: 11 growth stages; CONTAINS InterPro DOMAIN/s: Plant neutral invertase (InterPro:IPR006937), Six-hairpin glycosidase-like (InterPro:IPR008928);…	-1.474
2.2.1.3.2	major CHO metabolism.degradation.sucrose.invertases.cell wall	contig1833	AT3G13790.1	NP_566464.1	sp_v3.0_unigene1833	'(p26792|inv1_dauca : 579.0) Beta-fructofuranosidase, insoluble isoenzyme 1 precursor (EC 3.2.1.26) (Sucrose hydrolase 1) (Invertase 1) (Cell wall beta-fructosidase 1) - Daucus carota (Carrot) & (at3g13790 : 569.0) Encodes a protein with invertase activity.; ATBFRUCT1; CONTAINS InterPro DOMAIN/s: Glycoside hydrolase, family 32 (InterPro:IPR001362), Glycosyl hydrolases family 32, N-terminal (Inter…	1.792
2.2.1.3.2	major CHO metabolism.degradation.sucrose.invertases.cell wall	cl21161contig1	AT3G13790.1	NP_566464.1	sp_v3.0_unigene47552	'(p26792|inv1_dauca : 650.0) Beta-fructofuranosidase, insoluble isoenzyme 1 precursor (EC 3.2.1.26) (Sucrose hydrolase 1) (Invertase 1) (Cell wall beta-fructosidase 1) - Daucus carota (Carrot) & (at3g13790 : 636.0) Encodes a protein with invertase activity.; ATBFRUCT1; CONTAINS InterPro DOMAIN/s: Glycoside hydrolase, family 32 (InterPro:IPR001362), Glycosyl hydrolases family 32, N-terminal (Inter…	2.765
2.2.2.6	major CHO metabolism.degradation.starch.transporter	contig5474	AT5G17520.1	NP_568349.1	sp_v3.0_unigene5474	'(q7xtq5|mex1_orysa : 380.0) Maltose excess protein 1-like, chloroplast precursor - Oryza sativa (Rice) & (loc_os04g51330.1 : 380.0) no description available & (at5g17520 : 376.0) Encodes a maltose transporter that is expressed in leaves and roots. Mutations at the MEX1 locus cause accumulation of both starch and maltose in leaves, with maltose levels at least 40 times higher than that of wild-ty…	-0.824
2.2.2.6	major CHO metabolism.degradation.starch.transporter	contig5593	AT5G16150.1	NP_974787.1	sp_v3.0_unigene5593	'(at5g16150 : 456.0) Encodes a putative plastidic glucose transporter.; plastidic GLC translocator (PGLCT); FUNCTIONS IN: carbohydrate transmembrane transporter activity, sugar:hydrogen symporter activity; INVOLVED IN: response to trehalose stimulus; LOCATED IN: membrane; EXPRESSED IN: 24 plant structures; EXPRESSED DURING: 14 growth stages; CONTAINS InterPro DOMAIN/s: Sugar transporter, conserve…	-0.87
Minor CHO metabolism
BinCode	BinName	id	GeneName	TopHit	SustPine3	description	Mean
3.1.2.2	minor CHO metabolism.raffinose family.raffinose synthases.putative	contig37103	AT3G57520.1	NP_974451.1	sp_v3.0_unigene37103	'(at3g57520 : 233.0) seed imbibition 2 (SIP2); CONTAINS InterPro DOMAIN/s: Glycoside hydrolase, catalytic core (InterPro:IPR017853), Raffinose synthase (InterPro:IPR008811); BEST Arabidopsis thaliana protein match is: seed imbibition 1 (TAIR:AT1G55740.1); Has 35333 Blast hits to 34131 proteins in 2444 species: Archae - 798; Bacteria - 22429; Metazoa - 974; Fungi - 991; Plants - 531; Viruses - 0; …	0.667
3.2.2	minor CHO metabolism.trehalose.TPP	cl3804contig1	AT5G65140.1	NP_001119501.1	sp_v3.0_unigene47995	'(loc_os08g31630.2 : 171.0) no description available & (at5g65140 : 160.0) Haloacid dehalogenase-like hydrolase (HAD) superfamily protein; FUNCTIONS IN: catalytic activity, trehalose-phosphatase activity; INVOLVED IN: response to cadmium ion, trehalose biosynthetic process; EXPRESSED IN: 21 plant structures; EXPRESSED DURING: 14 growth stages; CONTAINS InterPro DOMAIN/s: HAD-superfamily hydrolase…	-0.929
3.2.2	minor CHO metabolism.trehalose.TPP	cl19290contig1	AT1G22210.1	NP_173640.1	sp_v3.0_unigene45594	'(at1g22210 : 144.0) Haloacid dehalogenase-like hydrolase (HAD) superfamily protein; FUNCTIONS IN: catalytic activity, trehalose-phosphatase activity; INVOLVED IN: trehalose biosynthetic process, metabolic process; LOCATED IN: cellular_component unknown; EXPRESSED IN: 17 plant structures; EXPRESSED DURING: 7 growth stages; CONTAINS InterPro DOMAIN/s: HAD-superfamily hydrolase, subfamily IIB (Inte…	-0.882
3.2.2	minor CHO metabolism.trehalose.TPP	g5ks2ux02hwxm9	AT4G22590.1	NP_193990.1	sp_v3.0_unigene65286	'(loc_os08g31630.2 : 103.0) no description available & (at5g51460 : 94.4) homologous to the C-terminal part of microbial trehalose-6-phosphate phosphatases; ATTPPA; FUNCTIONS IN: trehalose-phosphatase activity; INVOLVED IN: trehalose biosynthetic process; LOCATED IN: chloroplast; EXPRESSED IN: 23 plant structures; EXPRESSED DURING: 16 growth stages; CONTAINS InterPro DOMAIN/s: HAD-superfamily hyd…	-0.614
3.3	minor CHO metabolism.sugar alcohols	allpine_a_rep_c71588	AT5G51970.1	NP_974925.1	sp_v3.0_unigene127478	'(at5g51970 : 546.0) Encodes a putative sorbitol dehydrogenase that can be thiolated in vitro.; GroES-like zinc-binding alcohol dehydrogenase family protein; FUNCTIONS IN: oxidoreductase activity, zinc ion binding; INVOLVED IN: oxidation reduction; EXPRESSED IN: 24 plant structures; EXPRESSED DURING: 15 growth stages; CONTAINS InterPro DOMAIN/s: GroES-like (InterPro:IPR011032), Alcohol dehydrogen…	-0.673
3.4.3	minor CHO metabolism.myo-inositol.InsP Synthases	allpine_a_rep_c67064	AT2G22240.1	NP_179812.1	sp_v3.0_unigene126925	'(q9lw96|ino1_tobac : 355.0) Inositol-3-phosphate synthase (EC 5.5.1.4) (Myo-inositol-1-phosphate synthase) (MI-1-P synthase) (IPS) - Nicotiana tabacum (Common tobacco) & (at2g22240 : 352.0) ** Referred to as MIPS1 in Mitsuhashi et al 2008. Myo-inositol-1-phosphate synthase isoform 2. Expressed in leaf, root and silique. Immunolocalization experiments with an antibody recognizing MIPS1, MIPS2, an…	-2.297
3.4.4	minor CHO metabolism.myo-inositol.myo inositol oxygenases	contig30964	AT1G14520.1	NP_001154337.1	sp_v3.0_unigene30964	'(at1g14520 : 392.0) Encodes MIOX1. Belongs to myo-inositol oxygenase gene family.; myo-inositol oxygenase 1 (MIOX1); FUNCTIONS IN: inositol oxygenase activity, oxidoreductase activity; INVOLVED IN: syncytium formation; LOCATED IN: cytoplasm; EXPRESSED IN: 6 plant structures; CONTAINS InterPro DOMAIN/s: Protein of unknown function DUF706 (InterPro:IPR007828); BEST Arabidopsis thaliana protein mat…	3.581
3.4.5	minor CHO metabolism.myo-inositol.inositol phosphatase	contig4236	AT1G65580.1	NP_176736.2	sp_v3.0_unigene4236	'(at1g65580 : 501.0) FRAGILE FIBER3 (FRA3); FUNCTIONS IN: inositol or phosphatidylinositol phosphatase activity; EXPRESSED IN: 23 plant structures; EXPRESSED DURING: 13 growth stages; CONTAINS InterPro DOMAIN/s: Inositol polyphosphate related phosphatase (InterPro:IPR000300), WD40 repeat-like-containing domain (InterPro:IPR011046), WD40/YVTN repeat-like-containing domain (InterPro:IPR015943), WD4…	0.65
3.4.5	minor CHO metabolism.myo-inositol.inositol phosphatase	contig5782	AT1G31190.1	NP_564376.1	sp_v3.0_unigene5782	'(at1g31190 : 476.0) Encodes a myo-inositol monophosphatase IMPL1 (myo-Inositol monophosphatase like 1).; myo-inositol monophosphatase like 1 (IMPL1); FUNCTIONS IN: 3'(2'),5'-bisphosphate nucleotidase activity, inositol or phosphatidylinositol phosphatase activity, inositol-1(or 4)-monophosphatase activity; INVOLVED IN: sulfur metabolic process; LOCATED IN: chloroplast, chloroplast stroma; EXPRES…	-0.688
3.5	minor CHO metabolism.others	contig3122	AT1G49350.1	NP_564543.1	sp_v3.0_unigene3122	'(loc_os05g09370.2 : 340.0) no description available & (at1g49350 : 304.0) pfkB-like carbohydrate kinase family protein; FUNCTIONS IN: kinase activity, ribokinase activity; INVOLVED IN: D-ribose metabolic process; LOCATED IN: cellular_component unknown; EXPRESSED IN: 22 plant structures; EXPRESSED DURING: 13 growth stages; CONTAINS InterPro DOMAIN/s: Carbohydrate/purine kinase (InterPro:IPR011611…	0.581
3.5	minor CHO metabolism.others	contig1833	AT3G13790.1	NP_566464.1	sp_v3.0_unigene1833	'(p26792|inv1_dauca : 579.0) Beta-fructofuranosidase, insoluble isoenzyme 1 precursor (EC 3.2.1.26) (Sucrose hydrolase 1) (Invertase 1) (Cell wall beta-fructosidase 1) - Daucus carota (Carrot) & (at3g13790 : 569.0) Encodes a protein with invertase activity.; ATBFRUCT1; CONTAINS InterPro DOMAIN/s: Glycoside hydrolase, family 32 (InterPro:IPR001362), Glycosyl hydrolases family 32, N-terminal (Inter…	1.792
3.5	minor CHO metabolism.others	contig12244	AT1G04420.1	NP_171937.1	sp_v3.0_unigene12244	'(loc_os03g41510.2 : 548.0) no description available & (at1g04420 : 521.0) NAD(P)-linked oxidoreductase superfamily protein; FUNCTIONS IN: oxidoreductase activity, aldo-keto reductase activity; INVOLVED IN: oxidation reduction; LOCATED IN: chloroplast, chloroplast stroma, chloroplast envelope; EXPRESSED IN: 23 plant structures; EXPRESSED DURING: 13 growth stages; CONTAINS InterPro DOMAIN/s: Aldo/…	-0.699
3.5	minor CHO metabolism.others	contig34143	AT3G17940.1	NP_566594.2	sp_v3.0_unigene34143	'(loc_os10g06720.1 : 377.0) no description available & (at3g17940 : 356.0) Galactose mutarotase-like superfamily protein; FUNCTIONS IN: isomerase activity, carbohydrate binding, aldose 1-epimerase activity, catalytic activity; INVOLVED IN: galactose metabolic process, hexose metabolic process, carbohydrate metabolic process; LOCATED IN: cellular_component unknown; EXPRESSED IN: 25 plant structure…	1.165
3.5	minor CHO metabolism.others	contig1335	AT2G27680.1	NP_565656.1	sp_v3.0_unigene1335	'(chl4|513244 : 362.0) no description available & (loc_os09g39390.1 : 216.0) no description available & (at2g27680 : 214.0) NAD(P)-linked oxidoreductase superfamily protein; FUNCTIONS IN: oxidoreductase activity, aldo-keto reductase activity; INVOLVED IN: oxidation reduction; LOCATED IN: chloroplast stroma, chloroplast, chloroplast envelope, plant-type cell wall; EXPRESSED IN: 24 plant structures…	-1.547
3.5	minor CHO metabolism.others	cl21161contig1	AT3G13790.1	NP_566464.1	sp_v3.0_unigene47552	'(p26792|inv1_dauca : 650.0) Beta-fructofuranosidase, insoluble isoenzyme 1 precursor (EC 3.2.1.26) (Sucrose hydrolase 1) (Invertase 1) (Cell wall beta-fructosidase 1) - Daucus carota (Carrot) & (at3g13790 : 636.0) Encodes a protein with invertase activity.; ATBFRUCT1; CONTAINS InterPro DOMAIN/s: Glycoside hydrolase, family 32 (InterPro:IPR001362), Glycosyl hydrolases family 32, N-terminal (Inter…	2.765
3.5	minor CHO metabolism.others	contig8559	AT5G57330.1	NP_200543.1	sp_v3.0_unigene8559	'(at5g57330 : 189.0) Galactose mutarotase-like superfamily protein; FUNCTIONS IN: isomerase activity, carbohydrate binding, aldose 1-epimerase activity, catalytic activity; INVOLVED IN: galactose metabolic process, carbohydrate metabolic process; LOCATED IN: cellular_component unknown; EXPRESSED IN: 26 plant structures; EXPRESSED DURING: 15 growth stages; CONTAINS InterPro DOMAIN/s: Glycoside hyd…	-0.721
3.5	minor CHO metabolism.others	allpine_b_rep_c62846	AT3G17940.1	NP_566594.2	sp_v3.0_unigene205899	'(loc_os10g06720.1 : 113.0) no description available & (at3g17940 : 105.0) Galactose mutarotase-like superfamily protein; FUNCTIONS IN: isomerase activity, carbohydrate binding, aldose 1-epimerase activity, catalytic activity; INVOLVED IN: galactose metabolic process, hexose metabolic process, carbohydrate metabolic process; LOCATED IN: cellular_component unknown; EXPRESSED IN: 25 plant structure…	1.485
3.5	minor CHO metabolism.others	hif1xhv01bz7i5	AT1G49350.1	NP_564543.1	sp_v3.0_unigene167589	'(loc_os05g09370.2 : 85.9) no description available & (at1g49350 : 82.8) pfkB-like carbohydrate kinase family protein; FUNCTIONS IN: kinase activity, ribokinase activity; INVOLVED IN: D-ribose metabolic process; LOCATED IN: cellular_component unknown; EXPRESSED IN: 22 plant structures; EXPRESSED DURING: 13 growth stages; CONTAINS InterPro DOMAIN/s: Carbohydrate/purine kinase (InterPro:IPR011611),…	0.651
3.99	minor CHO metabolism.misc	contig1211	AT5G36700.1	NP_001190428.1	sp_v3.0_unigene1211	'(loc_os04g41340.1 : 500.0) no description available & (at5g36700 : 489.0) 2-phosphoglycolate phosphatase 1 (PGLP1); FUNCTIONS IN: phosphoglycolate phosphatase activity; INVOLVED IN: metabolic process; EXPRESSED IN: 7 plant structures; CONTAINS InterPro DOMAIN/s: HAD-superfamily hydrolase, subfamily IIA (InterPro:IPR006357), 2-phosphoglycolate phosphatase, eukaryotic (InterPro:IPR006349); BEST Ar…	-1.378
Glycolysis
BinCode	BinName	id	GeneName	TopHit	SustPine3	description	Mean
4.1.5	glycolysis.cytosolic branch.pyrophosphate-fructose-6-P phosphotransferase	allpine_a_rep_c69206	AT1G12000.1	NP_172664.1	sp_v3.0_unigene127209	'(q41141|pfpb_ricco : 243.0) Pyrophosphate--fructose 6-phosphate 1-phosphotransferase subunit beta (EC 2.7.1.90) (PFP) (6-phosphofructokinase, pyrophosphate dependent) (Pyrophosphate-dependent 6-phosphofructose-1-kinase) (PPi-PFK) - Ricinus communis (Castor bean) & (at1g12000 : 238.0) Phosphofructokinase family protein; FUNCTIONS IN: diphosphate-fructose-6-phosphate 1-phosphotransferase activity;…	0.818
4.1.10	glycolysis.cytosolic branch.aldolase	contig16934	AT4G26530.1	NP_194383.1	sp_v3.0_unigene16934	'(p46256|alf1_pea : 577.0) Fructose-bisphosphate aldolase, cytoplasmic isozyme 1 (EC 4.1.2.13) - Pisum sativum (Garden pea) & (at4g26530 : 556.0) Aldolase superfamily protein; FUNCTIONS IN: fructose-bisphosphate aldolase activity; INVOLVED IN: glycolysis, metabolic process; EXPRESSED IN: 17 plant structures; EXPRESSED DURING: 11 growth stages; CONTAINS InterPro DOMAIN/s: Aldolase-type TIM barrel …	-1.092
4.1.12	glycolysis.cytosolic branch.phosphoglycerate mutase	contig16309	AT1G09780.1	NP_563852.1	sp_v3.0_unigene16309	'(p35494|pmgi_tobac : 238.0) 2,3-bisphosphoglycerate-independent phosphoglycerate mutase (EC 5.4.2.1) (Phosphoglyceromutase) (BPG-independent PGAM) (PGAM-I) - Nicotiana tabacum (Common tobacco) & (loc_os03g21260.1 : 238.0) no description available & (at1g09780 : 230.0) Phosphoglycerate mutase, 2,3-bisphosphoglycerate-independent; FUNCTIONS IN: manganese ion binding, phosphoglycerate mutase activi…	0.703
4.3.10	glycolysis.unclear/dually targeted.aldolase	contig16934	AT4G26530.1	NP_194383.1	sp_v3.0_unigene16934	'(p46256|alf1_pea : 577.0) Fructose-bisphosphate aldolase, cytoplasmic isozyme 1 (EC 4.1.2.13) - Pisum sativum (Garden pea) & (at4g26530 : 556.0) Aldolase superfamily protein; FUNCTIONS IN: fructose-bisphosphate aldolase activity; INVOLVED IN: glycolysis, metabolic process; EXPRESSED IN: 17 plant structures; EXPRESSED DURING: 11 growth stages; CONTAINS InterPro DOMAIN/s: Aldolase-type TIM barrel …	-1.092
4.3.12	glycolysis.unclear/dually targeted.phosphoglycerate mutase	allpine_a_c14987	AT5G22620.1	NP_001190366.1	sp_v3.0_unigene96305	'(at5g22620 : 299.0) phosphoglycerate/bisphosphoglycerate mutase family protein; FUNCTIONS IN: catalytic activity; INVOLVED IN: metabolic process; LOCATED IN: chloroplast; EXPRESSED IN: 22 plant structures; EXPRESSED DURING: 13 growth stages; CONTAINS InterPro DOMAIN/s: Histidine phosphatase superfamily, clade-1 (InterPro:IPR013078), Phosphoglycerate/bisphosphoglycerate mutase, active site (Inter…	-1.577
Fermentation
BinCode	BinName	id	GeneName	TopHit	SustPine3	description	Mean
5.3	fermentation.ADH	cl85contig4	AT1G77120.1	NP_177837.1	sp_v3.0_unigene44056	'(p25141|adh1_pethy : 540.0) Alcohol dehydrogenase 1 (EC 1.1.1.1) - Petunia hybrida (Petunia) & (at1g77120 : 530.0) Catalyzes the reduction of acetaldehyde using NADH as reductant. Requires zinc for activity. Dimer. Anaerobic response polypeptide (ANP). Fermentation. The protein undergoes thiolation following treatment with the oxidant tert-butylhydroperoxide.; alcohol dehydrogenase 1 (ADH1); FUN…	4.783
5.3	fermentation.ADH	contig17339	AT1G77120.1	NP_177837.1	sp_v3.0_unigene17339	'(p14675|adh3_soltu : 529.0) Alcohol dehydrogenase 3 (EC 1.1.1.1) - Solanum tuberosum (Potato) & (loc_os11g10480.1 : 526.0) no description available & (at1g77120 : 517.0) Catalyzes the reduction of acetaldehyde using NADH as reductant. Requires zinc for activity. Dimer. Anaerobic response polypeptide (ANP). Fermentation. The protein undergoes thiolation following treatment with the oxidant tert-b…	1.81
5.3	fermentation.ADH	contig4291	AT1G77120.1	NP_177837.1	sp_v3.0_unigene4291	'(p14675|adh3_soltu : 439.0) Alcohol dehydrogenase 3 (EC 1.1.1.1) - Solanum tuberosum (Potato) & (loc_os11g10480.3 : 431.0) no description available & (at1g77120 : 424.0) Catalyzes the reduction of acetaldehyde using NADH as reductant. Requires zinc for activity. Dimer. Anaerobic response polypeptide (ANP). Fermentation. The protein undergoes thiolation following treatment with the oxidant tert-b…	1.47
5.3	fermentation.ADH	hlku4m001bjghl	AT1G77120.1	NP_177837.1	sp_v3.0_unigene148921	'(p14675|adh3_soltu : 98.2) Alcohol dehydrogenase 3 (EC 1.1.1.1) - Solanum tuberosum (Potato) & (at1g77120 : 95.5) Catalyzes the reduction of acetaldehyde using NADH as reductant. Requires zinc for activity. Dimer. Anaerobic response polypeptide (ANP). Fermentation. The protein undergoes thiolation following treatment with the oxidant tert-butylhydroperoxide.; alcohol dehydrogenase 1 (ADH1); FUNC…	1.828
5.1	fermentation.aldehyde dehydrogenase	contig6462	AT1G23800.1	NP_564204.1	sp_v3.0_unigene6462	'(loc_os06g15990.1 : 615.0) no description available & (at1g23800 : 602.0) Encodes a mitochondrial aldehyde dehydrogenase; nuclear gene for mitochondrial product.; aldehyde dehydrogenase 2B7 (ALDH2B7); FUNCTIONS IN: 3-chloroallyl aldehyde dehydrogenase activity, aldehyde dehydrogenase (NAD) activity; INVOLVED IN: oxidation reduction, metabolic process; LOCATED IN: mitochondrion; EXPRESSED IN: 13 …	1.16
5.1	fermentation.aldehyde dehydrogenase	allpine_a_rep_c109742	AT3G24503.1	NP_566749.1	sp_v3.0_unigene143160	'(loc_os01g40860.1 : 268.0) no description available & (at1g23800 : 247.0) Encodes a mitochondrial aldehyde dehydrogenase; nuclear gene for mitochondrial product.; aldehyde dehydrogenase 2B7 (ALDH2B7); FUNCTIONS IN: 3-chloroallyl aldehyde dehydrogenase activity, aldehyde dehydrogenase (NAD) activity; INVOLVED IN: oxidation reduction, metabolic process; LOCATED IN: mitochondrion; EXPRESSED IN: 13 …	-2.134
Gluconeogenesis / Glyoxylate cycle
BinCode	BinName	id	GeneName	TopHit	SustPine3	description	Mean
6.2	gluconeogenesis / glyoxylate cycle.malate synthase	contig9096	AT5G03860.1	NP_001190219.1	sp_v3.0_unigene9096	'(at5g03860 : 425.0) Encodes a protein with malate synthase activity.; malate synthase (MLS); FUNCTIONS IN: malate synthase activity; INVOLVED IN: glyoxylate cycle; CONTAINS InterPro DOMAIN/s: Malate synthase-like (InterPro:IPR011076), Malate synthase, conserved site (InterPro:IPR019830), Malate synthase A (InterPro:IPR006252), Malate synthase (InterPro:IPR001465). & (p13244|masy_brana : 424.0) M…	2.806
6.3	gluconeogenesis / glyoxylate cycle.Malate DH	contig18239	AT2G22780.1	NP_196528.1	sp_v3.0_unigene18239	'(p46488|mdhg_cucsa : 567.0) Malate dehydrogenase, glyoxysomal precursor (EC 1.1.1.37) - Cucumis sativus (Cucumber) & (at5g09660 : 554.0) encodes a microbody NAD-dependent malate dehydrogenase encodes an peroxisomal NAD-malate dehydrogenase that is involved in fatty acid beta-oxidation through providing NAD to the process of converting fatty acyl CoA to acetyl CoA.; peroxisomal NAD-malate dehydro…	-2.872
6.9	gluconeogenesis / glyoxylate cycle.isocitrate lyase	cl5610contig1	AT3G21720.1	NP_188809.2	sp_v3.0_unigene44435	'(p49296|acea_cucsa : 858.0) Isocitrate lyase (EC 4.1.3.1) (Isocitrase) (Isocitratase) (ICL) - Cucumis sativus (Cucumber) & (at3g21720 : 825.0) Encodes a glyoxylate cycle enzyme isocitrate lyase (ICL).; isocitrate lyase (ICL); FUNCTIONS IN: isocitrate lyase activity, catalytic activity; INVOLVED IN: carboxylic acid metabolic process, metabolic process; LOCATED IN: cellular_component unknown; EXPR…	3.083
OPP
BinCode	BinName	id	GeneName	TopHit	SustPine3	description	Mean
7.1.3	OPP.oxidative PP.6-phosphogluconate dehydrogenase	contig8942	AT1G64190.1	NP_176601.1	sp_v3.0_unigene8942	'(at1g64190 : 810.0) 6-phosphogluconate dehydrogenase family protein; FUNCTIONS IN: in 6 functions; INVOLVED IN: response to salt stress; LOCATED IN: chloroplast, membrane; EXPRESSED IN: 24 plant structures; EXPRESSED DURING: 14 growth stages; CONTAINS InterPro DOMAIN/s: 6-phosphogluconate dehydrogenase, NAD-binding (InterPro:IPR006115), 6-phosphogluconate dehydrogenase, C-terminal-like (InterPro…	0.809
7.1.3	OPP.oxidative PP.6-phosphogluconate dehydrogenase	contig9092	AT3G02360.2	NP_850502.1	sp_v3.0_unigene9092	'(loc_os06g02144.2 : 784.0) no description available & (at3g02360 : 777.0) 6-phosphogluconate dehydrogenase family protein; FUNCTIONS IN: in 6 functions; INVOLVED IN: response to salt stress; LOCATED IN: peroxisome; EXPRESSED IN: 27 plant structures; EXPRESSED DURING: 16 growth stages; CONTAINS InterPro DOMAIN/s: 6-phosphogluconate dehydrogenase, NAD-binding (InterPro:IPR006115), 6-phosphoglucona…	1.345
TCA / Org transformation
BinCode	BinName	id	GeneName	TopHit	SustPine3	description	Mean
8.1.3	TCA / org transformation.TCA.aconitase	contig9530	AT2G05710.1	NP_178634.2	sp_v3.0_unigene9530	'(at2g05710 : 1547.0) Encodes an aconitase that can catalyze the conversion of citrate to isocitrate through a cis-aconitate intermediate, indicating that it may participate in the TCA cycle and other primary metabolic pathways. The protein is believed to accumulate in the mitochondria and the cytosol. It affects CSD2 (At2g28190 - a superoxide dismutase) transcript levels and may play a role in t…	1.122
8.1.4	TCA / org transformation.TCA.IDH	allpine_a_c43900	AT1G65930.1	NP_176768.1	sp_v3.0_unigene110408	'(q40345|idhp_medsa : 761.0) Isocitrate dehydrogenase [NADP], chloroplast precursor (EC 1.1.1.42) (Oxalosuccinate decarboxylase) (IDH) (NADP(+)-specific ICDH) (IDP) (Fragment) - Medicago sativa (Alfalfa) & (at1g65930 : 735.0) Encodes a NADP+-isocitrate dehydrogenase that is believed to function in the cytosol. It appears to contribute to NADPH production under oxidative stress, and thereby to par…	1.12
8.1.5	TCA / org transformation.TCA.2-oxoglutarate dehydrogenase	contig28548	AT5G65750.1	NP_201376.1	sp_v3.0_unigene28548	'(at5g65750 : 1741.0) 2-oxoglutarate dehydrogenase, E1 component; FUNCTIONS IN: oxoglutarate dehydrogenase (succinyl-transferring) activity, cobalt ion binding, zinc ion binding; INVOLVED IN: response to cadmium ion; LOCATED IN: mitochondrion; EXPRESSED IN: 23 plant structures; EXPRESSED DURING: 11 growth stages; CONTAINS InterPro DOMAIN/s: 2-oxoglutarate dehydrogenase, E1 component (InterPro:IPR…	1.048
8.1.7	TCA / org transformation.TCA.succinate dehydrogenase	contig19243	AT5G66760.1	NP_201477.1	sp_v3.0_unigene19243	'(q6zdy8|dhsa_orysa : 1060.0) Succinate dehydrogenase [ubiquinone] flavoprotein subunit, mitochondrial precursor (EC 1.3.5.1) (FP) (Flavoprotein subunit of complex II) - Oryza sativa (Rice) & (loc_os07g04240.1 : 1060.0) no description available & (at5g66760 : 1051.0) One of two genes in Arabidopsis that encode a flavoprotein subunit of the mitochondrial succinate dehydrogenase complex.; succinate…	1.123
8.1.8	TCA / org transformation.TCA.fumarase	contig17407	AT2G47510.1	NP_001078075.1	sp_v3.0_unigene17407	'(at2g47510 : 773.0) Encodes a mitochondrial-localized protein. The FUM1 gene appears to be essential, suggesting that FUM1 may play a crucial role as a fumarase in the tricarboxylic acid cycle.; fumarase 1 (FUM1); FUNCTIONS IN: fumarate hydratase activity, protein binding; INVOLVED IN: response to oxidative stress, response to salt stress, pollen tube development; LOCATED IN: mitochondrion; EXPR…	0.95
8.2.9	TCA / org transformation.other organic acid transformatons.cyt MDH	contig10448	AT5G58330.1	NP_568875.2	sp_v3.0_unigene10448	'(loc_os08g44810.1 : 636.0) no description available & (p17606|mdhp1_sorbi : 635.0) Malate dehydrogenase [NADP] 1, chloroplast precursor (EC 1.1.1.82) (NADP-MDH-1) - Sorghum bicolor (Sorghum) (Sorghum vulgare) & (at5g58330 : 619.0) lactate/malate dehydrogenase family protein; FUNCTIONS IN: in 6 functions; INVOLVED IN: in 6 processes; LOCATED IN: thylakoid, mitochondrion, apoplast, chloroplast; EX…	-0.933
8.2.9	TCA / org transformation.other organic acid transformatons.cyt MDH	contig37977	AT1G04410.1	NP_171936.1	sp_v3.0_unigene37977	'(at1g04410 : 216.0) Lactate/malate dehydrogenase family protein; FUNCTIONS IN: in 6 functions; INVOLVED IN: response to cadmium ion, response to zinc ion, response to salt stress; LOCATED IN: in 7 components; EXPRESSED IN: 26 plant structures; EXPRESSED DURING: 15 growth stages; CONTAINS InterPro DOMAIN/s: Malate dehydrogenase, NAD-dependent, cytosolic (InterPro:IPR011274), Lactate/malate dehydr…	-0.908
8.2.10	TCA / org transformation.other organic acid transformatons.malic	contig10091	AT1G79750.1	NP_178093.1	sp_v3.0_unigene10091	'(p12628|maox_phavu : 929.0) NADP-dependent malic enzyme (EC 1.1.1.40) (NADP-ME) - Phaseolus vulgaris (Kidney bean) (French bean) & (loc_os01g52500.3 : 923.0) no description available & (at1g79750 : 917.0) The malic enzyme (EC 1.1.1.40) encoded by AtNADP-ME4 is localized to chloroplasts. The gene is expressed throughout the whole plant and during embryogenesis and germination. A possible involvem…	1.356
8.2.11	TCA / org transformation.other organic acid transformatons.atp-citrate lyase	contig9774	AT3G06650.1	NP_187317.1	sp_v3.0_unigene9774	'(loc_os01g19450.1 : 1091.0) no description available & (at3g06650 : 1083.0) One of the two genes encoding subunit B of the trimeric enzyme ATP Citrate lyase; ATP-citrate lyase B-1 (ACLB-1); FUNCTIONS IN: ATP citrate synthase activity; INVOLVED IN: acetyl-CoA biosynthetic process; LOCATED IN: citrate lyase complex, membrane; EXPRESSED IN: 23 plant structures; EXPRESSED DURING: 14 growth stages; C…	1.155
8.3	TCA / org transformation.carbonic anhydrases	contig16974	AT1G70410.2	NP_849872.1	sp_v3.0_unigene16974	'(p27141|cahc_tobac : 270.0) Carbonic anhydrase, chloroplast precursor (EC 4.2.1.1) (Carbonate dehydratase) - Nicotiana tabacum (Common tobacco) & (at1g70410 : 263.0) Encodes a putative beta-carbonic anhydrase betaCA4. Together with betaCA1 (At3g01500) regulates CO2-controlled stomatal movements in guard cells.; beta carbonic anhydrase 4 (BCA4); FUNCTIONS IN: carbonate dehydratase activity, zinc …	-2.247
Mitochondrial electron transport / ATP synthesis
BinCode	BinName	id	GeneName	TopHit	SustPine3	description	Mean
9.1.1	mitochondrial electron transport / ATP synthesis.NADH-DH.complex I	contig1221	ATMG00650.1	NP_085525.1	sp_v3.0_unigene1221	'(p26851|nu4lm_marpo : 107.0) NADH-ubiquinone oxidoreductase chain 4L (EC 1.6.5.3) (NADH dehydrogenase subunit 4L) - Marchantia polymorpha (Liverwort) & (atmg00650 : 89.4) Encodes NADH dehydrogenase subunit 4L.; NADH dehydrogenase subunit 4L (NAD4L); CONTAINS InterPro DOMAIN/s: NADH:ubiquinone/quinone oxidoreductase, chain 4L (InterPro:IPR001133). & (loc_osm1g00460.1 : 83.2) no description availa…	-1.294
9.1.1	mitochondrial electron transport / ATP synthesis.NADH-DH.complex I	allpine_a_rep_c108879	AT3G27890.1	NP_189427.1	sp_v3.0_unigene142887	'(q941z0|nqr1_orysa : 90.1) Probable NADPH:quinone oxidoreductase 1 (EC 1.6.5.2) - Oryza sativa (Rice) & (loc_os01g72430.1 : 90.1) no description available & (at3g27890 : 88.2) Encodes NAD(P)H:quinone reductase which is an FMN binding protein that catalyzes the reduction of quinone substrates to hydroquinones.The enzyme activity was confirmed by in vitro assay.; NADPH:quinone oxidoreductase (NQR)…	-0.538
9.1.2	mitochondrial electron transport / ATP synthesis.NADH-DH.localisation not clear	contig311	AT5G08530.1	NP_196470.1	sp_v3.0_unigene311	'(at5g08530 : 850.0) 51 kDa subunit of complex I (CI51); FUNCTIONS IN: 4 iron, 4 sulfur cluster binding, NAD or NADH binding, FMN binding, NADH dehydrogenase (ubiquinone) activity, oxidoreductase activity, acting on NADH or NADPH; INVOLVED IN: oxidation reduction, mitochondrial electron transport, NADH to ubiquinone; LOCATED IN: mitochondrion, mitochondrial respiratory chain complex I, respirator…	0.792
9.1.2	mitochondrial electron transport / ATP synthesis.NADH-DH.localisation not clear	contig13756	ATMG00070.1	NP_085479.1	sp_v3.0_unigene13756	'(p80261|ndus3_soltu : 267.0) NADH-ubiquinone oxidoreductase 27 kDa subunit (EC 1.6.5.3) (EC 1.6.99.3) (Complex I-27kD) (CI-27kD) (NADH dehydrogenase subunit 9) - Solanum tuberosum (Potato) & (atmg00070 : 255.0) NADH dehydrogenase subunit 9; NADH dehydrogenase subunit 9 (NAD9); CONTAINS InterPro DOMAIN/s: NADH:ubiquinone oxidoreductase, 30kDa subunit (InterPro:IPR001268), NADH:ubiquinone oxidored…	0.815
9.1.2	mitochondrial electron transport / ATP synthesis.NADH-DH.localisation not clear	contig26883	AT3G03100.1	NP_566192.1	sp_v3.0_unigene26883	'(at3g03100 : 235.0) NADH:ubiquinone oxidoreductase, 17.2kDa subunit; CONTAINS InterPro DOMAIN/s: NADH:ubiquinone oxidoreductase, 17.2kDa subunit (InterPro:IPR007763); Has 35333 Blast hits to 34131 proteins in 2444 species: Archae - 798; Bacteria - 22429; Metazoa - 974; Fungi - 991; Plants - 531; Viruses - 0; Other Eukaryotes - 9610 (source: NCBI BLink). & (loc_os10g42840.1 : 231.0) no descriptio…	0.673
9.3	mitochondrial electron transport / ATP synthesis.electron transfer flavoprotein	contig6091	AT1G50940.1	NP_175507.1	sp_v3.0_unigene6091	'(at1g50940 : 412.0) Encodes the electron transfer flavoprotein ETF alpha, a putative subunit of the mitochondrial electron transfer flavoprotein complex (ETF beta is At5g43430.1) in Arabidopsis. Mutations of the ETF beta gene results in accelerated senescence and early death compared to wild-type during extended darkness.; electron transfer flavoprotein alpha (ETFALPHA); FUNCTIONS IN: copper ion…	1.2
9.3	mitochondrial electron transport / ATP synthesis.electron transfer flavoprotein	contig6685	AT5G43430.1	NP_199156.1	sp_v3.0_unigene6685	'(at5g43430 : 392.0) Encodes the electron transfer flavoprotein ETF beta, a putative subunit of the mitochondrial electron transfer flavoprotein complex (ETF alpha is At1g50940) in Arabidopsis. Mutations of the ETF beta gene result in accelerated senescence and early death compared to wild-type during extended darkness. Also involved in the catabolism of leucine and chlorophyll degradation pathwa…	0.813
9.6	mitochondrial electron transport / ATP synthesis.cytochrome c	allpine_a_c8510	AT1G49380.1	NP_564544.1	sp_v3.0_unigene94168	(loc_os03g55970.1 : 109.0) no description available & (at1g49380 : 104.0) cytochrome c biogenesis protein family; FUNCTIONS IN: molecular_function unknown; INVOLVED IN: cytochrome complex assembly; LOCATED IN: chloroplast; EXPRESSED IN: 22 plant structures; EXPRESSED DURING: 13 growth stages; CONTAINS InterPro DOMAIN/s: ResB-like (InterPro:IPR007816); Has 1416 Blast hits to 1414 proteins in 516 s…	-0.753
9.7	mitochondrial electron transport / ATP synthesis.cytochrome c oxidase	allpine_a_rep_c69434	AT1G22450.1	NP_173661.1	sp_v3.0_unigene127230	'(loc_os03g27290.1 : 152.0) no description available & (at1g22450 : 147.0) subunit 6b of cytochrome c oxidase; cytochrome C oxidase 6B (COX6B); FUNCTIONS IN: cytochrome-c oxidase activity, copper ion binding; INVOLVED IN: oxidation reduction, response to salt stress; LOCATED IN: thylakoid, mitochondrion, chloroplast thylakoid membrane, chloroplast; EXPRESSED IN: 24 plant structures; EXPRESSED DUR…	0.919
9.7	mitochondrial electron transport / ATP synthesis.cytochrome c oxidase	cl19437contig1	AT1G09794.1	NP_001184952.1	sp_v3.0_unigene45610	(at1g09794 : 90.9) Cox19 family protein (CHCH motif); CONTAINS InterPro DOMAIN/s: MTCP1 (InterPro:IPR009069). & (loc_os12g08210.1 : 89.7) no description available & (reliability: 181.8) & (original description: no original description)	0.675
Cell wall
BinCode	BinName	id	GeneName	TopHit	SustPine3	description	Mean
10.1	cell wall.precursor synthesis	contig9715	AT2G35020.1	NP_181047.1	sp_v3.0_unigene9715	(at2g35020 : 696.0) Encodes a protein that functions as an N-acetylglucosamine-1-phosphate uridylyltransferase that catalyzes the formation of UDP-N-acetylglucosamine (UDP-GlcNAc). This is an essential precursor for glycolipid and glycoprotein synthesis and is also used for regulatory protein modification in signaling pathways. The enzyme can also catalyze the reverse reaction using both UDP-GlcN…	0.835
10.2	cell wall.cellulose synthesis	contig7068	AT5G03760.1	NP_195996.1	sp_v3.0_unigene7068	'(at5g03760 : 656.0) encodes a beta-mannan synthase that is required for agrobacterium-mediated plant genetic transformation involves a complex interaction between the bacterium and the host plant. 3' UTR is involved in transcriptional regulation and the gene is expressed in the elongation zone of the root.; ATCSLA09; CONTAINS InterPro DOMAIN/s: Glycosyl transferase, family 2 (InterPro:IPR001173)…	-0.83
10.2.1	cell wall.cellulose synthesis.cellulose synthase	contig10578	AT5G44030.1	NP_199216.2	sp_v3.0_unigene10578	'(loc_os03g62090.1 : 978.0) no description available & (at5g44030 : 966.0) Encodes a cellulose synthase involved in secondary cell wall biosynthesis. Confers resistance towards bacterial and fungal pathogens, independent of salicylic acid, ethylene and jasmonate signaling.; cellulose synthase A4 (CESA4); FUNCTIONS IN: cellulose synthase activity, transferase activity, transferring glycosyl groups…	-3.778
10.2.1	cell wall.cellulose synthesis.cellulose synthase	contig23732	AT5G17420.1	NP_197244.1	sp_v3.0_unigene23732	'(loc_os09g25490.1 : 1535.0) no description available & (at5g17420 : 1517.0) Encodes a xylem-specific cellulose synthase that is phosphorylated on one or more serine residues (on either S185 or one of S180 or S181).; IRREGULAR XYLEM 3 (IRX3); FUNCTIONS IN: cellulose synthase activity; INVOLVED IN: cellulose biosynthetic process, plant-type cell wall biogenesis, secondary cell wall biogenesis, rha…	-2.222
10.2.1	cell wall.cellulose synthesis.cellulose synthase	contig7068	AT5G03760.1	NP_195996.1	sp_v3.0_unigene7068	'(at5g03760 : 656.0) encodes a beta-mannan synthase that is required for agrobacterium-mediated plant genetic transformation involves a complex interaction between the bacterium and the host plant. 3' UTR is involved in transcriptional regulation and the gene is expressed in the elongation zone of the root.; ATCSLA09; CONTAINS InterPro DOMAIN/s: Glycosyl transferase, family 2 (InterPro:IPR001173)…	-0.83
10.2.2	cell wall.cellulose synthesis.COBRA	contig10104	AT5G60920.1	NP_568930.1	sp_v3.0_unigene10104	'(at5g60920 : 628.0) Encodes a glycosylphosphatidylinositol-anchored protein localized primarily in the plasma membrane of the longitudinal sides of root cells. Necessary for oriented cell expansion in Arabidopsis. Cob mutants have abnormal roots that expand radially rather than longitudinally under certain growth conditions.; COBRA (COB); FUNCTIONS IN: molecular_function unknown; INVOLVED IN: re…	-3.096
10.2.2	cell wall.cellulose synthesis.COBRA	contig13194	AT3G02210.1	NP_186870.1	sp_v3.0_unigene13194	'(q60e70|cobl3_orysa : 405.0) COBRA-like 3 protein precursor (BRITTLE CULM1-like 4 protein) - Oryza sativa (Rice) & (loc_os05g32110.3 : 405.0) no description available & (at3g02210 : 394.0) COBRA-like protein 1 precursor (COBL1); CONTAINS InterPro DOMAIN/s: Glycosyl-phosphatidyl inositol-anchored, plant (InterPro:IPR006918), COBRA-like (InterPro:IPR017391); BEST Arabidopsis thaliana protein match…	2.399
10.4.1.1	cell wall.pectin synthesis.homogalacturonan.Galacturonic Acid Trnasferase	allpine_a_c21216	AT5G47780.1	NP_568688.1	sp_v3.0_unigene99151	'(at5g47780 : 431.0) Encodes a protein with putative galacturonosyltransferase activity.; galacturonosyltransferase 4 (GAUT4); FUNCTIONS IN: polygalacturonate 4-alpha-galacturonosyltransferase activity, transferase activity, transferring glycosyl groups; INVOLVED IN: carbohydrate biosynthetic process; LOCATED IN: endomembrane system; EXPRESSED IN: 22 plant structures; EXPRESSED DURING: 13 growth …	-0.795
10.5.1.1	cell wall.cell wall proteins.AGPs.AGP	contig11744	AT5G60490.1	NP_200857.1	sp_v3.0_unigene11744	'(at5g60490 : 156.0) FASCICLIN-like arabinogalactan-protein 12 (FLA12); LOCATED IN: plasma membrane, anchored to membrane; EXPRESSED IN: 22 plant structures; EXPRESSED DURING: 13 growth stages; CONTAINS InterPro DOMAIN/s: FAS1 domain (InterPro:IPR000782); BEST Arabidopsis thaliana protein match is: FASCICLIN-like arabinogalactan-protein 11 (TAIR:AT5G03170.1); Has 1807 Blast hits to 1807 proteins …	-2.951
10.6.2	cell wall.degradation.mannan-xylose-arabinose-fucose	contig5404	AT5G64570.1	NP_201262.1	sp_v3.0_unigene5404	'(loc_os04g54810.1 : 982.0) no description available & (at5g64570 : 963.0) Encodes a beta-d-xylosidase that belongs to family 3 of glycoside hydrolases.; beta-D-xylosidase 4 (XYL4); FUNCTIONS IN: xylan 1,4-beta-xylosidase activity, hydrolase activity, hydrolyzing O-glycosyl compounds; INVOLVED IN: xylan catabolic process; LOCATED IN: apoplast, cell wall; EXPRESSED IN: 24 plant structures; EXPRESS…	-0.834
10.6.2	cell wall.degradation.mannan-xylose-arabinose-fucose	contig515	AT5G66460.1	NP_201447.1	sp_v3.0_unigene515	'(loc_os01g47400.1 : 464.0) no description available & (at5g66460 : 456.0) Glycosyl hydrolase superfamily protein; FUNCTIONS IN: cation binding, hydrolase activity, hydrolyzing O-glycosyl compounds, catalytic activity; INVOLVED IN: carbohydrate metabolic process; LOCATED IN: endomembrane system; EXPRESSED IN: 17 plant structures; EXPRESSED DURING: 4 anthesis, C globular stage, 4 leaf senescence s…	-2.414
10.6.2	cell wall.degradation.mannan-xylose-arabinose-fucose	allpine_a_rep_c77187	AT3G19620.1	NP_188596.1	sp_v3.0_unigene128461	'(p83344|xynb_prupe : 161.0) Putative beta-D-xylosidase (EC 3.2.1.-) (PpAz152) (Fragment) - Prunus persica (Peach) & (loc_os04g54810.1 : 159.0) no description available & (at3g19620 : 157.0) Glycosyl hydrolase family protein; FUNCTIONS IN: hydrolase activity, hydrolyzing O-glycosyl compounds; INVOLVED IN: carbohydrate metabolic process; LOCATED IN: cell wall; EXPRESSED IN: 14 plant structures; EX…	1.29
10.6.3	cell wall.degradation.pectate lyases and polygalacturonases	contig6359	AT1G80170.1	NP_565232.1	sp_v3.0_unigene6359	'(at1g80170 : 441.0) Pectin lyase-like superfamily protein; FUNCTIONS IN: polygalacturonase activity; INVOLVED IN: carbohydrate metabolic process; LOCATED IN: plant-type cell wall; EXPRESSED IN: 15 plant structures; EXPRESSED DURING: 6 growth stages; CONTAINS InterPro DOMAIN/s: Pectin lyase fold/virulence factor (InterPro:IPR011050), Pectin lyase fold (InterPro:IPR012334), Glycoside hydrolase, fa…	-0.992
10.7	cell wall.modification	cl1423contig1	AT4G28250.1	NP_567803.1	sp_v3.0_unigene49640	'(q7x6j9|exb17_orysa : 308.0) Expansin-B17 precursor (OsEXPB17) (Beta-expansin-17) (OsaEXPb1.13) - Oryza sativa (Rice) & (loc_os02g42650.1 : 307.0) no description available & (at4g28250 : 301.0) putative beta-expansin/allergen protein. Naming convention from the Expansin Working Group (Kende et al, 2004. Plant Mol Bio). Involved in the formation of nematode-induced syncytia in roots of Arabidopsi…	-0.766
10.7	cell wall.modification	contig10841	AT2G36870.1	NP_181224.1	sp_v3.0_unigene10841	'(at2g36870 : 356.0) xyloglucan endotransglucosylase/hydrolase 32 (XTH32); FUNCTIONS IN: hydrolase activity, acting on glycosyl bonds, hydrolase activity, hydrolyzing O-glycosyl compounds; INVOLVED IN: carbohydrate metabolic process; LOCATED IN: endomembrane system; EXPRESSED IN: 19 plant structures; EXPRESSED DURING: 13 growth stages; CONTAINS InterPro DOMAIN/s: Concanavalin A-like lectin/glucan…	-3.38
10.7	cell wall.modification	contig17479	AT1G11545.1	NP_563892.1	sp_v3.0_unigene17479	'(at1g11545 : 347.0) xyloglucan endotransglucosylase/hydrolase 8 (XTH8); FUNCTIONS IN: hydrolase activity, acting on glycosyl bonds, xyloglucan:xyloglucosyl transferase activity, hydrolase activity, hydrolyzing O-glycosyl compounds; INVOLVED IN: carbohydrate metabolic process, cellular glucan metabolic process; LOCATED IN: endomembrane system, cell wall, apoplast; EXPRESSED IN: 21 plant structure…	-2.258
10.7	cell wall.modification	contig35083	AT4G03210.1	NP_192230.1	sp_v3.0_unigene35083	'(at4g03210 : 337.0) encodes a member of xyloglucan endotransglucosylase/hydrolases (XTHs) that catalyze the cleavage and molecular grafting of xyloglucan chains function in loosening and rearrangement of the cell wall. Gene is expressed in shoot apex region, flower buds, flower stalks and internodes bearing flowers.; xyloglucan endotransglucosylase/hydrolase 9 (XTH9); FUNCTIONS IN: hydrolase act…	-1.065
10.7	cell wall.modification	contig37742	AT1G26770.2	NP_177112.1	sp_v3.0_unigene37742	'(at1g69530 : 379.0) Member of Alpha-Expansin Gene Family. Naming convention from the Expansin Working Group (Kende et al, Plant Mol Bio). Involved in the formation of nematode-induced syncytia in roots of Arabidopsis thaliana.; expansin A1 (EXPA1); CONTAINS InterPro DOMAIN/s: Pollen allergen, N-terminal (InterPro:IPR014734), Rare lipoprotein A (InterPro:IPR005132), Pollen allergen/expansin, C-te…	-2.856
10.7	cell wall.modification	contig34856	AT5G13870.1	NP_196891.1	sp_v3.0_unigene34856	'(q39857|xth_soybn : 457.0) Probable xyloglucan endotransglucosylase/hydrolase precursor (EC 2.4.1.207) (Fragment) - Glycine max (Soybean) & (loc_os11g33270.1 : 445.0) no description available & (at5g13870 : 441.0) EXGT-A4, endoxyloglucan transferase,; xyloglucan endotransglucosylase/hydrolase 5 (XTH5); FUNCTIONS IN: hydrolase activity, acting on glycosyl bonds, hydrolase activity, hydrolyzing O-…	-2.614
10.7	cell wall.modification	contig9922	AT2G36870.1	NP_181224.1	sp_v3.0_unigene9922	'(loc_os07g29750.1 : 298.0) no description available & (at2g36870 : 295.0) xyloglucan endotransglucosylase/hydrolase 32 (XTH32); FUNCTIONS IN: hydrolase activity, acting on glycosyl bonds, hydrolase activity, hydrolyzing O-glycosyl compounds; INVOLVED IN: carbohydrate metabolic process; LOCATED IN: endomembrane system; EXPRESSED IN: 19 plant structures; EXPRESSED DURING: 13 growth stages; CONTAIN…	-1.868
10.7	cell wall.modification	contig19461	AT2G40610.1	NP_181593.1	sp_v3.0_unigene19461	'(at2g40610 : 207.0) member of Alpha-Expansin Gene Family. Naming convention from the Expansin Working Group (Kende et al, 2004. Plant Mol Bio). Involved in the formation of nematode-induced syncytia in roots of Arabidopsis thaliana.; expansin A8 (EXPA8); INVOLVED IN: plant-type cell wall modification involved in multidimensional cell growth, syncytium formation, unidimensional cell growth, plant…	2.119
10.8.1	cell wall.pectin*esterases.PME	contig3470	AT5G19730.1	NP_197474.1	sp_v3.0_unigene3470	'(loc_os01g53990.1 : 479.0) no description available & (at5g19730 : 475.0) Pectin lyase-like superfamily protein; FUNCTIONS IN: pectinesterase activity; INVOLVED IN: cell wall modification; LOCATED IN: cell wall, plant-type cell wall, cytoplasm; EXPRESSED IN: 17 plant structures; EXPRESSED DURING: 8 growth stages; CONTAINS InterPro DOMAIN/s: Pectinesterase, active site (InterPro:IPR018040), Pecti…	-0.904
10.8.1	cell wall.pectin*esterases.PME	contig2867	AT1G76160.1	NP_177743.1	sp_v3.0_unigene2867	'(at1g76160 : 743.0) SKU5 similar 5 (sks5); FUNCTIONS IN: oxidoreductase activity, copper ion binding; INVOLVED IN: oxidation reduction; LOCATED IN: apoplast, cell wall, plant-type cell wall; EXPRESSED IN: 24 plant structures; EXPRESSED DURING: 13 growth stages; CONTAINS InterPro DOMAIN/s: Multicopper oxidase, type 3 (InterPro:IPR011707), Cupredoxin (InterPro:IPR008972), Multicopper oxidase, type…	-1.99
10.8.1	cell wall.pectin*esterases.PME	contig7576	AT4G02330.1	NP_567227.1	sp_v3.0_unigene7576	'(loc_os07g47830.1 : 489.0) no description available & (at4g02330 : 483.0) ATPMEPCRB; FUNCTIONS IN: pectinesterase activity; INVOLVED IN: response to salt stress; LOCATED IN: endomembrane system, cell wall; EXPRESSED IN: 20 plant structures; EXPRESSED DURING: 13 growth stages; CONTAINS InterPro DOMAIN/s: Pectinesterase, active site (InterPro:IPR018040), Pectin lyase fold/virulence factor (InterPr…	2.004
Lipid metabolism
BinCode	BinName	id	GeneName	TopHit	SustPine3	description	Mean
11.1.8	lipid metabolism.FA synthesis and FA elongation.acyl coa ligase	contig28402	AT1G20560.1	NP_564116.1	sp_v3.0_unigene28402	'(at1g20560 : 718.0) acyl activating enzyme 1 (AAE1); FUNCTIONS IN: AMP binding; INVOLVED IN: metabolic process; LOCATED IN: peroxisome; EXPRESSED IN: 22 plant structures; EXPRESSED DURING: 13 growth stages; CONTAINS InterPro DOMAIN/s: AMP-binding, conserved site (InterPro:IPR020845), AMP-dependent synthetase/ligase (InterPro:IPR000873); BEST Arabidopsis thaliana protein match is: AMP-dependent s…	2.408
11.1.8	lipid metabolism.FA synthesis and FA elongation.acyl coa ligase	contig28065	AT5G16370.1	NP_197141.1	sp_v3.0_unigene28065	'(at5g16370 : 652.0) acyl activating enzyme 5 (AAE5); FUNCTIONS IN: catalytic activity; INVOLVED IN: metabolic process; LOCATED IN: peroxisome; EXPRESSED IN: leaf; CONTAINS InterPro DOMAIN/s: AMP-binding, conserved site (InterPro:IPR020845), AMP-dependent synthetase/ligase (InterPro:IPR000873); BEST Arabidopsis thaliana protein match is: AMP-dependent synthetase and ligase family protein (TAIR:AT…	0.966
11.1.8	lipid metabolism.FA synthesis and FA elongation.acyl coa ligase	cl6410contig1	AT4G14070.1	NP_193143.2	sp_v3.0_unigene44498	'(at4g14070 : 115.0) Plastidic acyl activating enzyme involved in the elongation of exogenous medium-chain fatty acids to 16- and 18-carbon fatty acids.; acyl-activating enzyme 15 (AAE15); FUNCTIONS IN: long-chain fatty acid [acyl-carrier-protein] ligase activity; INVOLVED IN: fatty acid elongation; LOCATED IN: chloroplast, plastid, chloroplast envelope; EXPRESSED IN: 23 plant structures; EXPRESS…	1.24
11.1.10	lipid metabolism.FA synthesis and FA elongation.beta ketoacyl CoA synthase	contig15873	AT2G26640.1	NP_180232.1	sp_v3.0_unigene15873	'(loc_os06g39750.3 : 733.0) no description available & (at2g26640 : 709.0) Encodes KCS11, a member of the 3-ketoacyl-CoA synthase family involved in the biosynthesis of VLCFA (very long chain fatty acids).; 3-ketoacyl-CoA synthase 11 (KCS11); FUNCTIONS IN: transferase activity, transferring acyl groups other than amino-acyl groups, catalytic activity; INVOLVED IN: response to cold, response to li…	-1.133
11.2.1	lipid metabolism.FA desaturation.desaturase	contig14550	AT3G15850.1	NP_566529.1	sp_v3.0_unigene14550	'(at3g15850 : 468.0) Chloroplastic enzyme responsible for the synthesis of 16:1 fatty acids from galactolipids and sulpholipids. Uses ferredoxin as electron donor.; fatty acid desaturase 5 (FAD5); CONTAINS InterPro DOMAIN/s: Fatty acid desaturase, type 1, core (InterPro:IPR015876), Fatty acid desaturase, type 1 (InterPro:IPR005804); BEST Arabidopsis thaliana protein match is: Fatty acid desaturas…	-2.238
11.2.3	lipid metabolism.FA desaturation.omega 3 desaturase	contig3843	AT5G05580.1	NP_196177.1	sp_v3.0_unigene3843	'(at5g05580 : 607.0) Encodes a temperature sensitive plastidic fatty acid desaturase.; fatty acid desaturase 8 (FAD8); CONTAINS InterPro DOMAIN/s: Protein of unknown function DUF3474 (InterPro:IPR021863), Fatty acid desaturase, type 1 (InterPro:IPR005804); BEST Arabidopsis thaliana protein match is: fatty acid desaturase 7 (TAIR:AT3G11170.1). & (p48619|fad3c_ricco : 603.0) Omega-3 fatty acid desa…	-1.05
11.3	lipid metabolism.Phospholipid synthesis	contig5274	AT1G73600.2	NP_177501.2	sp_v3.0_unigene5274	'(at1g73600 : 754.0) S-adenosyl-L-methionine-dependent methyltransferases superfamily protein; FUNCTIONS IN: methyltransferase activity, phosphoethanolamine N-methyltransferase activity; INVOLVED IN: metabolic process; EXPRESSED IN: guard cell; CONTAINS InterPro DOMAIN/s: Methyltransferase type 11 (InterPro:IPR013216); BEST Arabidopsis thaliana protein match is: S-adenosyl-L-methionine-dependent …	-0.967
11.3.1	lipid metabolism.Phospholipid synthesis.1-acylglycerol-3-phosphate O-acyltransferase	contig35098	AT1G32200.1	NP_849738.1	sp_v3.0_unigene35098	'(loc_os10g42720.1 : 211.0) no description available & (q43822|plsb_phavu : 210.0) Glycerol-3-phosphate acyltransferase, chloroplast precursor (EC 2.3.1.15) (GPAT) - Phaseolus vulgaris (Kidney bean) (French bean) & (at1g32200 : 209.0) Encodes a chloroplast glycerol-3-phosphate acyltransferase.Involved in the biosynthesis of chloroplast phosphatidylglycerol.; ATS1; FUNCTIONS IN: glycerol-3-phospha…	-0.757
11.3.2	lipid metabolism.Phospholipid synthesis.choline kinase	contig12039	AT1G74320.1	NP_177572.2	sp_v3.0_unigene12039	'(at1g74320 : 444.0) encodes a choline kinase, whose expression is induced by high salt and mannitol.; Protein kinase superfamily protein; CONTAINS InterPro DOMAIN/s: Choline/ethanolamine kinase (InterPro:IPR002573), Protein kinase-like domain (InterPro:IPR011009); BEST Arabidopsis thaliana protein match is: Protein kinase superfamily protein (TAIR:AT4G09760.1); Has 1486 Blast hits to 1432 protei…	1.51
11.3.7	lipid metabolism.Phospholipid synthesis.cyclopropane-fatty-acyl-phospholipid synthase	contig13501	AT3G23510.1	NP_188993.2	sp_v3.0_unigene13501	'(at3g23510 : 187.0) Cyclopropane-fatty-acyl-phospholipid synthase; FUNCTIONS IN: cyclopropane-fatty-acyl-phospholipid synthase activity; INVOLVED IN: lipid biosynthetic process; LOCATED IN: endomembrane system; CONTAINS InterPro DOMAIN/s: Amine oxidase (InterPro:IPR002937), Cyclopropane-fatty-acyl-phospholipid/mycolic acid synthase (InterPro:IPR003333), Adrenodoxin reductase (InterPro:IPR000759)…	-0.822
11.3.7	lipid metabolism.Phospholipid synthesis.cyclopropane-fatty-acyl-phospholipid synthase	allpine_a_c47081	AT3G23530.1	NP_188995.2	sp_v3.0_unigene112982	'(at3g23530 : 115.0) Cyclopropane-fatty-acyl-phospholipid synthase; FUNCTIONS IN: cyclopropane-fatty-acyl-phospholipid synthase activity; INVOLVED IN: lipid biosynthetic process; LOCATED IN: endomembrane system; CONTAINS InterPro DOMAIN/s: Amine oxidase (InterPro:IPR002937), Cyclopropane-fatty-acyl-phospholipid/mycolic acid synthase (InterPro:IPR003333), Adrenodoxin reductase (InterPro:IPR000759)…	-2.344
11.3.8	lipid metabolism.Phospholipid synthesis.phosphatidylserine decarboxylase	contig10854	AT4G16700.1	NP_193403.2	sp_v3.0_unigene10854	'(at4g16700 : 234.0) Encodes a mitochondrial phosphatidylserine decarboxylase. Expressed mainly in roots and flowers.; phosphatidylserine decarboxylase 1 (PSD1); FUNCTIONS IN: phosphatidylserine decarboxylase activity; INVOLVED IN: phospholipid biosynthetic process; LOCATED IN: mitochondrion; EXPRESSED IN: 18 plant structures; EXPRESSED DURING: 13 growth stages; CONTAINS InterPro DOMAIN/s: Phosph…	-0.734
11.3.10	lipid metabolism.Phospholipid synthesis.(S)-coclaurine-N-methyltransferase	contig18360	AT4G33110.1	NP_001190896.1	sp_v3.0_unigene18360	(at4g33110 : 483.0) S-adenosyl-L-methionine-dependent methyltransferases superfamily protein; FUNCTIONS IN: (S)-coclaurine-N-methyltransferase activity; INVOLVED IN: lipid biosynthetic process; CONTAINS InterPro DOMAIN/s: Cyclopropane-fatty-acyl-phospholipid/mycolic acid synthase (InterPro:IPR003333); BEST Arabidopsis thaliana protein match is: S-adenosyl-L-methionine-dependent methyltransferases…	-1.789
11.5.1	lipid metabolism.glyceral metabolism.glycerol kinase	contig308	AT1G80460.1	NP_178161.1	sp_v3.0_unigene308	'(loc_os04g55410.1 : 731.0) no description available & (at1g80460 : 725.0) Encodes a protein similar to glycerol kinase, which converts glycerol to glycerol 3-phosphate and performs a rate-limiting step in glycerol metabolism. This gene is required for both general and specific resistance against bacteria and fungi. Arabidopsis thaliana glycerol kinase (GLR1) mRNA.Involved in flagellin-induced no…	1.624
11.5.2	lipid metabolism.glyceral metabolism.Glycerol-3-phosphate dehydrogenase (NAD+)	contig4640	AT2G41540.1	NP_181685.1	sp_v3.0_unigene4640	'(at2g41540 : 347.0) Encodes a protein with NAD-dependent glycerol-3-phosphate (G3P) dehydrogenase which was shown to complement an Escherichia coli strain: BB20-14, auxotrophic for glycerol/G3P due to a loss-of-function mutation in the gpsA gene.; GPDHC1; CONTAINS InterPro DOMAIN/s: 6-phosphogluconate dehydrogenase, C-terminal-like (InterPro:IPR008927), Dehydrogenase, multihelical (InterPro:IPR0…	-0.772
11.5.3	lipid metabolism.glyceral metabolism.FAD-dependent glycerol-3-phosphate dehydrogenase	contig427	AT3G10370.1	NP_187648.1	sp_v3.0_unigene427	'(at3g10370 : 907.0) mitochondrial FAD-dependent glycerol-3-phosphate dehydrogenase. possibly involved in storage lipid catabolism and glycerol assimilation, and in glycerol-3-phosphate shuttle which transports reducing power from cytosol to mitochondrion.; SUGAR-DEPENDENT 6 (SDP6); FUNCTIONS IN: glycerol-3-phosphate dehydrogenase activity; INVOLVED IN: glycerophosphate shuttle, glycerol metaboli…	1.27
11.8	'lipid metabolism.'exotics'(steroids, squalene etc)'	contig22544	AT4G27270.1	NP_194457.2	sp_v3.0_unigene22544	'(at4g27270 : 276.0) Quinone reductase family protein; FUNCTIONS IN: oxidoreductase activity, FMN binding; INVOLVED IN: negative regulation of transcription; LOCATED IN: plasma membrane; EXPRESSED IN: 21 plant structures; EXPRESSED DURING: 13 growth stages; CONTAINS InterPro DOMAIN/s: Flavoprotein WrbA (InterPro:IPR010089), NADPH-dependent FMN reductase (InterPro:IPR005025), Flavodoxin/nitric oxi…	0.701
11.8.2	'lipid metabolism.'exotics' (steroids, squalene etc).methylsterol monooxygenase'	contig5441	AT3G60800.1	NP_191639.2	sp_v3.0_unigene5441	'(loc_os03g58960.1 : 351.0) no description available & (at3g60800 : 350.0) DHHC-type zinc finger family protein; FUNCTIONS IN: zinc ion binding; INVOLVED IN: biological_process unknown; EXPRESSED IN: 23 plant structures; EXPRESSED DURING: 13 growth stages; CONTAINS InterPro DOMAIN/s: Zinc finger, DHHC-type (InterPro:IPR001594); BEST Arabidopsis thaliana protein match is: DHHC-type zinc finger fam…	0.74
11.8.6	'lipid metabolism.'exotics' (steroids, squalene etc).cycloartenol synthase'	contig26766	AT2G07050.1	NP_178722.1	sp_v3.0_unigene26766	'(at2g07050 : 132.0) Involved in the biosynthesis of brassinosteroids. Catalyzes the reaction from epoxysqualene to cycloartenol.; cycloartenol synthase 1 (CAS1); FUNCTIONS IN: cycloartenol synthase activity; INVOLVED IN: pentacyclic triterpenoid biosynthetic process, thylakoid membrane organization, pollen development; LOCATED IN: vacuole; EXPRESSED IN: 24 plant structures; EXPRESSED DURING: 13 …	1.506
11.8.7	'lipid metabolism.'exotics' (steroids, squalene etc).trans-2-enoyl-CoA reductase (NADPH)'	contig11028	AT3G55360.1	NP_191096.1	sp_v3.0_unigene11028	'(loc_os01g05670.1 : 493.0) no description available & (at3g55360 : 469.0) Enoyl-CoA reductase is involved in all very long chain fatty acids (VLCFA) elongation reactions that are required for cuticular wax, storage lipid and sphingolipid metabolism. The protein is located in the ER, but in contrast to its yeast homolog TSC13 is not particularly enriched in the nuclear envelope-vacuole junction. …	-0.963
11.9.2	lipid metabolism.lipid degradation.lipases	contig18116	AT2G42690.1	NP_181797.1	sp_v3.0_unigene18116	'(at2g42690 : 405.0) alpha/beta-Hydrolases superfamily protein; FUNCTIONS IN: triglyceride lipase activity; INVOLVED IN: lipid metabolic process; LOCATED IN: chloroplast; EXPRESSED IN: 22 plant structures; EXPRESSED DURING: 13 growth stages; CONTAINS InterPro DOMAIN/s: Lipase, class 3 (InterPro:IPR002921); BEST Arabidopsis thaliana protein match is: alpha/beta-Hydrolases superfamily protein (TAIR…	-1.316
11.9.2	lipid metabolism.lipid degradation.lipases	contig37048	AT2G39420.1	NP_181474.2	sp_v3.0_unigene37048	(at2g39420 : 390.0) alpha/beta-Hydrolases superfamily protein; BEST Arabidopsis thaliana protein match is: alpha/beta-Hydrolases superfamily protein (TAIR:AT2G39410.2); Has 4720 Blast hits to 4720 proteins in 1453 species: Archae - 32; Bacteria - 3497; Metazoa - 120; Fungi - 143; Plants - 476; Viruses - 35; Other Eukaryotes - 417 (source: NCBI BLink). & (loc_os05g29974.1 : 385.0) no description a…	-3.153
11.9.2.2	lipid metabolism.lipid degradation.lipases.acylglycerol lipase	contig37048	AT2G39420.1	NP_181474.2	sp_v3.0_unigene37048	(at2g39420 : 390.0) alpha/beta-Hydrolases superfamily protein; BEST Arabidopsis thaliana protein match is: alpha/beta-Hydrolases superfamily protein (TAIR:AT2G39410.2); Has 4720 Blast hits to 4720 proteins in 1453 species: Archae - 32; Bacteria - 3497; Metazoa - 120; Fungi - 143; Plants - 476; Viruses - 35; Other Eukaryotes - 417 (source: NCBI BLink). & (loc_os05g29974.1 : 385.0) no description a…	-3.153
11.9.3.2	lipid metabolism.lipid degradation.lysophospholipases.carboxylesterase	contig6778	AT5G16080.1	NP_197112.1	sp_v3.0_unigene6778	'(loc_os05g33940.1 : 238.0) no description available & (at5g16080 : 193.0) carboxyesterase 17 (CXE17); FUNCTIONS IN: hydrolase activity; INVOLVED IN: metabolic process; LOCATED IN: cellular_component unknown; EXPRESSED IN: 11 plant structures; EXPRESSED DURING: 4 anthesis, petal differentiation and expansion stage; CONTAINS InterPro DOMAIN/s: Lipase, GDXG, active site (InterPro:IPR002168), Alpha/…	1.37
11.9.3.2	lipid metabolism.lipid degradation.lysophospholipases.carboxylesterase	contig9408	AT5G16080.1	NP_197112.1	sp_v3.0_unigene9408	'(loc_os07g06850.1 : 202.0) no description available & (at5g16080 : 191.0) carboxyesterase 17 (CXE17); FUNCTIONS IN: hydrolase activity; INVOLVED IN: metabolic process; LOCATED IN: cellular_component unknown; EXPRESSED IN: 11 plant structures; EXPRESSED DURING: 4 anthesis, petal differentiation and expansion stage; CONTAINS InterPro DOMAIN/s: Lipase, GDXG, active site (InterPro:IPR002168), Alpha/…	-1.981
11.9.3.2	lipid metabolism.lipid degradation.lysophospholipases.carboxylesterase	allpine_a_rep_c112342	AT5G06570.1	NP_196275.1	sp_v3.0_unigene143836	'(loc_os03g15270.1 : 162.0) no description available & (at1g68620 : 153.0) alpha/beta-Hydrolases superfamily protein; FUNCTIONS IN: hydrolase activity; INVOLVED IN: metabolic process; LOCATED IN: cellular_component unknown; EXPRESSED IN: 11 plant structures; EXPRESSED DURING: LP.06 six leaves visible, LP.04 four leaves visible, 4 anthesis, C globular stage, petal differentiation and expansion sta…	1.371
11.9.3.4	lipid metabolism.lipid degradation.lysophospholipases.phospholipase A2	contig28762	AT2G06925.1	NP_565337.1	sp_v3.0_unigene28762	'(at2g06925 : 103.0) Encodes a secretory phospholipase A2 enzyme, which specifically hydrolyzes the sn-2 position of phospholipids. The enzyme has a preference towards linoleoyl acyl chain over palmitoyl acyl chain. It also has a slight preference for phosphatidylcholine over phosphatidylethanolamine.; PLA2-ALPHA; FUNCTIONS IN: phospholipase A2 activity; INVOLVED IN: phospholipid metabolic proces…	-1.245
11.9.4.2	lipid metabolism.lipid degradation.beta-oxidation.acyl CoA DH	contig11369	AT3G51840.1	NP_190752.1	sp_v3.0_unigene11369	'(at3g51840 : 650.0) Encodes a short-chain acyl-CoA oxidase, which catalyzes the first step of peroxisomal fatty acid beta-oxidation during early, post-germinative growth in oilseed species. Null mutants virtually lack short-chain acyl-CoA and are resistant to 2,4-dichlorophenoxybutyric acid, which is converted to the herbicide and auxin analogue 2,4-dichlorophenoxyacetic acid by beta-oxidation. …	0.675
11.9.4.2	lipid metabolism.lipid degradation.beta-oxidation.acyl CoA DH	contig6379	AT1G06290.1	NP_172119.1	sp_v3.0_unigene6379	'(at1g06290 : 868.0) Encodes an acyl-CoA oxidase with specificity for medium chain fatty acids.; acyl-CoA oxidase 3 (ACX3); FUNCTIONS IN: acyl-CoA oxidase activity; INVOLVED IN: medium-chain fatty acid metabolic process, fatty acid beta-oxidation; LOCATED IN: peroxisome; EXPRESSED IN: male gametophyte, guard cell, pollen tube; EXPRESSED DURING: L mature pollen stage, M germinated pollen stage; CO…	1.708
11.9.4.4	lipid metabolism.lipid degradation.beta-oxidation.hydroxybutyryl CoA DH	contig12496	AT4G16210.1	NP_193356.2	sp_v3.0_unigene12496	'(at4g16210 : 340.0) enoyl-CoA hydratase/isomerase A (ECHIA); FUNCTIONS IN: catalytic activity; INVOLVED IN: metabolic process; LOCATED IN: peroxisome; EXPRESSED IN: 22 plant structures; EXPRESSED DURING: 13 growth stages; CONTAINS InterPro DOMAIN/s: Crotonase, core (InterPro:IPR001753); BEST Arabidopsis thaliana protein match is: enoyl-CoA hydratase/isomerase D (TAIR:AT1G60550.1); Has 36619 Blas…	0.859
11.9.4.5	lipid metabolism.lipid degradation.beta-oxidation.acyl-CoA thioesterase	contig946	AT1G04290.1	NP_563705.1	sp_v3.0_unigene946	'(at1g04290 : 167.0) Thioesterase superfamily protein; FUNCTIONS IN: hydrolase activity, acting on ester bonds, acyl-CoA thioesterase activity; INVOLVED IN: biological_process unknown; LOCATED IN: peroxisome; EXPRESSED IN: 24 plant structures; EXPRESSED DURING: 15 growth stages; CONTAINS InterPro DOMAIN/s: Thioesterase superfamily (InterPro:IPR006683), Phenylacetic acid degradation-related protei…	0.73
11.9.4.5	lipid metabolism.lipid degradation.beta-oxidation.acyl-CoA thioesterase	contig3377	AT1G48320.1	NP_175266.1	sp_v3.0_unigene3377	'(at1g48320 : 108.0) Thioesterase superfamily protein; CONTAINS InterPro DOMAIN/s: Thioesterase superfamily (InterPro:IPR006683), Phenylacetic acid degradation-related protein (InterPro:IPR003736); BEST Arabidopsis thaliana protein match is: Thioesterase superfamily protein (TAIR:AT5G48950.1); Has 2845 Blast hits to 2845 proteins in 1040 species: Archae - 0; Bacteria - 2337; Metazoa - 4; Fungi - …	0.814
11.9.4.5	lipid metabolism.lipid degradation.beta-oxidation.acyl-CoA thioesterase	contig9408	AT5G16080.1	NP_197112.1	sp_v3.0_unigene9408	'(loc_os07g06850.1 : 202.0) no description available & (at5g16080 : 191.0) carboxyesterase 17 (CXE17); FUNCTIONS IN: hydrolase activity; INVOLVED IN: metabolic process; LOCATED IN: cellular_component unknown; EXPRESSED IN: 11 plant structures; EXPRESSED DURING: 4 anthesis, petal differentiation and expansion stage; CONTAINS InterPro DOMAIN/s: Lipase, GDXG, active site (InterPro:IPR002168), Alpha/…	-1.981
11.9.4.9	lipid metabolism.lipid degradation.beta-oxidation.multifunctional	contig10948	AT3G06860.1	NP_187342.1	sp_v3.0_unigene10948	'(loc_os01g24680.1 : 1080.0) no description available & (at3g06860 : 1016.0) Encodes a multifunctional protein. Involved in peroxisomal fatty acid beta oxidation. Loss-of-function mutant lacks hydroxyacyl-CoA dehydrogenase activity and have reduced levels of long-chain enoyl-CoA hydratase activity. The mutant has fewer but larger peroxisomes.; multifunctional protein 2 (MFP2); FUNCTIONS IN: enoyl…	0.901
11.10.3	lipid metabolism.glycolipid synthesis.UDP-sulfoquinovose synthase	contig3953	AT4G33030.1	NP_195029.1	sp_v3.0_unigene3953	'(loc_os05g32140.1 : 687.0) no description available & (at4g33030 : 671.0) involved in sulfolipid biosynthesis; sulfoquinovosyldiacylglycerol 1 (SQD1); FUNCTIONS IN: UDPsulfoquinovose synthase activity, sulfotransferase activity, zinc ion binding; INVOLVED IN: cellular response to phosphate starvation, sulfolipid biosynthetic process, glycolipid biosynthetic process; LOCATED IN: chloroplast; EXPR…	-1.37
11.10.4	lipid metabolism.glycolipid synthesis.sulfolipid synthase	contig6859	AT5G01220.1	NP_568085.2	sp_v3.0_unigene6859	'(loc_os07g01030.1 : 404.0) no description available & (at5g01220 : 374.0) involved in sulfolipid biosynthesis; sulfoquinovosyldiacylglycerol 2 (SQD2); FUNCTIONS IN: UDP-glycosyltransferase activity, UDP-sulfoquinovose:DAG sulfoquinovosyltransferase activity, transferase activity, transferring glycosyl groups; INVOLVED IN: cellular response to phosphate starvation, sulfolipid biosynthetic process…	-1.148
N-metabolism
BinCode	BinName	id	GeneName	TopHit	SustPine3	description	Mean
12.1.2	N-metabolism.nitrate metabolism.nitrite reductase	contig2952	AT2G15620.1	NP_179164.1	sp_v3.0_unigene2952	'(p38500|nir_betve : 873.0) Ferredoxin--nitrite reductase, chloroplast precursor (EC 1.7.7.1) - Betula verrucosa (White birch) (Betula pendula) & (at2g15620 : 868.0) Involved in the second step of nitrate assimilation. Its expression is induced by nitrate.; nitrite reductase 1 (NIR1); FUNCTIONS IN: ferredoxin-nitrate reductase activity, nitrite reductase (NO-forming) activity; INVOLVED IN: respon…	1.491
12.1.2	N-metabolism.nitrate metabolism.nitrite reductase	gfijcbt03f34kk	AT2G15620.1	NP_179164.1	sp_v3.0_unigene74607	'(at2g15620 : 180.0) Involved in the second step of nitrate assimilation. Its expression is induced by nitrate.; nitrite reductase 1 (NIR1); FUNCTIONS IN: ferredoxin-nitrate reductase activity, nitrite reductase (NO-forming) activity; INVOLVED IN: response to salt stress, response to nitrate; LOCATED IN: mitochondrion, apoplast, chloroplast stroma, chloroplast, membrane; EXPRESSED IN: 24 plant st…	1.121
12.4	N-metabolism.misc	contig29031	AT3G63510.1	NP_001078335.1	sp_v3.0_unigene29031	'(at3g63510 : 160.0) FMN-linked oxidoreductases superfamily protein; FUNCTIONS IN: tRNA dihydrouridine synthase activity, FAD binding, catalytic activity; INVOLVED IN: regulation of nitrogen utilization, tRNA processing, oxidation reduction, metabolic process; EXPRESSED IN: 18 plant structures; EXPRESSED DURING: 13 growth stages; CONTAINS InterPro DOMAIN/s: Aldolase-type TIM barrel (InterPro:IPR0…	-0.824
Amino acid metabolism
BinCode	BinName	id	GeneName	TopHit	SustPine3	description	Mean
13.1.1.1.1	amino acid metabolism.synthesis.central amino acid metabolism.GABA.Glutamate decarboxylase	contig11052	AT5G17330.1	NP_197235.1	sp_v3.0_unigene11052	'(q07346|dce_pethy : 776.0) Glutamate decarboxylase (EC 4.1.1.15) (GAD) - Petunia hybrida (Petunia) & (loc_os03g51080.1 : 769.0) no description available & (at5g17330 : 766.0) Encodes one of two isoforms of glutamate decarboxylase.; glutamate decarboxylase (GAD); FUNCTIONS IN: calmodulin binding, glutamate decarboxylase activity; INVOLVED IN: response to cadmium ion; EXPRESSED IN: 13 plant struct…	-0.792
13.1.1.1.1	amino acid metabolism.synthesis.central amino acid metabolism.GABA.Glutamate decarboxylase	contig9229	AT2G02010.1	NP_178310.1	sp_v3.0_unigene9229	'(q07346|dce_pethy : 768.0) Glutamate decarboxylase (EC 4.1.1.15) (GAD) - Petunia hybrida (Petunia) & (at2g02010 : 755.0) glutamate decarboxylase 4 (GAD4); FUNCTIONS IN: calmodulin binding; INVOLVED IN: carboxylic acid metabolic process, glutamate metabolic process, glutamate decarboxylation to succinate; LOCATED IN: cytosol, nucleus; CONTAINS InterPro DOMAIN/s: Pyridoxal phosphate-dependent tran…	-1.184
13.1.1.2.1	amino acid metabolism.synthesis.central amino acid metabolism.aspartate.aspartate aminotransferase	contig34766	AT4G31990.3	NP_194927.1	sp_v3.0_unigene34766	'(loc_os02g55420.1 : 736.0) no description available & (at4g31990 : 735.0) Encodes a plastid-localized aspartate aminotransferase. Does not display any PAT (glutamate/aspartate-prephenate aminotransferase) activity even in the presence of a high concentration of prephenate.; aspartate aminotransferase 5 (ASP5); CONTAINS InterPro DOMAIN/s: Aminotransferase, class I/classII (InterPro:IPR004839), Py…	1.195
13.1.1.2.1	amino acid metabolism.synthesis.central amino acid metabolism.aspartate.aspartate aminotransferase	contig16566	AT2G22250.2	NP_850022.1	sp_v3.0_unigene16566	'(loc_os01g65090.1 : 585.0) no description available & (at2g22250 : 556.0) Encodes a prokaryotic-type plastidic aspartate aminotransferase with glutamate/aspartate-prephenate aminotransferase (PAT) activity.; aspartate aminotransferase (AAT); FUNCTIONS IN: L-aspartate:2-oxoglutarate aminotransferase activity, transferase activity, transferring nitrogenous groups, pyridoxal phosphate binding, cata…	0.996
13.1.1.3.1	amino acid metabolism.synthesis.central amino acid metabolism.alanine.alanine aminotransferase	contig7186	AT1G23310.1	NP_564192.2	sp_v3.0_unigene7186	'(loc_os07g01760.1 : 773.0) no description available & (at1g23310 : 751.0) Identified by cloning the gene that corresponded to a purified protein having glyoxylate aminotransferase activity. Localized to the peroxisome and thought to be involved in photorespiration/ metabolic salvage pathway.; glutamate:glyoxylate aminotransferase (GGT1); FUNCTIONS IN: glycine:2-oxoglutarate aminotransferase acti…	-0.841
13.1.1.3.11	amino acid metabolism.synthesis.central amino acid metabolism.alanine.alanine-glyoxylate aminotransferase	contig9863	AT2G13360.1	NP_849951.1	sp_v3.0_unigene9863	'(loc_os08g39300.1 : 667.0) no description available & (at2g13360 : 666.0) Encodes a peroxisomal photorespiratory enzyme that catalyzes transamination reactions with multiple substrates. It is involved in photorespiration.; alanine:glyoxylate aminotransferase (AGT); FUNCTIONS IN: serine-pyruvate transaminase activity, serine-glyoxylate transaminase activity, alanine-glyoxylate transaminase activi…	-1.467
13.1.1.3.11	amino acid metabolism.synthesis.central amino acid metabolism.alanine.alanine-glyoxylate aminotransferase	contig3689	AT4G39660.1	NP_568064.1	sp_v3.0_unigene3689	'(at4g39660 : 744.0) alanine:glyoxylate aminotransferase 2 homolog (AGT2) mRNA,; alanine:glyoxylate aminotransferase 2 (AGT2); FUNCTIONS IN: zinc ion binding, alanine-glyoxylate transaminase activity; INVOLVED IN: response to cadmium ion; LOCATED IN: mitochondrion, plasma membrane, membrane; EXPRESSED IN: 25 plant structures; EXPRESSED DURING: 14 growth stages; CONTAINS InterPro DOMAIN/s: Pyridox…	0.577
13.1.3.1.1	amino acid metabolism.synthesis.aspartate family.asparagine.asparagine synthetase	contig3120	AT5G65010.2	NP_851272.1	sp_v3.0_unigene3120	'(at5g65010 : 728.0) Encodes asparagine synthetase (ASN2).; asparagine synthetase 2 (ASN2); FUNCTIONS IN: asparagine synthase (glutamine-hydrolyzing) activity; INVOLVED IN: asparagine biosynthetic process; EXPRESSED IN: 23 plant structures; EXPRESSED DURING: 13 growth stages; CONTAINS InterPro DOMAIN/s: Rossmann-like alpha/beta/alpha sandwich fold (InterPro:IPR014729), Asparagine synthase (InterP…	3.097
13.1.3.4	amino acid metabolism.synthesis.aspartate family.methionine	contig37603	AT5G17920.1	NP_001078599.1	sp_v3.0_unigene37603	'(loc_os12g42876.2 : 1286.0) no description available & (q42699|mete_catro : 1264.0) 5-methyltetrahydropteroyltriglutamate--homocysteine methyltransferase (EC 2.1.1.14) (Vitamin-B12-independent methionine synthase isozyme) (Cobalamin-independent methionine synthase isozyme) - Catharanthus roseus (Rosy periwinkle) (Madag & (at5g17920 : 1259.0) Encodes a cytosolic cobalamin-independent methionine s…	1.011
13.1.3.4	amino acid metabolism.synthesis.aspartate family.methionine	contig13196	AT4G38800.1	NP_195591.1	sp_v3.0_unigene13196	'(loc_os06g02220.1 : 342.0) no description available & (at4g38800 : 328.0) methylthioadenosine nucleosidase 1 (MTN1); FUNCTIONS IN: catalytic activity, methylthioadenosine nucleosidase activity; INVOLVED IN: L-methionine salvage from methylthioadenosine, nucleoside metabolic process; LOCATED IN: plasma membrane; EXPRESSED IN: 26 plant structures; EXPRESSED DURING: 15 growth stages; CONTAINS Inter…	1.044
13.1.3.4.13	amino acid metabolism.synthesis.aspartate family.methionine.methionine S-methyltransferase	contig97	AT5G49810.1	NP_199792.1	sp_v3.0_unigene97	'(loc_os05g01470.2 : 777.0) no description available & (at5g49810 : 763.0) Arabidopsis thaliana methionine S-methyltransferase, an enzyme that catalyzes S -methylmethionine formation.; methionine S-methyltransferase (MMT); CONTAINS InterPro DOMAIN/s: Aminotransferase, class I/classII (InterPro:IPR004839), Pyridoxal phosphate-dependent transferase, major domain (InterPro:IPR015424), Methyltransfer…	0.577
13.1.5.2.2	amino acid metabolism.synthesis.serine-glycine-cysteine group.glycine.glycine transaminase	contig7186	AT1G23310.1	NP_564192.2	sp_v3.0_unigene7186	'(loc_os07g01760.1 : 773.0) no description available & (at1g23310 : 751.0) Identified by cloning the gene that corresponded to a purified protein having glyoxylate aminotransferase activity. Localized to the peroxisome and thought to be involved in photorespiration/ metabolic salvage pathway.; glutamate:glyoxylate aminotransferase (GGT1); FUNCTIONS IN: glycine:2-oxoglutarate aminotransferase acti…	-0.841
13.1.5.2.3	amino acid metabolism.synthesis.serine-glycine-cysteine group.glycine.serine glyoxylate aminotransferase	contig9863	AT2G13360.1	NP_849951.1	sp_v3.0_unigene9863	'(loc_os08g39300.1 : 667.0) no description available & (at2g13360 : 666.0) Encodes a peroxisomal photorespiratory enzyme that catalyzes transamination reactions with multiple substrates. It is involved in photorespiration.; alanine:glyoxylate aminotransferase (AGT); FUNCTIONS IN: serine-pyruvate transaminase activity, serine-glyoxylate transaminase activity, alanine-glyoxylate transaminase activi…	-1.467
13.1.5.2.41	amino acid metabolism.synthesis.serine-glycine-cysteine group.glycine.sarcosine oxidase	allpine_a_c15492	AT2G24580.1	NP_180034.1	sp_v3.0_unigene96497	'(at2g24580 : 275.0) FAD-dependent oxidoreductase family protein; FUNCTIONS IN: sarcosine oxidase activity; INVOLVED IN: tetrahydrofolate metabolic process, oxidation reduction; LOCATED IN: cellular_component unknown; EXPRESSED IN: 23 plant structures; EXPRESSED DURING: 13 growth stages; CONTAINS InterPro DOMAIN/s: FAD dependent oxidoreductase (InterPro:IPR006076), Sarcosine oxidase, monomeric (I…	-1.028
13.1.5.3	amino acid metabolism.synthesis.serine-glycine-cysteine group.cysteine	contig17014	AT5G39890.1	NP_198805.1	sp_v3.0_unigene17014	(loc_os01g09030.1 : 104.0) no description available & (at5g39890 : 99.4) Protein of unknown function (DUF1637); FUNCTIONS IN: cysteamine dioxygenase activity; INVOLVED IN: oxidation reduction; LOCATED IN: cellular_component unknown; EXPRESSED IN: 24 plant structures; EXPRESSED DURING: 15 growth stages; CONTAINS InterPro DOMAIN/s: Protein of unknown function DUF1637 (InterPro:IPR012864); BEST Arab…	0.813
13.1.5.3.2	amino acid metabolism.synthesis.serine-glycine-cysteine group.cysteine.SAT	contig22965	AT5G56760.1	NP_200487.1	sp_v3.0_unigene22965	'(at5g56760 : 357.0) Encodes a cytosolic serine O-acetyltransferase involved in sulfur assimilation and cysteine biosynthesis. Expressed in the vascular system.; serine acetyltransferase 1;1 (SERAT1;1); FUNCTIONS IN: serine O-acetyltransferase activity; INVOLVED IN: cysteine biosynthetic process from serine; LOCATED IN: cytosol; EXPRESSED IN: 26 plant structures; EXPRESSED DURING: 15 growth stage…	0.948
13.1.5.3.2	amino acid metabolism.synthesis.serine-glycine-cysteine group.cysteine.SAT	contig7097	AT4G35640.1	NP_195289.3	sp_v3.0_unigene7097	'(loc_os03g04140.1 : 358.0) no description available & (at4g35640 : 352.0) Encodes a cytosolic serine O-acetyltransferase involved in sulfur assimilation and cysteine biosynthesis. Expressed in the vascular system. Expression is induced in both roots and shoots under sulfur-starved conditions.; serine acetyltransferase 3;2 (SERAT3;2); CONTAINS InterPro DOMAIN/s: Hexapeptide transferase, conserved…	-1.047
13.1.5.3.2	amino acid metabolism.synthesis.serine-glycine-cysteine group.cysteine.SAT	contig1995	AT5G56760.1	NP_200487.1	sp_v3.0_unigene1995	'(at5g56760 : 342.0) Encodes a cytosolic serine O-acetyltransferase involved in sulfur assimilation and cysteine biosynthesis. Expressed in the vascular system.; serine acetyltransferase 1;1 (SERAT1;1); FUNCTIONS IN: serine O-acetyltransferase activity; INVOLVED IN: cysteine biosynthetic process from serine; LOCATED IN: cytosol; EXPRESSED IN: 26 plant structures; EXPRESSED DURING: 15 growth stage…	-0.579
13.1.6.5.1	amino acid metabolism.synthesis.aromatic aa.tryptophan.anthranilate synthase	contig6436	AT2G29690.1	NP_180530.1	sp_v3.0_unigene6436	'(loc_os03g61120.1 : 446.0) no description available & (at5g05730 : 441.0) ASA1 encodes the alpha subunit of anthranilate synthase, which catalyzes the rate-limiting step of tryptophan synthesis. ASA1 is induced by ethylene, and forms a link between ethylene signalling and auxin synthesis in roots.; anthranilate synthase alpha subunit 1 (ASA1); CONTAINS InterPro DOMAIN/s: Anthranilate synthase co…	-0.997
13.2.2.3	amino acid metabolism.degradation.glutamate family.arginine	contig5775	AT5G46180.1	NP_199430.1	sp_v3.0_unigene5775	'(loc_os03g44150.1 : 617.0) no description available & (at5g46180 : 601.0) Encodes an ornithine delta-aminotransferase that is transcriptionally up-regulated in young seedlings and in response to salt stress. It is unlikely to play a role in salt-stress-induced proline accumulation, however, it appears to participate in arginine and ornithine catabolism.; ornithine-delta-aminotransferase (DELTA-O…	1.748
13.2.2.3	amino acid metabolism.degradation.glutamate family.arginine	contig23824	AT4G08900.1	NP_192629.1	sp_v3.0_unigene23824	'(at4g08900 : 556.0) Encodes an arginase, likely to be involved in polyamine biosynthesis in pollen.; arginase; FUNCTIONS IN: arginase activity, cobalt ion binding, agmatinase activity; INVOLVED IN: defense response to bacterium, arginine catabolic process, polyamine metabolic process; LOCATED IN: chloroplast; EXPRESSED IN: 8 plant structures; CONTAINS InterPro DOMAIN/s: Ureohydrolase (InterPro:I…	1.338
13.2.4.1	amino acid metabolism.degradation.branched chain group.shared	contig1885	AT2G33150.1	NP_180873.1	sp_v3.0_unigene1885	'(at2g33150 : 644.0) Encodes an organellar (peroxisome, glyoxysome) 3-ketoacyl-CoA thiolase, involved in fatty acid b-oxidation during germination and subsequent seedling growth. Mutants have defects in glyoxysomal fatty acid beta-oxidation. EC2.3.1.16 thiolase.; peroxisomal 3-ketoacyl-CoA thiolase 3 (PKT3); FUNCTIONS IN: acetyl-CoA C-acyltransferase activity; INVOLVED IN: fatty acid beta-oxidati…	0.866
13.2.4.1	amino acid metabolism.degradation.branched chain group.shared	contig8055	AT2G33150.1	NP_180873.1	sp_v3.0_unigene8055	'(at2g33150 : 577.0) Encodes an organellar (peroxisome, glyoxysome) 3-ketoacyl-CoA thiolase, involved in fatty acid b-oxidation during germination and subsequent seedling growth. Mutants have defects in glyoxysomal fatty acid beta-oxidation. EC2.3.1.16 thiolase.; peroxisomal 3-ketoacyl-CoA thiolase 3 (PKT3); FUNCTIONS IN: acetyl-CoA C-acyltransferase activity; INVOLVED IN: fatty acid beta-oxidati…	1.098
13.2.4.5	amino acid metabolism.degradation.branched chain group.isoleucine	contig26955	AT5G47720.2	NP_851150.1	sp_v3.0_unigene26955	'(at5g47720 : 575.0) Thiolase family protein; FUNCTIONS IN: transferase activity, transferring acyl groups other than amino-acyl groups, acetyl-CoA C-acetyltransferase activity, catalytic activity; INVOLVED IN: metabolic process; LOCATED IN: cellular_component unknown; EXPRESSED IN: 19 plant structures; EXPRESSED DURING: 10 growth stages; CONTAINS InterPro DOMAIN/s: Thiolase (InterPro:IPR002155),…	2.126
13.2.4.5	amino acid metabolism.degradation.branched chain group.isoleucine	contig8055	AT2G33150.1	NP_180873.1	sp_v3.0_unigene8055	'(at2g33150 : 577.0) Encodes an organellar (peroxisome, glyoxysome) 3-ketoacyl-CoA thiolase, involved in fatty acid b-oxidation during germination and subsequent seedling growth. Mutants have defects in glyoxysomal fatty acid beta-oxidation. EC2.3.1.16 thiolase.; peroxisomal 3-ketoacyl-CoA thiolase 3 (PKT3); FUNCTIONS IN: acetyl-CoA C-acyltransferase activity; INVOLVED IN: fatty acid beta-oxidati…	1.098
13.2.6.3	amino acid metabolism.degradation.aromatic aa.tryptophan	contig26955	AT5G47720.2	NP_851150.1	sp_v3.0_unigene26955	'(at5g47720 : 575.0) Thiolase family protein; FUNCTIONS IN: transferase activity, transferring acyl groups other than amino-acyl groups, acetyl-CoA C-acetyltransferase activity, catalytic activity; INVOLVED IN: metabolic process; LOCATED IN: cellular_component unknown; EXPRESSED IN: 19 plant structures; EXPRESSED DURING: 10 growth stages; CONTAINS InterPro DOMAIN/s: Thiolase (InterPro:IPR002155),…	2.126
13.2.6.3	amino acid metabolism.degradation.aromatic aa.tryptophan	contig12496	AT4G16210.1	NP_193356.2	sp_v3.0_unigene12496	'(at4g16210 : 340.0) enoyl-CoA hydratase/isomerase A (ECHIA); FUNCTIONS IN: catalytic activity; INVOLVED IN: metabolic process; LOCATED IN: peroxisome; EXPRESSED IN: 22 plant structures; EXPRESSED DURING: 13 growth stages; CONTAINS InterPro DOMAIN/s: Crotonase, core (InterPro:IPR001753); BEST Arabidopsis thaliana protein match is: enoyl-CoA hydratase/isomerase D (TAIR:AT1G60550.1); Has 36619 Blas…	0.859
Metal handling
BinCode	BinName	id	GeneName	TopHit	SustPine3	description	Mean
15	metal handling	contig20988	AT5G19140.1	NP_197415.1	sp_v3.0_unigene20988	'(at5g19140 : 256.0) AILP1; FUNCTIONS IN: molecular_function unknown; INVOLVED IN: response to auxin stimulus, response to aluminum ion; LOCATED IN: plasma membrane; EXPRESSED IN: 23 plant structures; EXPRESSED DURING: 13 growth stages; BEST Arabidopsis thaliana protein match is: Aluminium induced protein with YGL and LRDR motifs (TAIR:AT5G43830.1); Has 840 Blast hits to 840 proteins in 265 speci…	-1.122
15	metal handling	contig30073	AT3G22850.1	NP_188925.1	sp_v3.0_unigene30073	'(at3g22850 : 223.0) Aluminium induced protein with YGL and LRDR motifs; FUNCTIONS IN: molecular_function unknown; INVOLVED IN: biological_process unknown; LOCATED IN: cytosol, nucleus, plasma membrane; EXPRESSED IN: 24 plant structures; EXPRESSED DURING: 15 growth stages; BEST Arabidopsis thaliana protein match is: Aluminium induced protein with YGL and LRDR motifs (TAIR:AT5G43830.1); Has 1324 B…	0.785
15	metal handling	contig25607	AT5G43830.1	NP_199196.1	sp_v3.0_unigene25607	'(loc_os11g05050.1 : 116.0) no description available & (at5g43830 : 112.0) Aluminium induced protein with YGL and LRDR motifs; FUNCTIONS IN: molecular_function unknown; INVOLVED IN: biological_process unknown; LOCATED IN: cytosol, nucleus; EXPRESSED IN: 26 plant structures; EXPRESSED DURING: 15 growth stages; BEST Arabidopsis thaliana protein match is: Aluminium induced protein with YGL and LRDR …	1.539
15.2	'metal handling.binding, chelation and storage'	contig34098	AT5G02600.2	NP_568105.1	sp_v3.0_unigene34098	(loc_os03g60480.1 : 111.0) no description available & (at5g02600 : 103.0) Heavy metal transport/detoxification superfamily protein ; FUNCTIONS IN: metal ion binding; INVOLVED IN: metal ion transport; LOCATED IN: chloroplast; EXPRESSED IN: 22 plant structures; EXPRESSED DURING: 12 growth stages; CONTAINS InterPro DOMAIN/s: Heavy metal transport/detoxification protein (InterPro:IPR006121); BEST Ara…	-2.093
15.2	'metal handling.binding, chelation and storage'	contig22965	AT5G56760.1	NP_200487.1	sp_v3.0_unigene22965	'(at5g56760 : 357.0) Encodes a cytosolic serine O-acetyltransferase involved in sulfur assimilation and cysteine biosynthesis. Expressed in the vascular system.; serine acetyltransferase 1;1 (SERAT1;1); FUNCTIONS IN: serine O-acetyltransferase activity; INVOLVED IN: cysteine biosynthetic process from serine; LOCATED IN: cytosol; EXPRESSED IN: 26 plant structures; EXPRESSED DURING: 15 growth stage…	0.948
15.2	'metal handling.binding, chelation and storage'	contig1995	AT5G56760.1	NP_200487.1	sp_v3.0_unigene1995	'(at5g56760 : 342.0) Encodes a cytosolic serine O-acetyltransferase involved in sulfur assimilation and cysteine biosynthesis. Expressed in the vascular system.; serine acetyltransferase 1;1 (SERAT1;1); FUNCTIONS IN: serine O-acetyltransferase activity; INVOLVED IN: cysteine biosynthetic process from serine; LOCATED IN: cytosol; EXPRESSED IN: 26 plant structures; EXPRESSED DURING: 15 growth stage…	-0.579
15.2	'metal handling.binding, chelation and storage'	allpine_a_c4315	AT1G09560.1	NP_172427.1	sp_v3.0_unigene93711	'(at1g09560 : 246.0) germin-like protein (GLP5); germin-like protein 5 (GLP5); FUNCTIONS IN: manganese ion binding, nutrient reservoir activity; INVOLVED IN: response to cold; LOCATED IN: cell wall, nucleus; EXPRESSED IN: 22 plant structures; EXPRESSED DURING: 14 growth stages; CONTAINS InterPro DOMAIN/s: Cupin, RmlC-type (InterPro:IPR011051), Cupin 1 (InterPro:IPR006045), Germin (InterPro:IPR001…	2.38
15.2	'metal handling.binding, chelation and storage'	contig29914	AT5G38910.1	NP_198707.1	sp_v3.0_unigene29914	'(at3g05950 : 87.4) RmlC-like cupins superfamily protein; FUNCTIONS IN: manganese ion binding, nutrient reservoir activity; INVOLVED IN: biological_process unknown; LOCATED IN: endomembrane system, apoplast; EXPRESSED IN: sperm cell, male gametophyte, root, flower, pollen tube; EXPRESSED DURING: L mature pollen stage, M germinated pollen stage, 4 anthesis; CONTAINS InterPro DOMAIN/s: Cupin, RmlC-…	1.298
15.2	'metal handling.binding, chelation and storage'	allpine_a_c15711	AT1G56430.1	NP_176038.1	sp_v3.0_unigene96585	(at1g56430 : 94.4) Encodes a protein with nicotianamine synthase activity.; nicotianamine synthase 4 (NAS4); CONTAINS InterPro DOMAIN/s: Nicotianamine synthase (InterPro:IPR004298); BEST Arabidopsis thaliana protein match is: nicotianamine synthase 3 (TAIR:AT1G09240.1); Has 205 Blast hits to 202 proteins in 47 species: Archae - 24; Bacteria - 12; Metazoa - 0; Fungi - 20; Plants - 147; Viruses - 0…	-3.118
Secondary metabolism
BinCode	BinName	id	GeneName	TopHit	SustPine3	description	Mean
16.1	secondary metabolism.isoprenoids	contig3091	AT3G11950.1	NP_187801.3	sp_v3.0_unigene3091	'(loc_os02g39290.1 : 221.0) no description available & (at3g11950 : 220.0) publications Tian et al (2007) and Sadre et al (2006) refer to At3g11950. The prenyltransferase gene studied is actually At3g11945 which arises from a split of the previous At3g11950 gene model.; TRAF-like superfamily protein; FUNCTIONS IN: prenyltransferase activity, zinc ion binding; CONTAINS InterPro DOMAIN/s: Zinc fing…	0.565
16.1	secondary metabolism.isoprenoids	contig9737	AT4G36810.1	NP_195399.1	sp_v3.0_unigene9737	'(q94id7|ggpps_hevbr : 405.0) Geranylgeranyl pyrophosphate synthetase, chloroplast precursor (GGPP synthetase) [Includes: Dimethylallyltranstransferase (EC 2.5.1.1); Geranyltranstransferase (EC 2.5.1.10); Farnesyltranstransferase (EC 2.5.1.29)] - Hevea brasiliensis & (at4g36810 : 399.0) Encodes a protein with geranylgeranyl pyrophosphate synthase activity involved in isoprenoid biosynthesis. The …	-2.232
16.1	secondary metabolism.isoprenoids	tall_8m_euler_4906	AT4G36810.1	NP_195399.1	sp_v3.0_unigene209693	'(q43133|ggpps_sinal : 386.0) Geranylgeranyl pyrophosphate synthetase, chloroplast precursor (GGPP synthetase) (GGPS) [Includes: Dimethylallyltranstransferase (EC 2.5.1.1); Geranyltranstransferase (EC 2.5.1.10); Farnesyltranstransferase (EC 2.5.1.29)] - Sinapis alb & (at4g36810 : 384.0) Encodes a protein with geranylgeranyl pyrophosphate synthase activity involved in isoprenoid biosynthesis. The …	-3.109
16.1.1	secondary metabolism.isoprenoids.non-mevalonate pathway	contig6144	AT4G24490.1	NP_001078443.1	sp_v3.0_unigene6144	'(loc_os06g46380.1 : 501.0) no description available & (at4g24490 : 489.0) RAB geranylgeranyl transferase alpha subunit 1; FUNCTIONS IN: protein prenyltransferase activity; EXPRESSED IN: 22 plant structures; EXPRESSED DURING: 13 growth stages; CONTAINS InterPro DOMAIN/s: Protein prenyltransferase (InterPro:IPR008940), Protein prenyltransferase, alpha subunit (InterPro:IPR002088); BEST Arabidopsis…	0.711
16.1.1	secondary metabolism.isoprenoids.non-mevalonate pathway	contig6769	AT1G74470.1	NP_177587.1	sp_v3.0_unigene6769	'(at1g74470 : 695.0) Encodes for a multifunctional protein with geranylgeranyl reductase activity shown to catalyze the reduction of prenylated geranylgeranyl-chlorophyll a to phytyl-chlorophyll a (chlorophyll a) and free geranylgeranyl pyrophosphate to phytyl pyrophosphate.; Pyridine nucleotide-disulphide oxidoreductase family protein; FUNCTIONS IN: geranylgeranyl reductase activity; INVOLVED IN…	-0.788
16.1.1.4	secondary metabolism.isoprenoids.non-mevalonate pathway.CMK	contig7211	AT2G26930.1	NP_180261.1	sp_v3.0_unigene7211	'(at2g26930 : 419.0) Encodes a 4-(cytidine 5'-phospho)-2-C-methyl-D-erithritol kinase.; 4-(cytidine 5'-phospho)-2-C-methyl-D-erithritol kinase (CDPMEK); FUNCTIONS IN: 4-(cytidine 5'-diphospho)-2-C-methyl-D-erythritol kinase activity; INVOLVED IN: response to light stimulus; LOCATED IN: chloroplast; EXPRESSED IN: 23 plant structures; EXPRESSED DURING: 13 growth stages; CONTAINS InterPro DOMAIN/s: …	-0.861
16.1.1.7	secondary metabolism.isoprenoids.non-mevalonate pathway.HDR	contig11736	AT4G34350.1	NP_567965.1	sp_v3.0_unigene11736	'(loc_os03g52170.1 : 641.0) no description available & (at4g34350 : 628.0) Arabidopsis ISPH is involved in the plastid nonmevalonate pathway of isoprenoid biosynthesis. It was shown to complement the lethal phenotype of E. coli ispH mutant and is therefore most likely encodes a protein with 4-hydroxy-3-methylbut-2-en-1-yl diphosphate reductase activity involved in the last step of mevalonate-inde…	-1.049
16.1.1.7	secondary metabolism.isoprenoids.non-mevalonate pathway.HDR	contig18630	AT4G34350.1	NP_567965.1	sp_v3.0_unigene18630	'(loc_os03g52170.1 : 699.0) no description available & (at4g34350 : 663.0) Arabidopsis ISPH is involved in the plastid nonmevalonate pathway of isoprenoid biosynthesis. It was shown to complement the lethal phenotype of E. coli ispH mutant and is therefore most likely encodes a protein with 4-hydroxy-3-methylbut-2-en-1-yl diphosphate reductase activity involved in the last step of mevalonate-inde…	-0.903
16.1.1.7	secondary metabolism.isoprenoids.non-mevalonate pathway.HDR	allpine_a_rep_c79933	AT4G34350.1	NP_567965.1	sp_v3.0_unigene129256	'(loc_os03g52170.1 : 93.6) no description available & (at4g34350 : 87.0) Arabidopsis ISPH is involved in the plastid nonmevalonate pathway of isoprenoid biosynthesis. It was shown to complement the lethal phenotype of E. coli ispH mutant and is therefore most likely encodes a protein with 4-hydroxy-3-methylbut-2-en-1-yl diphosphate reductase activity involved in the last step of mevalonate-indepe…	-1.026
16.1.1.10	secondary metabolism.isoprenoids.non-mevalonate pathway.geranylgeranyl pyrophosphate synthase	contig9737	AT4G36810.1	NP_195399.1	sp_v3.0_unigene9737	'(q94id7|ggpps_hevbr : 405.0) Geranylgeranyl pyrophosphate synthetase, chloroplast precursor (GGPP synthetase) [Includes: Dimethylallyltranstransferase (EC 2.5.1.1); Geranyltranstransferase (EC 2.5.1.10); Farnesyltranstransferase (EC 2.5.1.29)] - Hevea brasiliensis & (at4g36810 : 399.0) Encodes a protein with geranylgeranyl pyrophosphate synthase activity involved in isoprenoid biosynthesis. The …	-2.232
16.1.1.10	secondary metabolism.isoprenoids.non-mevalonate pathway.geranylgeranyl pyrophosphate synthase	tall_8m_euler_4906	AT4G36810.1	NP_195399.1	sp_v3.0_unigene209693	'(q43133|ggpps_sinal : 386.0) Geranylgeranyl pyrophosphate synthetase, chloroplast precursor (GGPP synthetase) (GGPS) [Includes: Dimethylallyltranstransferase (EC 2.5.1.1); Geranyltranstransferase (EC 2.5.1.10); Farnesyltranstransferase (EC 2.5.1.29)] - Sinapis alb & (at4g36810 : 384.0) Encodes a protein with geranylgeranyl pyrophosphate synthase activity involved in isoprenoid biosynthesis. The …	-3.109
16.1.2.1	secondary metabolism.isoprenoids.mevalonate pathway.acetyl-CoA C-acyltransferase	contig26955	AT5G47720.2	NP_851150.1	sp_v3.0_unigene26955	'(at5g47720 : 575.0) Thiolase family protein; FUNCTIONS IN: transferase activity, transferring acyl groups other than amino-acyl groups, acetyl-CoA C-acetyltransferase activity, catalytic activity; INVOLVED IN: metabolic process; LOCATED IN: cellular_component unknown; EXPRESSED IN: 19 plant structures; EXPRESSED DURING: 10 growth stages; CONTAINS InterPro DOMAIN/s: Thiolase (InterPro:IPR002155),…	2.126
16.1.2.3	secondary metabolism.isoprenoids.mevalonate pathway.HMG-CoA reductase	contig36713	AT1G76490.1	NP_177775.2	sp_v3.0_unigene36713	'(o64966|hmdh1_goshi : 723.0) 3-hydroxy-3-methylglutaryl-coenzyme A reductase 1 (EC 1.1.1.34) (HMG-CoA reductase 1) - Gossypium hirsutum (Upland cotton) & (at1g76490 : 702.0) Encodes a 3-hydroxy-3-methylglutaryl coenzyme A reductase, which is involved in melavonate biosynthesis and performs the first committed step in isoprenoid biosynthesis. Expression is activated in dark in leaf tissue but not…	2.895
16.1.2.6	secondary metabolism.isoprenoids.mevalonate pathway.mevalonate diphosphate decarboxylase	contig8150	AT3G54250.1	NP_566995.1	sp_v3.0_unigene8150	'(at3g54250 : 590.0) GHMP kinase family protein; FUNCTIONS IN: diphosphomevalonate decarboxylase activity, kinase activity, ATP binding; INVOLVED IN: isoprenoid biosynthetic process, phosphorylation; LOCATED IN: cellular_component unknown; EXPRESSED IN: 19 plant structures; EXPRESSED DURING: 9 growth stages; CONTAINS InterPro DOMAIN/s: Diphosphomevalonate decarboxylase (InterPro:IPR005935), Ribos…	1.918
16.1.3.1	secondary metabolism.isoprenoids.tocopherol biosynthesis.hydroxyphenylpyruvate dioxygenase	contig16431	AT1G06570.1	NP_172144.2	sp_v3.0_unigene16431	'(at1g06570 : 516.0) Mutation of the PDS1 locus disrupts the activity of p-hydroxyphenylpyruvate dioxygenase (HPPDase), the first committed step in the synthesis of both plastoquinone and tocopherols in plants.; phytoene desaturation 1 (PDS1); CONTAINS InterPro DOMAIN/s: 4-hydroxyphenylpyruvate dioxygenase (InterPro:IPR005956), Glyoxalase/bleomycin resistance protein/dioxygenase (InterPro:IPR0043…	2.566
16.1.3.5	secondary metabolism.isoprenoids.tocopherol biosynthesis.tocopherol methyltransferase	contig37728	AT1G64970.1	NP_176677.1	sp_v3.0_unigene37728	'(at1g64970 : 303.0) gamma-tocopherol methyltransferase (g-TMT) mRNA, nuclear; mutant has Deficient in alpha and beta tocopherol; Accumulates gamma tocopherol in leaves; gamma-tocopherol methyltransferase (G-TMT); CONTAINS InterPro DOMAIN/s: Methyltransferase type 11 (InterPro:IPR013216); BEST Arabidopsis thaliana protein match is: S-adenosyl-L-methionine-dependent methyltransferases superfamily …	-1.527
16.1.3.5	secondary metabolism.isoprenoids.tocopherol biosynthesis.tocopherol methyltransferase	contig37586	AT1G64970.1	NP_176677.1	sp_v3.0_unigene37586	'(loc_os02g47310.1 : 431.0) no description available & (at1g64970 : 411.0) gamma-tocopherol methyltransferase (g-TMT) mRNA, nuclear; mutant has Deficient in alpha and beta tocopherol; Accumulates gamma tocopherol in leaves; gamma-tocopherol methyltransferase (G-TMT); CONTAINS InterPro DOMAIN/s: Methyltransferase type 11 (InterPro:IPR013216); BEST Arabidopsis thaliana protein match is: S-adenosyl-…	-0.779
16.1.4	secondary metabolism.isoprenoids.carotenoids	allpine_a_rep_c89213	AT1G57770.1	NP_176088.2	sp_v3.0_unigene133660	(loc_os03g62510.3 : 164.0) no description available & (at1g57770 : 160.0) FAD/NAD(P)-binding oxidoreductase family protein; FUNCTIONS IN: oxidoreductase activity; LOCATED IN: chloroplast; EXPRESSED IN: 21 plant structures; EXPRESSED DURING: 13 growth stages; CONTAINS InterPro DOMAIN/s: Amine oxidase (InterPro:IPR002937); BEST Arabidopsis thaliana protein match is: carotenoid isomerase (TAIR:AT1G0…	-1.783
16.1.4	secondary metabolism.isoprenoids.carotenoids	contig8701	AT1G57770.1	NP_176088.2	sp_v3.0_unigene8701	'(at1g57770 : 805.0) FAD/NAD(P)-binding oxidoreductase family protein; FUNCTIONS IN: oxidoreductase activity; LOCATED IN: chloroplast; EXPRESSED IN: 21 plant structures; EXPRESSED DURING: 13 growth stages; CONTAINS InterPro DOMAIN/s: Amine oxidase (InterPro:IPR002937); BEST Arabidopsis thaliana protein match is: carotenoid isomerase (TAIR:AT1G06820.1); Has 6263 Blast hits to 6155 proteins in 967 …	-1.766
16.1.4.3	secondary metabolism.isoprenoids.carotenoids.zeta-carotene desaturase	contig12391	AT3G04870.1	NP_187138.1	sp_v3.0_unigene12391	'(q9smj3|zds_capan : 889.0) Zeta-carotene desaturase, chloroplast precursor (EC 1.14.99.30) (Carotene 7,8-desaturase) - Capsicum annuum (Bell pepper) & (loc_os07g10490.1 : 878.0) no description available & (at3g04870 : 855.0) Involved in the biosynthesis of carotenes and xanthophylls, reduces zeta-carotene to lycopene.; zeta-carotene desaturase (ZDS); FUNCTIONS IN: carotene 7,8-desaturase activit…	-1.073
16.1.4.4	secondary metabolism.isoprenoids.carotenoids.lycopene epsilon cyclase	contig21780	AT5G57030.1	NP_200513.1	sp_v3.0_unigene21780	'(loc_os01g39960.1 : 443.0) no description available & (at5g57030 : 439.0) Lutein-deficient 2 (LUT2) required for lutein biosynthesis, member of the xanthophyll class of carotenoids. Encodes lycopene epsilon cyclase; LUTEIN DEFICIENT 2 (LUT2); CONTAINS InterPro DOMAIN/s: Lycopene beta/epsilon cyclase (InterPro:IPR008671), Lycopene cyclase, beta/epsilon (InterPro:IPR010108); BEST Arabidopsis thali…	-1.151
16.1.4.7	secondary metabolism.isoprenoids.carotenoids.carotenoid epsilon ring hydroxylase	contig6711	AT3G53130.1	NP_190881.2	sp_v3.0_unigene6711	'(at3g53130 : 542.0) Lutein-deficient 1 (LUT1) required for lutein biosynthesis, member of the xanthophyll class of carotenoids. Involved in epsilon ring hydroxylation. Maps at 67.3 cM on chromosome 3.; LUTEIN DEFICIENT 1 (LUT1); FUNCTIONS IN: epsilon hydroxylase activity, oxygen binding; INVOLVED IN: carotenoid biosynthetic process; LOCATED IN: chloroplast, chloroplast envelope; EXPRESSED IN: 22…	-1.008
16.1.4.10	secondary metabolism.isoprenoids.carotenoids.carotenoid cleavage dioxygenase	contig24991	AT3G63520.1	NP_191911.1	sp_v3.0_unigene24991	'(loc_os12g44310.2 : 190.0) no description available & (at3g63520 : 186.0) Encodes a protein with 9-<i>cis</i>-epoxycarotenoid dioxygenase activity. The enzyme was shown to act on a variety of carotenoid including &#946;-carotene, lutein, zeaxanthin, and all-<i>trans</i>-violaxanthin. When those compounds are used as substrates, the major reaction product detected is a C14 dialdehyde: 4,9-dimethy…	-1.182
16.1.5	secondary metabolism.isoprenoids.terpenoids	contig9804	AT2G24210.1	NP_179998.1	sp_v3.0_unigene9804	'(p59287|cass_ricco : 244.0) Casbene synthase, chloroplast precursor (EC 4.2.3.8) - Ricinus communis (Castor bean) & (at3g25810 : 230.0) Terpenoid cyclases/Protein prenyltransferases superfamily protein; CONTAINS InterPro DOMAIN/s: Terpene synthase, metal-binding domain (InterPro:IPR005630), Terpenoid synthase (InterPro:IPR008949), Terpenoid cylases/protein prenyltransferase alpha-alpha toroid (I…	-2.338
16.1.5	secondary metabolism.isoprenoids.terpenoids	contig8216	AT2G24210.1	NP_179998.1	sp_v3.0_unigene8216	'(ipr008949 : 242.76569) Terpenoid synthase & (p59287|cass_ricco : 241.0) Casbene synthase, chloroplast precursor (EC 4.2.3.8) - Ricinus communis (Castor bean) & (at2g24210 : 232.0) terpene synthase 10 (TPS10); CONTAINS InterPro DOMAIN/s: Terpene synthase, metal-binding domain (InterPro:IPR005630), Terpenoid synthase (InterPro:IPR008949), Terpenoid cylases/protein prenyltransferase alpha-alpha to…	-2.164
16.1.5	secondary metabolism.isoprenoids.terpenoids	contig9584	AT4G16730.1	NP_193406.3	sp_v3.0_unigene9584	'(p59287|cass_ricco : 249.0) Casbene synthase, chloroplast precursor (EC 4.2.3.8) - Ricinus communis (Castor bean) & (at4g16730 : 236.0) In the Col ecotype, no functional protein is encoded at this locus due to the presence of a two-base (AT) insertion 184 nucleotides downstream of the start codon leading to a frame shift and premature translational termination. However, in the Ws ecotype, a func…	-1.078
16.1.5	secondary metabolism.isoprenoids.terpenoids	contig34773	AT4G16740.1	NP_567511.3	sp_v3.0_unigene34773	'(p59287|cass_ricco : 179.0) Casbene synthase, chloroplast precursor (EC 4.2.3.8) - Ricinus communis (Castor bean) & (at4g16740 : 168.0) Encodes an (E,E)-alpha-farnesene synthase in the Col ecotype of Arabidopsis. This enzyme can also catalyze the formation of (E)-beta-ocimene as well as trace amounts of myrcene and other related compounds in vitro. The cytosolic localization of the protein may m…	-1.904
16.1.5	secondary metabolism.isoprenoids.terpenoids	contig21432	AT4G16730.1	NP_193406.3	sp_v3.0_unigene21432	'(ipr008949 : 245.9066) Terpenoid synthase & (at4g16730 : 228.0) In the Col ecotype, no functional protein is encoded at this locus due to the presence of a two-base (AT) insertion 184 nucleotides downstream of the start codon leading to a frame shift and premature translational termination. However, in the Ws ecotype, a functional terpene synthase that localizes to the chloroplast is encoded at …	-2.369
16.1.5	secondary metabolism.isoprenoids.terpenoids	contig9966	AT4G16740.1	NP_567511.3	sp_v3.0_unigene9966	'(ipr008949 : 236.24997) Terpenoid synthase & (p59287|cass_ricco : 229.0) Casbene synthase, chloroplast precursor (EC 4.2.3.8) - Ricinus communis (Castor bean) & (at4g16740 : 226.0) Encodes an (E,E)-alpha-farnesene synthase in the Col ecotype of Arabidopsis. This enzyme can also catalyze the formation of (E)-beta-ocimene as well as trace amounts of myrcene and other related compounds in vitro. Th…	-3.883
16.1.5	secondary metabolism.isoprenoids.terpenoids	contig26766	AT2G07050.1	NP_178722.1	sp_v3.0_unigene26766	'(at2g07050 : 132.0) Involved in the biosynthesis of brassinosteroids. Catalyzes the reaction from epoxysqualene to cycloartenol.; cycloartenol synthase 1 (CAS1); FUNCTIONS IN: cycloartenol synthase activity; INVOLVED IN: pentacyclic triterpenoid biosynthetic process, thylakoid membrane organization, pollen development; LOCATED IN: vacuole; EXPRESSED IN: 24 plant structures; EXPRESSED DURING: 13 …	1.506
16.1.5	secondary metabolism.isoprenoids.terpenoids	contig18253	AT4G16730.1	NP_193406.3	sp_v3.0_unigene18253	'(ipr008949 : 278.86127) Terpenoid synthase & (at4g16730 : 201.0) In the Col ecotype, no functional protein is encoded at this locus due to the presence of a two-base (AT) insertion 184 nucleotides downstream of the start codon leading to a frame shift and premature translational termination. However, in the Ws ecotype, a functional terpene synthase that localizes to the chloroplast is encoded at…	-1.284
16.2	secondary metabolism.phenylpropanoids	contig25421	AT1G20510.1	NP_564115.1	sp_v3.0_unigene25421	'(at1g20510 : 540.0) OPC-8:0 CoA ligase1 (OPCL1); FUNCTIONS IN: 4-coumarate-CoA ligase activity; INVOLVED IN: phenylpropanoid metabolic process, jasmonic acid biosynthetic process, response to wounding; LOCATED IN: peroxisome; EXPRESSED IN: 22 plant structures; EXPRESSED DURING: 13 growth stages; CONTAINS InterPro DOMAIN/s: AMP-binding, conserved site (InterPro:IPR020845), AMP-dependent synthetas…	1.466
16.2	secondary metabolism.phenylpropanoids	contig7674	AT1G32100.1	NP_174490.1	sp_v3.0_unigene7674	'(loc_os12g16410.1 : 342.0) no description available & (at1g32100 : 318.0) Encodes a pinoresinol reductase involved in lignan biosynthesis. Expressed strongly in roots and less strongly in stems. Shows specificity for pinoresinol and not lariciresinol.; pinoresinol reductase 1 (PRR1); CONTAINS InterPro DOMAIN/s: NAD(P)-binding domain (InterPro:IPR016040), NmrA-like (InterPro:IPR008030); BEST Arab…	1.577
16.2.1.1	secondary metabolism.phenylpropanoids.lignin biosynthesis.PAL	contig34116	AT2G37040.1	NP_181241.1	sp_v3.0_unigene34116	'(p31425|pal1_soltu : 308.0) Phenylalanine ammonia-lyase 1 (EC 4.3.1.5) - Solanum tuberosum (Potato) & (at2g37040 : 304.0) Encodes PAL1, a phenylalanine ammonia-lyase. Arabidopsis has four PALs: AT2G37040 (PAL1), AT3G53260 (PAL2), AT5G04230 (PAL3) and AT3G10340 (PAL4).; PHE ammonia lyase 1 (PAL1); FUNCTIONS IN: phenylalanine ammonia-lyase activity; INVOLVED IN: in 10 processes; LOCATED IN: cytopl…	1.125
16.2.1.2	secondary metabolism.phenylpropanoids.lignin biosynthesis.C4H	contig3788	AT2G30490.1	NP_180607.1	sp_v3.0_unigene3788	'(p48522|tcmo_catro : 666.0) Trans-cinnamate 4-monooxygenase (EC 1.14.13.11) (Cinnamic acid 4-hydroxylase) (CA4H) (C4H) (P450C4H) (Cytochrome P450 73) - Catharanthus roseus (Rosy periwinkle) (Madagascar periwinkle) & (at2g30490 : 639.0) Encodes a cinnamate-4-hydroxylase. Mutations in this gene impact phenylpropanoid metabolism, growth and development.; cinnamate-4-hydroxylase (C4H); FUNCTIONS IN:…	2.867
16.2.1.4	secondary metabolism.phenylpropanoids.lignin biosynthesis.HCT	contig8683	AT5G48930.1	NP_199704.1	sp_v3.0_unigene8683	(at5g48930 : 642.0) At5g48930 has been shown to encode for the hydroxycinnamoyl-Coenzyme A shikimate/quinate hydroxycinnamoyltransferase (HCT) both synthesizing and catabolizing the hydroxycinnamoylesters (coumaroyl/caffeoyl shikimate and quinate) involved in the phenylpropanoid pathway. Influence on the accumulation of flavonoids which in turn inhibit auxin transport and reduce plant growth.; hy…	1.242
16.2.1.4	secondary metabolism.phenylpropanoids.lignin biosynthesis.HCT	contig37310	AT5G48930.1	NP_199704.1	sp_v3.0_unigene37310	(at5g48930 : 290.0) At5g48930 has been shown to encode for the hydroxycinnamoyl-Coenzyme A shikimate/quinate hydroxycinnamoyltransferase (HCT) both synthesizing and catabolizing the hydroxycinnamoylesters (coumaroyl/caffeoyl shikimate and quinate) involved in the phenylpropanoid pathway. Influence on the accumulation of flavonoids which in turn inhibit auxin transport and reduce plant growth.; hy…	-1.314
16.2.1.5	secondary metabolism.phenylpropanoids.lignin biosynthesis.C3H	contig27635	AT2G40890.1	NP_850337.1	sp_v3.0_unigene27635	'(o48922|c98a2_soybn : 828.0) Cytochrome P450 98A2 (EC 1.14.-.-) - Glycine max (Soybean) & (at2g40890 : 795.0) encodes coumarate 3-hydroxylase (C3H), a P450-dependent monooxygenase. Involved in lignin biosynthesis and flavonoid biosynthesis. Also affects the biosynthesis of coumarins such as scopoletin and scopolin as a branching-out-pathway from the phenylpropanoid acid level.; cytochrome P450, …	1.233
16.2.1.5	secondary metabolism.phenylpropanoids.lignin biosynthesis.C3H	allpine_a_c44815	AT4G12310.1	NP_192968.3	sp_v3.0_unigene111136	'(q9sbq9|f3ph_pethy : 169.0) Flavonoid 3'-monooxygenase (EC 1.14.13.21) (Flavonoid 3'-hydroxylase) (Cytochrome P450 75B2) - Petunia hybrida (Petunia) & (at4g12310 : 166.0) member of CYP706A; ""cytochrome P450, family 706, subfamily A, polypeptide 5"" (CYP706A5); FUNCTIONS IN: electron carrier activity, monooxygenase activity, iron ion binding, oxygen binding, heme binding; INVOLVED IN: oxidation …	-0.96
16.2.1.6	secondary metabolism.phenylpropanoids.lignin biosynthesis.CCoAOMT	contig34516	AT4G34050.1	NP_195131.1	sp_v3.0_unigene34516	'(q40313|camt_medsa : 352.0) Caffeoyl-CoA O-methyltransferase (EC 2.1.1.104) (Trans-caffeoyl-CoA 3-O-methyltransferase) (CCoAMT) (CCoAOMT) - Medicago sativa (Alfalfa) & (at4g34050 : 349.0) caffeoyl coenzyme A O-methyltransferase 1 (CCoAOMT1); FUNCTIONS IN: caffeoyl-CoA O-methyltransferase activity; INVOLVED IN: coumarin biosynthetic process, response to cadmium ion; LOCATED IN: cytosol; EXPRESSED…	-0.67
16.2.1.6	secondary metabolism.phenylpropanoids.lignin biosynthesis.CCoAOMT	contig17163	AT4G26220.1	NP_567739.1	sp_v3.0_unigene17163	'(loc_os08g38900.1 : 182.0) no description available & (q9xgd5|camt2_maize : 181.0) Caffeoyl-CoA O-methyltransferase 2 (EC 2.1.1.104) (Trans-caffeoyl-CoA 3-O-methyltransferase 2) (CCoAMT-2) (CCoAOMT-2) - Zea mays (Maize) & (at4g34050 : 172.0) caffeoyl coenzyme A O-methyltransferase 1 (CCoAOMT1); FUNCTIONS IN: caffeoyl-CoA O-methyltransferase activity; INVOLVED IN: coumarin biosynthetic process, r…	-2.14
16.2.1.8	secondary metabolism.phenylpropanoids.lignin biosynthesis.F5H	contig11255	AT4G36220.1	NP_195345.1	sp_v3.0_unigene11255	'(loc_os09g26940.1 : 414.0) no description available & (o81974|c71d8_soybn : 369.0) Cytochrome P450 71D8 (EC 1.14.-.-) (P450 CP7) - Glycine max (Soybean) & (at4g36220 : 358.0) encodes ferulate 5-hydroxylase (F5H). Involved in lignin biosynthesis.; ferulic acid 5-hydroxylase 1 (FAH1); FUNCTIONS IN: ferulate 5-hydroxylase activity, monooxygenase activity; INVOLVED IN: lignin biosynthetic process, r…	1.228
16.2.1.8	secondary metabolism.phenylpropanoids.lignin biosynthesis.F5H	contig9300	AT2G30770.1	NP_180635.2	sp_v3.0_unigene9300	'(at2g30770 : 386.0) putative cytochrome P450; cytochrome P450, family 71, subfamily A, polypeptide 13 (CYP71A13); CONTAINS InterPro DOMAIN/s: Cytochrome P450 (InterPro:IPR001128), Cytochrome P450, E-class, group I (InterPro:IPR002401), Cytochrome P450, conserved site (InterPro:IPR017972); BEST Arabidopsis thaliana protein match is: cytochrome P450, family 71, subfamily A, polypeptide 12 (TAIR:AT…	3.648
16.2.1.8	secondary metabolism.phenylpropanoids.lignin biosynthesis.F5H	allpine_a_c44815	AT4G12310.1	NP_192968.3	sp_v3.0_unigene111136	'(q9sbq9|f3ph_pethy : 169.0) Flavonoid 3'-monooxygenase (EC 1.14.13.21) (Flavonoid 3'-hydroxylase) (Cytochrome P450 75B2) - Petunia hybrida (Petunia) & (at4g12310 : 166.0) member of CYP706A; ""cytochrome P450, family 706, subfamily A, polypeptide 5"" (CYP706A5); FUNCTIONS IN: electron carrier activity, monooxygenase activity, iron ion binding, oxygen binding, heme binding; INVOLVED IN: oxidation …	-0.96
16.2.1.8	secondary metabolism.phenylpropanoids.lignin biosynthesis.F5H	allpine_b_c5973	AT4G36220.1	NP_195345.1	sp_v3.0_unigene183547	'(at4g36220 : 106.0) encodes ferulate 5-hydroxylase (F5H). Involved in lignin biosynthesis.; ferulic acid 5-hydroxylase 1 (FAH1); FUNCTIONS IN: ferulate 5-hydroxylase activity, monooxygenase activity; INVOLVED IN: lignin biosynthetic process, response to UV-B, phenylpropanoid biosynthetic process; LOCATED IN: endoplasmic reticulum; EXPRESSED IN: 20 plant structures; EXPRESSED DURING: 12 growth st…	-1.69
16.2.1.9	secondary metabolism.phenylpropanoids.lignin biosynthesis.COMT	allpine_a_rep_c117386	AT5G54160.1	NP_200227.1	sp_v3.0_unigene145365	'(p28002|comt1_medsa : 119.0) Caffeic acid 3-O-methyltransferase (EC 2.1.1.68) (S-adenosysl-L-methionine:caffeic acid 3-O-methyltransferase) (COMT) (CAOMT) - Medicago sativa (Alfalfa) & (at5g54160 : 114.0) A caffeic acid/5-hydroxyferulic acid O-methyltransferase. Interacts with 14-4-3 proteins in yeast 2 hybrid assay. AtOMT1 (At5g54160) encodes a flavonol 3?¡-O-methyltransferase that is highly ac…	-1.489
16.2.1.10	secondary metabolism.phenylpropanoids.lignin biosynthesis.CAD	contig16473	AT4G39330.1	NP_195643.1	sp_v3.0_unigene16473	'(q9zrf1|mtdh_fraan : 431.0) Probable mannitol dehydrogenase (EC 1.1.1.255) (NAD-dependent mannitol dehydrogenase) - Fragaria ananassa (Strawberry) & (at4g39330 : 420.0) cinnamyl alcohol dehydrogenase 9 (CAD9); FUNCTIONS IN: oxidoreductase activity, zinc ion binding; INVOLVED IN: oxidation reduction; LOCATED IN: apoplast; EXPRESSED IN: 25 plant structures; EXPRESSED DURING: 15 growth stages; CONT…	-1.992
16.4.1	secondary metabolism.N misc.alkaloid-like	contig9690	AT3G51420.1	NP_190710.1	sp_v3.0_unigene9690	'(loc_os07g42250.1 : 313.0) no description available & (at3g51420 : 203.0) Although this enzyme is predicted to encode a strictosidine synthase (SS), it lacks a conserved catalytic glutamate residue found in active SS enzymes and it is not expected to have SS activity.; strictosidine synthase-like 4 (SSL4); FUNCTIONS IN: strictosidine synthase activity; INVOLVED IN: alkaloid biosynthetic process,…	-1.009
16.5.1	secondary metabolism.sulfur-containing.glucosinolates	contig1261	AT4G23340.1	NP_194065.3	sp_v3.0_unigene1261	(at4g23340 : 179.0) 2-oxoglutarate (2OG) and Fe(II)-dependent oxygenase superfamily protein; FUNCTIONS IN: oxidoreductase activity; INVOLVED IN: metabolic process; LOCATED IN: cellular_component unknown; CONTAINS InterPro DOMAIN/s: Oxoglutarate/iron-dependent oxygenase (InterPro:IPR005123); BEST Arabidopsis thaliana protein match is: 2-oxoglutarate (2OG) and Fe(II)-dependent oxygenase superfamily…	1.039
16.5.1.1.1.8	secondary metabolism.sulfur-containing.glucosinolates.synthesis.aliphatic.UDP-glycosyltransferase	contig15325	AT1G05680.1	NP_172059.1	sp_v3.0_unigene15325	'(at1g05680 : 247.0) Encodes a UDP-glucosyltransferase, UGT74E2, that acts on IBA (indole-3-butyric acid) and affects auxin homeostasis. The transcript and protein levels of this enzyme are strongly induced by H2O2 and may allow integration of ROS (reactive oxygen species) and auxin signaling. This enzyme can also transfer glycosyl groups to several compounds related to the explosive TNT when thi…	1.761
16.5.1.1.1.8	secondary metabolism.sulfur-containing.glucosinolates.synthesis.aliphatic.UDP-glycosyltransferase	contig16616	AT1G05675.1	NP_001184915.1	sp_v3.0_unigene16616	'(at1g05675 : 177.0) UDP-Glycosyltransferase superfamily protein; FUNCTIONS IN: transferase activity, transferring hexosyl groups; INVOLVED IN: metabolic process; CONTAINS InterPro DOMAIN/s: UDP-glucuronosyl/UDP-glucosyltransferase (InterPro:IPR002213); BEST Arabidopsis thaliana protein match is: Uridine diphosphate glycosyltransferase 74E2 (TAIR:AT1G05680.1). & (loc_os02g51900.1 : 174.0) no desc…	1.264
16.5.1.1.4.3	secondary metabolism.sulfur-containing.glucosinolates.synthesis.shared.UDP-glycosyltransferase	contig16616	AT1G05675.1	NP_001184915.1	sp_v3.0_unigene16616	'(at1g05675 : 177.0) UDP-Glycosyltransferase superfamily protein; FUNCTIONS IN: transferase activity, transferring hexosyl groups; INVOLVED IN: metabolic process; CONTAINS InterPro DOMAIN/s: UDP-glucuronosyl/UDP-glucosyltransferase (InterPro:IPR002213); BEST Arabidopsis thaliana protein match is: Uridine diphosphate glycosyltransferase 74E2 (TAIR:AT1G05680.1). & (loc_os02g51900.1 : 174.0) no desc…	1.264
16.5.1.2.3	secondary metabolism.sulfur-containing.glucosinolates.regulation.indole	contig4279	AT5G03040.1	NP_001190211.1	sp_v3.0_unigene4279	(loc_os05g03190.1 : 163.0) no description available & (at5g03040 : 149.0) IQ-domain 2 (iqd2); FUNCTIONS IN: calmodulin binding; INVOLVED IN: biological_process unknown; EXPRESSED IN: 23 plant structures; EXPRESSED DURING: 13 growth stages; CONTAINS InterPro DOMAIN/s: IQ calmodulin-binding region (InterPro:IPR000048); BEST Arabidopsis thaliana protein match is: IQ-domain 1 (TAIR:AT3G09710.1). & (r…	-1.473
16.5.1.2.3	secondary metabolism.sulfur-containing.glucosinolates.regulation.indole	contig11621	AT1G22640.1	NP_564176.2	sp_v3.0_unigene11621	'(at1g22640 : 173.0) MYB-type transcription factor (MYB3) that represses phenylpropanoid biosynthesis gene expression; myb domain protein 3 (MYB3); CONTAINS InterPro DOMAIN/s: SANT, DNA-binding (InterPro:IPR001005), Homeodomain-like (InterPro:IPR009057), Myb, DNA-binding (InterPro:IPR014778), HTH transcriptional regulator, Myb-type, DNA-binding (InterPro:IPR017930), Homeodomain-related (InterPro:…	-0.863
16.5.1.3.1	secondary metabolism.sulfur-containing.glucosinolates.degradation.myrosinase	contig6389	AT2G44480.1	NP_181976.1	sp_v3.0_unigene6389	'(loc_os04g39900.1 : 407.0) no description available & (at2g44480 : 373.0) beta glucosidase 17 (BGLU17); FUNCTIONS IN: cation binding, hydrolase activity, hydrolyzing O-glycosyl compounds, catalytic activity; INVOLVED IN: carbohydrate metabolic process; EXPRESSED IN: stem, hypocotyl, sepal, male gametophyte, root; EXPRESSED DURING: 4 anthesis; CONTAINS InterPro DOMAIN/s: Glycoside hydrolase, fami…	-1.057
16.7	secondary metabolism.wax	contig15873	AT2G26640.1	NP_180232.1	sp_v3.0_unigene15873	'(loc_os06g39750.3 : 733.0) no description available & (at2g26640 : 709.0) Encodes KCS11, a member of the 3-ketoacyl-CoA synthase family involved in the biosynthesis of VLCFA (very long chain fatty acids).; 3-ketoacyl-CoA synthase 11 (KCS11); FUNCTIONS IN: transferase activity, transferring acyl groups other than amino-acyl groups, catalytic activity; INVOLVED IN: response to cold, response to li…	-1.133
16.7	secondary metabolism.wax	contig37429	AT5G57800.1	NP_200588.2	sp_v3.0_unigene37429	'(loc_os09g25850.1 : 371.0) no description available & (at5g57800 : 369.0) encodes a transmembrane protein with similarity to the sterol desaturase family at the N-terminus and to the short-chain dehydrogenase/reductase family at the C-terminus. Mutant analyses indicate this protein is involved in cuticle membrane and wax biosynthesis.; ECERIFERUM 3 (CER3); FUNCTIONS IN: oxidoreductase activity, …	-0.821
16.7	secondary metabolism.wax	inia_euler_2812	AT1G02205.3	NP_850932.2	sp_v3.0_unigene209190	'(at1g02205 : 227.0) Expression of the CER1 gene associated with production of stem epicuticular wax and pollen fertility. Biochemical studies showed that cer1 mutants are blocked in the conversion of stem wax C30 aldehydes to C29 alkanes, and they also lack the secondary alcohols and ketones. These suggested the CER1 protein is an aldehyde decarbonylase, but the exact molecular function of this …	-1.085
16.8.1	secondary metabolism.flavonoids.anthocyanins	contig10566	AT5G05600.1	NP_196179.1	sp_v3.0_unigene10566	'(at5g05600 : 192.0) 2-oxoglutarate (2OG) and Fe(II)-dependent oxygenase superfamily protein; FUNCTIONS IN: oxidoreductase activity, iron ion binding; INVOLVED IN: response to salt stress, response to karrikin; EXPRESSED IN: 15 plant structures; EXPRESSED DURING: 9 growth stages; CONTAINS InterPro DOMAIN/s: Isopenicillin N synthase (InterPro:IPR002283), Oxoglutarate/iron-dependent oxygenase (Inte…	1.257
16.8.1	secondary metabolism.flavonoids.anthocyanins	contig2654	AT5G54060.1	NP_200217.1	sp_v3.0_unigene2654	'(q43716|ufog_pethy : 253.0) Anthocyanidin 3-O-glucosyltransferase (EC 2.4.1.115) (Flavonol 3-O-glucosyltransferase) (UDP-glucose flavonoid 3-O-glucosyltransferase) (Anthocyanin rhamnosyl transferase) - Petunia hybrida (Petunia) & (loc_os11g26950.1 : 250.0) no description available & (at5g54060 : 249.0) UDP-glucose:flavonoid 3-o-glucosyltransferase (UF3GT); FUNCTIONS IN: transferase activity, tra…	1.181
16.8.1.1	secondary metabolism.flavonoids.anthocyanins.leucocyanidin dioxygenase	contig10566	AT5G05600.1	NP_196179.1	sp_v3.0_unigene10566	'(at5g05600 : 192.0) 2-oxoglutarate (2OG) and Fe(II)-dependent oxygenase superfamily protein; FUNCTIONS IN: oxidoreductase activity, iron ion binding; INVOLVED IN: response to salt stress, response to karrikin; EXPRESSED IN: 15 plant structures; EXPRESSED DURING: 9 growth stages; CONTAINS InterPro DOMAIN/s: Isopenicillin N synthase (InterPro:IPR002283), Oxoglutarate/iron-dependent oxygenase (Inte…	1.257
16.8.1.1	secondary metabolism.flavonoids.anthocyanins.leucocyanidin dioxygenase	allpine_a_rep_c87388	AT5G08640.1	NP_001190266.1	sp_v3.0_unigene132724	'(p51091|ldox_maldo : 117.0) Leucoanthocyanidin dioxygenase (EC 1.14.11.19) (LDOX) (Leucocyanidin oxygenase) (Leucoanthocyanidin hydroxylase) (Anthocyanidin synthase) - Malus domestica (Apple) (Malus sylvestris) & (at4g22880 : 112.0) encodes leucoanthocyanidin dioxygenase, which is involved in proanthocyanin biosynthesis. Mutant analysis suggests that this gene is also involved in vacuole formati…	-1.194
16.8.1.2	secondary metabolism.flavonoids.anthocyanins.anthocyanidin reductase	allpine_a_c29968	AT1G61720.1	NP_176365.1	sp_v3.0_unigene101940	'(at1g61720 : 320.0) Negative regulator of flavonoid biosynthesis, mutants accumulate flavonoid pigments in their seed coat, putative oxidoreductase. It is thought that a ternary complex composed of TT2, TT8 and TTG1 is necessary for correct expression of BAN in seed endothelium.; BANYULS (BAN); FUNCTIONS IN: oxidoreductase activity, anthocyanidin reductase activity; INVOLVED IN: negative regulat…	-0.938
16.8.1.12	secondary metabolism.flavonoids.anthocyanins.anthocyanidin 3-O-glucosyltransferase	contig2654	AT5G54060.1	NP_200217.1	sp_v3.0_unigene2654	'(q43716|ufog_pethy : 253.0) Anthocyanidin 3-O-glucosyltransferase (EC 2.4.1.115) (Flavonol 3-O-glucosyltransferase) (UDP-glucose flavonoid 3-O-glucosyltransferase) (Anthocyanin rhamnosyl transferase) - Petunia hybrida (Petunia) & (loc_os11g26950.1 : 250.0) no description available & (at5g54060 : 249.0) UDP-glucose:flavonoid 3-o-glucosyltransferase (UF3GT); FUNCTIONS IN: transferase activity, tra…	1.181
16.8.2.1	secondary metabolism.flavonoids.chalcones.naringenin-chalcone synthase	uma_euler_17262	AT5G13930.1	NP_196897.1	sp_v3.0_unigene210242	'(p30079|chsy_pinsy : 270.0) Chalcone synthase (EC 2.3.1.74) (Naringenin-chalcone synthase) - Pinus sylvestris (Scots pine) & (at5g13930 : 243.0) Encodes chalcone synthase (CHS), a key enzyme involved in the biosynthesis of flavonoids. Required for the accumulation of purple anthocyanins in leaves and stems. Also involved in the regulation of auxin transport and the modulation of root gravitropis…	-4.515
16.8.3	secondary metabolism.flavonoids.dihydroflavonols	contig2654	AT5G54060.1	NP_200217.1	sp_v3.0_unigene2654	'(q43716|ufog_pethy : 253.0) Anthocyanidin 3-O-glucosyltransferase (EC 2.4.1.115) (Flavonol 3-O-glucosyltransferase) (UDP-glucose flavonoid 3-O-glucosyltransferase) (Anthocyanin rhamnosyl transferase) - Petunia hybrida (Petunia) & (loc_os11g26950.1 : 250.0) no description available & (at5g54060 : 249.0) UDP-glucose:flavonoid 3-o-glucosyltransferase (UF3GT); FUNCTIONS IN: transferase activity, tra…	1.181
16.8.3.1	secondary metabolism.flavonoids.dihydroflavonols.dihydroflavonol 4-reductase	allpine_a_c29968	AT1G61720.1	NP_176365.1	sp_v3.0_unigene101940	'(at1g61720 : 320.0) Negative regulator of flavonoid biosynthesis, mutants accumulate flavonoid pigments in their seed coat, putative oxidoreductase. It is thought that a ternary complex composed of TT2, TT8 and TTG1 is necessary for correct expression of BAN in seed endothelium.; BANYULS (BAN); FUNCTIONS IN: oxidoreductase activity, anthocyanidin reductase activity; INVOLVED IN: negative regulat…	-0.938
16.8.3.3	secondary metabolism.flavonoids.dihydroflavonols.flavonoid 3''-monooxygenase	contig11255	AT4G36220.1	NP_195345.1	sp_v3.0_unigene11255	'(loc_os09g26940.1 : 414.0) no description available & (o81974|c71d8_soybn : 369.0) Cytochrome P450 71D8 (EC 1.14.-.-) (P450 CP7) - Glycine max (Soybean) & (at4g36220 : 358.0) encodes ferulate 5-hydroxylase (F5H). Involved in lignin biosynthesis.; ferulic acid 5-hydroxylase 1 (FAH1); FUNCTIONS IN: ferulate 5-hydroxylase activity, monooxygenase activity; INVOLVED IN: lignin biosynthetic process, r…	1.228
16.8.3.3	secondary metabolism.flavonoids.dihydroflavonols.flavonoid 3''-monooxygenase	contig9300	AT2G30770.1	NP_180635.2	sp_v3.0_unigene9300	'(at2g30770 : 386.0) putative cytochrome P450; cytochrome P450, family 71, subfamily A, polypeptide 13 (CYP71A13); CONTAINS InterPro DOMAIN/s: Cytochrome P450 (InterPro:IPR001128), Cytochrome P450, E-class, group I (InterPro:IPR002401), Cytochrome P450, conserved site (InterPro:IPR017972); BEST Arabidopsis thaliana protein match is: cytochrome P450, family 71, subfamily A, polypeptide 12 (TAIR:AT…	3.648
16.8.3.3	secondary metabolism.flavonoids.dihydroflavonols.flavonoid 3''-monooxygenase	contig22267	AT3G52970.2	NP_190865.2	sp_v3.0_unigene22267	'(at3g52970 : 405.0) member of CYP76G; ""cytochrome P450, family 76, subfamily G, polypeptide 1"" (CYP76G1); FUNCTIONS IN: electron carrier activity, monooxygenase activity, iron ion binding, oxygen binding, heme binding; INVOLVED IN: oxidation reduction; LOCATED IN: endomembrane system; EXPRESSED IN: stem, root; CONTAINS InterPro DOMAIN/s: Cytochrome P450 (InterPro:IPR001128), Cytochrome P450, E…	2.029
16.8.3.3	secondary metabolism.flavonoids.dihydroflavonols.flavonoid 3''-monooxygenase	contig23551	AT4G31940.1	NP_194922.1	sp_v3.0_unigene23551	'(at4g31940 : 364.0) member of CYP82C; ""cytochrome P450, family 82, subfamily C, polypeptide 4"" (CYP82C4); FUNCTIONS IN: electron carrier activity, monooxygenase activity, iron ion binding, oxygen binding, heme binding; INVOLVED IN: oxidation reduction; LOCATED IN: endomembrane system; EXPRESSED IN: root; CONTAINS InterPro DOMAIN/s: Cytochrome P450 (InterPro:IPR001128), Cytochrome P450, E-class…	1.131
16.8.3.3	secondary metabolism.flavonoids.dihydroflavonols.flavonoid 3''-monooxygenase	contig21662	AT5G07990.1	NP_196416.1	sp_v3.0_unigene21662	'(p48419|c75a3_pethy : 478.0) Flavonoid 3',5'-hydroxylase 2 (EC 1.14.13.88) (F3'5'H) (Cytochrome P450 75A3) (CYPLXXVA3) - Petunia hybrida (Petunia) & (loc_os03g25150.1 : 370.0) no description available & (at5g07990 : 329.0) Required for flavonoid 3' hydroxylase activity.; TRANSPARENT TESTA 7 (TT7); CONTAINS InterPro DOMAIN/s: Cytochrome P450 (InterPro:IPR001128), Cytochrome P450, E-class, group I…	-3.246
16.8.3.3	secondary metabolism.flavonoids.dihydroflavonols.flavonoid 3''-monooxygenase	allpine_a_c44815	AT4G12310.1	NP_192968.3	sp_v3.0_unigene111136	'(q9sbq9|f3ph_pethy : 169.0) Flavonoid 3'-monooxygenase (EC 1.14.13.21) (Flavonoid 3'-hydroxylase) (Cytochrome P450 75B2) - Petunia hybrida (Petunia) & (at4g12310 : 166.0) member of CYP706A; ""cytochrome P450, family 706, subfamily A, polypeptide 5"" (CYP706A5); FUNCTIONS IN: electron carrier activity, monooxygenase activity, iron ion binding, oxygen binding, heme binding; INVOLVED IN: oxidation …	-0.96
16.8.3.3	secondary metabolism.flavonoids.dihydroflavonols.flavonoid 3''-monooxygenase	contig13473	AT4G31940.1	NP_194922.1	sp_v3.0_unigene13473	'(at4g31940 : 258.0) member of CYP82C; ""cytochrome P450, family 82, subfamily C, polypeptide 4"" (CYP82C4); FUNCTIONS IN: electron carrier activity, monooxygenase activity, iron ion binding, oxygen binding, heme binding; INVOLVED IN: oxidation reduction; LOCATED IN: endomembrane system; EXPRESSED IN: root; CONTAINS InterPro DOMAIN/s: Cytochrome P450 (InterPro:IPR001128), Cytochrome P450, E-class…	0.866
16.8.4	secondary metabolism.flavonoids.flavonols	contig11129	AT2G15490.1	NP_179151.2	sp_v3.0_unigene11129	'(at2g15490 : 196.0) UDP-glycosyltransferase 73B4 (UGT73B4); FUNCTIONS IN: quercetin 3-O-glucosyltransferase activity, UDP-glycosyltransferase activity, quercetin 7-O-glucosyltransferase activity, UDP-glucosyltransferase activity, transferase activity, transferring glycosyl groups; INVOLVED IN: response to other organism; LOCATED IN: endomembrane system; EXPRESSED IN: root; CONTAINS InterPro DOMA…	-3.597
16.8.4.1	secondary metabolism.flavonoids.flavonols.flavonol synthase (FLS)	contig10566	AT5G05600.1	NP_196179.1	sp_v3.0_unigene10566	'(at5g05600 : 192.0) 2-oxoglutarate (2OG) and Fe(II)-dependent oxygenase superfamily protein; FUNCTIONS IN: oxidoreductase activity, iron ion binding; INVOLVED IN: response to salt stress, response to karrikin; EXPRESSED IN: 15 plant structures; EXPRESSED DURING: 9 growth stages; CONTAINS InterPro DOMAIN/s: Isopenicillin N synthase (InterPro:IPR002283), Oxoglutarate/iron-dependent oxygenase (Inte…	1.257
16.8.4.2	secondary metabolism.flavonoids.flavonols.flavonol 3-O-glycosyltransferase	contig11129	AT2G15490.1	NP_179151.2	sp_v3.0_unigene11129	'(at2g15490 : 196.0) UDP-glycosyltransferase 73B4 (UGT73B4); FUNCTIONS IN: quercetin 3-O-glucosyltransferase activity, UDP-glycosyltransferase activity, quercetin 7-O-glucosyltransferase activity, UDP-glucosyltransferase activity, transferase activity, transferring glycosyl groups; INVOLVED IN: response to other organism; LOCATED IN: endomembrane system; EXPRESSED IN: root; CONTAINS InterPro DOMA…	-3.597
16.8.5.1	secondary metabolism.flavonoids.isoflavones.isoflavone reductase	contig7674	AT1G32100.1	NP_174490.1	sp_v3.0_unigene7674	'(loc_os12g16410.1 : 342.0) no description available & (at1g32100 : 318.0) Encodes a pinoresinol reductase involved in lignan biosynthesis. Expressed strongly in roots and less strongly in stems. Shows specificity for pinoresinol and not lariciresinol.; pinoresinol reductase 1 (PRR1); CONTAINS InterPro DOMAIN/s: NAD(P)-binding domain (InterPro:IPR016040), NmrA-like (InterPro:IPR008030); BEST Arab…	1.577
16.8.5.1	secondary metabolism.flavonoids.isoflavones.isoflavone reductase	contig20393	AT4G39230.1	NP_195634.1	sp_v3.0_unigene20393	'(p52579|ifrh_tobac : 370.0) Isoflavone reductase homolog A622 (EC 1.3.1.-) - Nicotiana tabacum (Common tobacco) & (loc_os06g27770.1 : 365.0) no description available & (at4g39230 : 362.0) encodes a protein whose sequence is similar to phenylcoumaran benzylic ether reductase (PCBER), which catalyzes NADPH-dependent reduction of 8-5' linked lignans such as dehydrodiconiferyl alcohol to give isodih…	-2.244
16.8.5.1	secondary metabolism.flavonoids.isoflavones.isoflavone reductase	contig3596	AT4G39230.1	NP_195634.1	sp_v3.0_unigene3596	'(p52579|ifrh_tobac : 321.0) Isoflavone reductase homolog A622 (EC 1.3.1.-) - Nicotiana tabacum (Common tobacco) & (loc_os06g27770.1 : 319.0) no description available & (at4g39230 : 311.0) encodes a protein whose sequence is similar to phenylcoumaran benzylic ether reductase (PCBER), which catalyzes NADPH-dependent reduction of 8-5' linked lignans such as dehydrodiconiferyl alcohol to give isodih…	1.613
16.8.5.1	secondary metabolism.flavonoids.isoflavones.isoflavone reductase	allpine_a_rep_c99836	AT4G39230.1	NP_195634.1	sp_v3.0_unigene140376	'(at4g39230 : 382.0) encodes a protein whose sequence is similar to phenylcoumaran benzylic ether reductase (PCBER), which catalyzes NADPH-dependent reduction of 8-5' linked lignans such as dehydrodiconiferyl alcohol to give isodihydrodehydrodiconiferyl alcohol.; NmrA-like negative transcriptional regulator family protein; FUNCTIONS IN: phenylcoumaran benzylic ether reductase activity; INVOLVED I…	-1.028
16.8.5.1	secondary metabolism.flavonoids.isoflavones.isoflavone reductase	contig28358	AT1G75290.1	NP_177664.4	sp_v3.0_unigene28358	'(p52579|ifrh_tobac : 302.0) Isoflavone reductase homolog A622 (EC 1.3.1.-) - Nicotiana tabacum (Common tobacco) & (at1g75290 : 286.0) encodes a protein whose sequence is similar to an isoflavone reductase; NAD(P)-binding Rossmann-fold superfamily protein; FUNCTIONS IN: oxidoreductase activity, acting on NADH or NADPH; INVOLVED IN: metabolic process; LOCATED IN: cellular_component unknown; EXPRES…	-3.105
16.1	secondary metabolism.simple phenols	contig6348	AT5G03260.1	NP_195946.2	sp_v3.0_unigene6348	'(at5g03260 : 810.0) putative laccase, a member of laccase family of genes (17 members in Arabidopsis).; laccase 11 (LAC11); FUNCTIONS IN: laccase activity; INVOLVED IN: oxidation reduction, lignin catabolic process; LOCATED IN: endomembrane system, apoplast; EXPRESSED IN: 24 plant structures; EXPRESSED DURING: 13 growth stages; CONTAINS InterPro DOMAIN/s: Multicopper oxidase, type 3 (InterPro:IP…	-2.531
16.1	secondary metabolism.simple phenols	allpine_a_c4849	AT5G03260.1	NP_195946.2	sp_v3.0_unigene93738	'(at5g03260 : 756.0) putative laccase, a member of laccase family of genes (17 members in Arabidopsis).; laccase 11 (LAC11); FUNCTIONS IN: laccase activity; INVOLVED IN: oxidation reduction, lignin catabolic process; LOCATED IN: endomembrane system, apoplast; EXPRESSED IN: 24 plant structures; EXPRESSED DURING: 13 growth stages; CONTAINS InterPro DOMAIN/s: Multicopper oxidase, type 3 (InterPro:IP…	-0.845
16.1	secondary metabolism.simple phenols	contig9494	AT5G01190.1	NP_195739.2	sp_v3.0_unigene9494	'(loc_os01g44330.1 : 125.0) no description available & (at5g03260 : 124.0) putative laccase, a member of laccase family of genes (17 members in Arabidopsis).; laccase 11 (LAC11); FUNCTIONS IN: laccase activity; INVOLVED IN: oxidation reduction, lignin catabolic process; LOCATED IN: endomembrane system, apoplast; EXPRESSED IN: 24 plant structures; EXPRESSED DURING: 13 growth stages; CONTAINS Inter…	-2.38
Hormone metabolism
BinCode	BinName	id	GeneName	TopHit	SustPine3	description	Mean
17.1.1.1.1	hormone metabolism.abscisic acid.synthesis-degradation.synthesis.zeaxanthin epoxidase	contig10843	AT5G67030.1	NP_851285.1	sp_v3.0_unigene10843	'(loc_os04g37619.1 : 829.0) no description available & (q40412|aba2_nicpl : 818.0) Zeaxanthin epoxidase, chloroplast precursor (EC 1.14.13.90) - Nicotiana plumbaginifolia (Leadwort-leaved tobacco) & (at5g67030 : 804.0) Encodes a single copy zeaxanthin epoxidase gene that functions in first step of the biosynthesis of the abiotic stress hormone abscisic acid (ABA). Mutants in this gene are unable …	-1.085
17.1.1.1.1	hormone metabolism.abscisic acid.synthesis-degradation.synthesis.zeaxanthin epoxidase	contig6479	AT5G67030.1	NP_201504.2	sp_v3.0_unigene6479	'(chl4|518900 : 103.0) no description available & (loc_os04g37619.2 : 96.3) no description available & (q40412|aba2_nicpl : 92.0) Zeaxanthin epoxidase, chloroplast precursor (EC 1.14.13.90) - Nicotiana plumbaginifolia (Leadwort-leaved tobacco) & (at5g67030 : 87.8) Encodes a single copy zeaxanthin epoxidase gene that functions in first step of the biosynthesis of the abiotic stress hormone abscisi…	-1.129
17.1.1.1.1	hormone metabolism.abscisic acid.synthesis-degradation.synthesis.zeaxanthin epoxidase	gg46a6u02hvroo	AT5G67030.1	NP_201504.2	sp_v3.0_unigene69898	'(loc_os04g37619.2 : 127.0) no description available & (q40412|aba2_nicpl : 124.0) Zeaxanthin epoxidase, chloroplast precursor (EC 1.14.13.90) - Nicotiana plumbaginifolia (Leadwort-leaved tobacco) & (at5g67030 : 119.0) Encodes a single copy zeaxanthin epoxidase gene that functions in first step of the biosynthesis of the abiotic stress hormone abscisic acid (ABA). Mutants in this gene are unable …	-1.328
17.2.1	hormone metabolism.auxin.synthesis-degradation	allpine_a_c12809	AT5G56300.1	NP_200441.2	sp_v3.0_unigene95442	'(loc_os04g56950.1 : 106.0) no description available & (at5g56300 : 103.0) A member of the Arabidopsis SABATH methyltransferase gene family. Encodes GAMT2, a methyltransferase that uses S-adenosine-L-methionine (SAM) as a methyl donor to methylate the carboxyl group of GAs, resulting in the methyl esters of GAs (MeGAs). Expressed most highly in the siliques during seed development.; gibberellic a…	-2.082
17.2.1	hormone metabolism.auxin.synthesis-degradation	contig1899	AT4G36470.1	NP_195365.1	sp_v3.0_unigene1899	(ipr005299 : 253.77866) SAM dependent carboxyl methyltransferase & (at4g36470 : 244.0) S-adenosyl-L-methionine-dependent methyltransferases superfamily protein; CONTAINS InterPro DOMAIN/s: SAM dependent carboxyl methyltransferase (InterPro:IPR005299); BEST Arabidopsis thaliana protein match is: S-adenosyl-L-methionine-dependent methyltransferases superfamily protein (TAIR:AT3G11480.1); Has 909 Bl…	2.274
17.2.1	hormone metabolism.auxin.synthesis-degradation	contig16616	AT1G05675.1	NP_001184915.1	sp_v3.0_unigene16616	'(at1g05675 : 177.0) UDP-Glycosyltransferase superfamily protein; FUNCTIONS IN: transferase activity, transferring hexosyl groups; INVOLVED IN: metabolic process; CONTAINS InterPro DOMAIN/s: UDP-glucuronosyl/UDP-glucosyltransferase (InterPro:IPR002213); BEST Arabidopsis thaliana protein match is: Uridine diphosphate glycosyltransferase 74E2 (TAIR:AT1G05680.1). & (loc_os02g51900.1 : 174.0) no desc…	1.264
17.2.2	hormone metabolism.auxin.signal transduction	contig3107	AT5G64220.1	NP_201227.3	sp_v3.0_unigene3107	'(loc_os10g22950.1 : 585.0) no description available & (at5g64220 : 532.0) Calmodulin-binding transcription activator protein with CG-1 and Ankyrin domains; FUNCTIONS IN: calmodulin binding, transcription regulator activity; INVOLVED IN: regulation of transcription; LOCATED IN: nucleus; EXPRESSED IN: 23 plant structures; EXPRESSED DURING: 13 growth stages; CONTAINS InterPro DOMAIN/s: Ankyrin repe…	1.086
17.2.2	hormone metabolism.auxin.signal transduction	ha8lwwm01byd4v	AT5G07120.1	NP_196329.2	sp_v3.0_unigene163446	'(at5g07120 : 187.0) Encodes sorting nexin SNX2b. SNX2b is peripherally associated with membranes. Involved in vesicular trafficking from endosomes to the vacuole.; sorting nexin 2B (SNX2b); FUNCTIONS IN: phospholipid binding; INVOLVED IN: vesicle-mediated transport, intracellular signaling pathway; LOCATED IN: membrane; EXPRESSED IN: cultured cell; CONTAINS InterPro DOMAIN/s: Vps5 C-terminal (In…	0.574
17.2.2	hormone metabolism.auxin.signal transduction	allpine_a_c4825	AT3G02260.1	NP_186875.2	sp_v3.0_unigene93736	'(loc_os09g07300.1 : 312.0) no description available & (at3g02260 : 311.0) Calossin-like protein required for polar auxin transport; BIG (BIG); FUNCTIONS IN: ubiquitin-protein ligase activity, binding, zinc ion binding; INVOLVED IN: response to auxin stimulus, indeterminate inflorescence morphogenesis, photomorphogenesis, root development, auxin polar transport; LOCATED IN: membrane; EXPRESSED IN…	0.681
17.2.3	hormone metabolism.auxin.induced-regulated-responsive-activated	contig7243	AT3G04730.1	NP_187124.1	sp_v3.0_unigene7243	'(at3g04730 : 148.0) early auxin-induced (IAA16); indoleacetic acid-induced protein 16 (IAA16); FUNCTIONS IN: sequence-specific DNA binding transcription factor activity; INVOLVED IN: response to auxin stimulus; LOCATED IN: nucleus; EXPRESSED IN: 22 plant structures; EXPRESSED DURING: 13 growth stages; CONTAINS InterPro DOMAIN/s: Aux/IAA-ARF-dimerisation (InterPro:IPR011525), AUX/IAA protein (Int…	-1.093
17.2.3	hormone metabolism.auxin.induced-regulated-responsive-activated	contig11447	AT5G43830.1	NP_199196.1	sp_v3.0_unigene11447	'(loc_os03g53270.1 : 292.0) no description available & (at5g43830 : 272.0) Aluminium induced protein with YGL and LRDR motifs; FUNCTIONS IN: molecular_function unknown; INVOLVED IN: biological_process unknown; LOCATED IN: cytosol, nucleus; EXPRESSED IN: 26 plant structures; EXPRESSED DURING: 15 growth stages; BEST Arabidopsis thaliana protein match is: Aluminium induced protein with YGL and LRDR …	1.672
17.2.3	hormone metabolism.auxin.induced-regulated-responsive-activated	contig4096	AT5G35735.1	NP_568531.1	sp_v3.0_unigene4096	'(loc_os09g32470.1 : 348.0) no description available & (at5g35735 : 331.0) Auxin-responsive family protein; LOCATED IN: plasma membrane, membrane; EXPRESSED IN: 21 plant structures; EXPRESSED DURING: 12 growth stages; CONTAINS InterPro DOMAIN/s: Cytochrome b561, eukaryote (InterPro:IPR004877), Uncharacterised conserved protein UCP037471 (InterPro:IPR017214), Protein of unknown function DUF568, DO…	-0.911
17.2.3	hormone metabolism.auxin.induced-regulated-responsive-activated	contig29605	AT4G27450.1	NP_567775.1	sp_v3.0_unigene29605	'(at4g27450 : 261.0) Aluminium induced protein with YGL and LRDR motifs; FUNCTIONS IN: molecular_function unknown; INVOLVED IN: biological_process unknown; LOCATED IN: cytosol, nucleus, plasma membrane; EXPRESSED IN: 25 plant structures; EXPRESSED DURING: 14 growth stages; BEST Arabidopsis thaliana protein match is: Aluminium induced protein with YGL and LRDR motifs (TAIR:AT3G15450.1); Has 30201 …	1.872
17.2.3	hormone metabolism.auxin.induced-regulated-responsive-activated	contig7398	AT2G46370.4	NP_566071.1	sp_v3.0_unigene7398	'(q6i581|gh35_orysa : 698.0) Probable indole-3-acetic acid-amido synthetase GH3.5 (EC 6.3.2.-) (Auxin-responsive GH3-like protein 5) (OsGH3-5) - Oryza sativa (Rice) & (loc_os05g50890.2 : 698.0) no description available & (at2g46370 : 646.0) Encodes a jasmonate-amido synthetase that is a member of the GH3 family of proteins. JAR1 catalyzes the formation of a biologically active jasmonyl-isoleucine…	0.562
17.2.3	hormone metabolism.auxin.induced-regulated-responsive-activated	contig6352	AT2G01480.1	NP_178257.1	sp_v3.0_unigene6352	(at2g01480 : 688.0) O-fucosyltransferase family protein; LOCATED IN: chloroplast; EXPRESSED IN: 23 plant structures; EXPRESSED DURING: 15 growth stages; CONTAINS InterPro DOMAIN/s: GDP-fucose protein O-fucosyltransferase (InterPro:IPR019378); BEST Arabidopsis thaliana protein match is: O-fucosyltransferase family protein (TAIR:AT1G14970.1); Has 836 Blast hits to 825 proteins in 29 species: Archae…	-1.173
17.2.3	hormone metabolism.auxin.induced-regulated-responsive-activated	allpine_a_rep_c118584	AT3G22850.1	NP_188925.1	sp_v3.0_unigene145793	'(loc_os03g53270.1 : 121.0) no description available & (at3g22850 : 109.0) Aluminium induced protein with YGL and LRDR motifs; FUNCTIONS IN: molecular_function unknown; INVOLVED IN: biological_process unknown; LOCATED IN: cytosol, nucleus, plasma membrane; EXPRESSED IN: 24 plant structures; EXPRESSED DURING: 15 growth stages; BEST Arabidopsis thaliana protein match is: Aluminium induced protein w…	1.909
17.2.3	hormone metabolism.auxin.induced-regulated-responsive-activated	cl520contig1	AT1G60710.1	NP_564761.1	sp_v3.0_unigene38720	'(loc_os04g26910.1 : 499.0) no description available & (at1g60710 : 490.0) Encodes ATB2.; ATB2; FUNCTIONS IN: oxidoreductase activity; INVOLVED IN: response to cadmium ion; EXPRESSED IN: 23 plant structures; EXPRESSED DURING: 14 growth stages; CONTAINS InterPro DOMAIN/s: Aldo/keto reductase (InterPro:IPR001395), Aldo/keto reductase subgroup (InterPro:IPR020471); BEST Arabidopsis thaliana protein …	1.665
17.2.3	hormone metabolism.auxin.induced-regulated-responsive-activated	contig30073	AT3G22850.1	NP_188925.1	sp_v3.0_unigene30073	'(at3g22850 : 223.0) Aluminium induced protein with YGL and LRDR motifs; FUNCTIONS IN: molecular_function unknown; INVOLVED IN: biological_process unknown; LOCATED IN: cytosol, nucleus, plasma membrane; EXPRESSED IN: 24 plant structures; EXPRESSED DURING: 15 growth stages; BEST Arabidopsis thaliana protein match is: Aluminium induced protein with YGL and LRDR motifs (TAIR:AT5G43830.1); Has 1324 B…	0.785
17.2.3	hormone metabolism.auxin.induced-regulated-responsive-activated	allpine_a_c23956	AT3G43120.1	NP_189898.1	sp_v3.0_unigene99886	'(at5g20810 : 128.0) SAUR-like auxin-responsive protein family ; FUNCTIONS IN: calmodulin binding; INVOLVED IN: response to auxin stimulus; LOCATED IN: peroxisome; EXPRESSED IN: 10 plant structures; EXPRESSED DURING: L mature pollen stage, M germinated pollen stage, 4 anthesis, petal differentiation and expansion stage; CONTAINS InterPro DOMAIN/s: Auxin responsive SAUR protein (InterPro:IPR003676…	-2.185
17.2.3	hormone metabolism.auxin.induced-regulated-responsive-activated	contig4875	AT1G60730.3	NP_564762.2	sp_v3.0_unigene4875	'(loc_os04g26910.1 : 148.0) no description available & (at1g60730 : 142.0) NAD(P)-linked oxidoreductase superfamily protein; FUNCTIONS IN: oxidoreductase activity, aldo-keto reductase activity; INVOLVED IN: oxidation reduction; EXPRESSED IN: 7 plant structures; EXPRESSED DURING: LP.06 six leaves visible, LP.04 four leaves visible, 4 anthesis, petal differentiation and expansion stage; CONTAINS In…	1.502
17.2.3	hormone metabolism.auxin.induced-regulated-responsive-activated	contig35206	AT3G61750.1	NP_191734.1	sp_v3.0_unigene35206	'(loc_os01g48850.1 : 355.0) no description available & (at3g61750 : 289.0) Cytochrome b561/ferric reductase transmembrane with DOMON related domain; FUNCTIONS IN: dopamine beta-monooxygenase activity; INVOLVED IN: histidine catabolic process; LOCATED IN: membrane; CONTAINS InterPro DOMAIN/s: Cytochrome b561, eukaryote (InterPro:IPR004877), DOMON related (InterPro:IPR005018), Cytochrome b561/ferri…	-1.116
17.2.3	hormone metabolism.auxin.induced-regulated-responsive-activated	contig25607	AT5G43830.1	NP_199196.1	sp_v3.0_unigene25607	'(loc_os11g05050.1 : 116.0) no description available & (at5g43830 : 112.0) Aluminium induced protein with YGL and LRDR motifs; FUNCTIONS IN: molecular_function unknown; INVOLVED IN: biological_process unknown; LOCATED IN: cytosol, nucleus; EXPRESSED IN: 26 plant structures; EXPRESSED DURING: 15 growth stages; BEST Arabidopsis thaliana protein match is: Aluminium induced protein with YGL and LRDR …	1.539
17.2.3	hormone metabolism.auxin.induced-regulated-responsive-activated	contig2396	AT3G22850.1	NP_188925.1	sp_v3.0_unigene2396	'(loc_os03g53270.2 : 149.0) no description available & (at3g22850 : 145.0) Aluminium induced protein with YGL and LRDR motifs; FUNCTIONS IN: molecular_function unknown; INVOLVED IN: biological_process unknown; LOCATED IN: cytosol, nucleus, plasma membrane; EXPRESSED IN: 24 plant structures; EXPRESSED DURING: 15 growth stages; BEST Arabidopsis thaliana protein match is: Aluminium induced protein w…	2.468
17.2.3	hormone metabolism.auxin.induced-regulated-responsive-activated	allpine_a_c50872	AT1G60710.1	NP_564761.1	sp_v3.0_unigene116077	'(at1g60710 : 93.2) Encodes ATB2.; ATB2; FUNCTIONS IN: oxidoreductase activity; INVOLVED IN: response to cadmium ion; EXPRESSED IN: 23 plant structures; EXPRESSED DURING: 14 growth stages; CONTAINS InterPro DOMAIN/s: Aldo/keto reductase (InterPro:IPR001395), Aldo/keto reductase subgroup (InterPro:IPR020471); BEST Arabidopsis thaliana protein match is: NAD(P)-linked oxidoreductase superfamily prot…	1.975
17.2.3	hormone metabolism.auxin.induced-regulated-responsive-activated	epdb_bx678342	AT1G60710.1	NP_564761.1	sp_v3.0_unigene51277	'(p40691|a115_tobac : 122.0) Auxin-induced protein PCNT115 - Nicotiana tabacum (Common tobacco) & (loc_os04g26920.2 : 120.0) no description available & (at1g60710 : 119.0) Encodes ATB2.; ATB2; FUNCTIONS IN: oxidoreductase activity; INVOLVED IN: response to cadmium ion; EXPRESSED IN: 23 plant structures; EXPRESSED DURING: 14 growth stages; CONTAINS InterPro DOMAIN/s: Aldo/keto reductase (InterPro:…	1.858
17.3.1.1.1	hormone metabolism.brassinosteroid.synthesis-degradation.BRs.DET2	allpine_b_c19472	AT5G16010.1	NP_197105.1	sp_v3.0_unigene187758	'(at5g16010 : 213.0) 3-oxo-5-alpha-steroid 4-dehydrogenase family protein; FUNCTIONS IN: oxidoreductase activity, acting on the CH-CH group of donors, 3-oxo-5-alpha-steroid 4-dehydrogenase activity; INVOLVED IN: lipid metabolic process; LOCATED IN: chloroplast, chloroplast envelope; EXPRESSED IN: 23 plant structures; EXPRESSED DURING: 15 growth stages; CONTAINS InterPro DOMAIN/s: 3-oxo-5-alpha-st…	0.932
17.3.1.1.2	hormone metabolism.brassinosteroid.synthesis-degradation.BRs.DWF4	contig14616	AT1G73340.1	NP_177477.3	sp_v3.0_unigene14616	'(at1g73340 : 349.0) Cytochrome P450 superfamily protein; FUNCTIONS IN: electron carrier activity, monooxygenase activity, iron ion binding, oxygen binding, heme binding; EXPRESSED IN: root; CONTAINS InterPro DOMAIN/s: Cytochrome P450 (InterPro:IPR001128), Cytochrome P450, E-class, group IV (InterPro:IPR002403), Cytochrome P450, conserved site (InterPro:IPR017972); BEST Arabidopsis thaliana prote…	-1.064
17.3.1.2.8	hormone metabolism.brassinosteroid.synthesis-degradation.sterols.DWF1	contig5799	AT3G19820.1	NP_001189937.1	sp_v3.0_unigene5799	'(p93472|dim_pea : 586.0) Cell elongation protein diminuto - Pisum sativum (Garden pea) & (loc_os10g25780.3 : 573.0) no description available & (at3g19820 : 558.0) Involved in the conversion of the early brassinosteroid precursor 24-methylenecholesterol to campesterol. Brassinosteroids affect cellular elongation. Mutants have dwarf phenotype. DWF1 is a Ca2+-dependent calmodulin-binding protein.; …	-0.794
17.3.1.2.99	hormone metabolism.brassinosteroid.synthesis-degradation.sterols.other	contig26766	AT2G07050.1	NP_178722.1	sp_v3.0_unigene26766	'(at2g07050 : 132.0) Involved in the biosynthesis of brassinosteroids. Catalyzes the reaction from epoxysqualene to cycloartenol.; cycloartenol synthase 1 (CAS1); FUNCTIONS IN: cycloartenol synthase activity; INVOLVED IN: pentacyclic triterpenoid biosynthetic process, thylakoid membrane organization, pollen development; LOCATED IN: vacuole; EXPRESSED IN: 24 plant structures; EXPRESSED DURING: 13 …	1.506
17.3.2.1	hormone metabolism.brassinosteroid.signal transduction.BRI	cl23contig5	AT3G51740.1	NP_190742.1	sp_v3.0_unigene45912	'(at3g51740 : 224.0) encodes a leucine-repeat receptor kinase expressed in inflorescence meristem. Locus association was made from performing sequence analysis with IMK3 (MRLK) whose locus association was provided by the authors.; inflorescence meristem receptor-like kinase 2 (IMK2); FUNCTIONS IN: protein serine/threonine kinase activity, protein kinase activity, kinase activity, ATP binding; INV…	1.043
17.3.2.2	hormone metabolism.brassinosteroid.signal transduction.BZR	contig10804	AT4G18890.1	NP_193624.1	sp_v3.0_unigene10804	'(loc_os07g39220.1 : 135.0) no description available & (at4g18890 : 131.0) BES1/BZR1 homolog 3 (BEH3); CONTAINS InterPro DOMAIN/s: BZR1, transcriptional repressor (InterPro:IPR008540); BEST Arabidopsis thaliana protein match is: BES1/BZR1 homolog 4 (TAIR:AT1G78700.1); Has 411 Blast hits to 325 proteins in 33 species: Archae - 0; Bacteria - 8; Metazoa - 41; Fungi - 2; Plants - 260; Viruses - 2; Ot…	-1.693
17.3.2.99	hormone metabolism.brassinosteroid.signal transduction.other	contig17536	AT5G51550.1	NP_199968.1	sp_v3.0_unigene17536	(at5g51550 : 409.0) EXORDIUM like 3 (EXL3); CONTAINS InterPro DOMAIN/s: Phosphate-induced protein 1 (InterPro:IPR006766); BEST Arabidopsis thaliana protein match is: EXORDIUM like 5 (TAIR:AT2G17230.1); Has 398 Blast hits to 397 proteins in 23 species: Archae - 0; Bacteria - 2; Metazoa - 0; Fungi - 0; Plants - 396; Viruses - 0; Other Eukaryotes - 0 (source: NCBI BLink). & (loc_os06g04250.1 : 381.0…	-1.567
17.3.2.99	hormone metabolism.brassinosteroid.signal transduction.other	gd4ia4402eckx3	AT2G17230.1	NP_565409.1	sp_v3.0_unigene76275	(at2g17230 : 108.0) EXORDIUM like 5 (EXL5); FUNCTIONS IN: molecular_function unknown; INVOLVED IN: biological_process unknown; LOCATED IN: endomembrane system; EXPRESSED IN: 22 plant structures; EXPRESSED DURING: 13 growth stages; CONTAINS InterPro DOMAIN/s: Phosphate-induced protein 1 (InterPro:IPR006766); BEST Arabidopsis thaliana protein match is: EXORDIUM like 1 (TAIR:AT2G35150.1); Has 402 Bl…	-1.635
17.4.1	hormone metabolism.cytokinin.synthesis-degradation	contig31764	AT1G22400.1	NP_173656.1	sp_v3.0_unigene31764	(loc_os02g51900.1 : 274.0) no description available & (at1g22400 : 270.0) UGT85A1; FUNCTIONS IN: in 6 functions; INVOLVED IN: metabolic process; LOCATED IN: cellular_component unknown; EXPRESSED IN: 22 plant structures; EXPRESSED DURING: 10 growth stages; CONTAINS InterPro DOMAIN/s: UDP-glucuronosyl/UDP-glucosyltransferase (InterPro:IPR002213); BEST Arabidopsis thaliana protein match is: UDP-gluc…	-2.181
17.4.1	hormone metabolism.cytokinin.synthesis-degradation	contig27638	AT1G22400.1	NP_173656.1	sp_v3.0_unigene27638	(at1g22400 : 257.0) UGT85A1; FUNCTIONS IN: in 6 functions; INVOLVED IN: metabolic process; LOCATED IN: cellular_component unknown; EXPRESSED IN: 22 plant structures; EXPRESSED DURING: 10 growth stages; CONTAINS InterPro DOMAIN/s: UDP-glucuronosyl/UDP-glucosyltransferase (InterPro:IPR002213); BEST Arabidopsis thaliana protein match is: UDP-glucosyl transferase 85A3 (TAIR:AT1G22380.1); Has 7940 Bla…	-1.681
17.4.1	hormone metabolism.cytokinin.synthesis-degradation	contig10103	AT2G41510.1	NP_181682.1	sp_v3.0_unigene10103	'(at2g41510 : 84.3) It encodes a protein whose sequence is similar to cytokinin oxidase/dehydrogenase, which catalyzes the degradation of cytokinins.; cytokinin oxidase/dehydrogenase 1 (CKX1); FUNCTIONS IN: cytokinin dehydrogenase activity; INVOLVED IN: N-terminal protein myristoylation, cytokinin catabolic process, meristem development; LOCATED IN: vacuole; EXPRESSED IN: lateral root, shoot apex…	-0.913
17.4.1	hormone metabolism.cytokinin.synthesis-degradation	contig11129	AT2G15490.1	NP_179151.2	sp_v3.0_unigene11129	'(at2g15490 : 196.0) UDP-glycosyltransferase 73B4 (UGT73B4); FUNCTIONS IN: quercetin 3-O-glucosyltransferase activity, UDP-glycosyltransferase activity, quercetin 7-O-glucosyltransferase activity, UDP-glucosyltransferase activity, transferase activity, transferring glycosyl groups; INVOLVED IN: response to other organism; LOCATED IN: endomembrane system; EXPRESSED IN: root; CONTAINS InterPro DOMA…	-3.597
17.4.1	hormone metabolism.cytokinin.synthesis-degradation	contig16616	AT1G05675.1	NP_001184915.1	sp_v3.0_unigene16616	'(at1g05675 : 177.0) UDP-Glycosyltransferase superfamily protein; FUNCTIONS IN: transferase activity, transferring hexosyl groups; INVOLVED IN: metabolic process; CONTAINS InterPro DOMAIN/s: UDP-glucuronosyl/UDP-glucosyltransferase (InterPro:IPR002213); BEST Arabidopsis thaliana protein match is: Uridine diphosphate glycosyltransferase 74E2 (TAIR:AT1G05680.1). & (loc_os02g51900.1 : 174.0) no desc…	1.264
17.5.2	hormone metabolism.ethylene.signal transduction	contig1948	AT3G23150.1	NP_188956.1	sp_v3.0_unigene1948	'(loc_os04g08740.2 : 627.0) no description available & (at3g23150 : 595.0) Involved in ethylene perception in Arabidopsis; ethylene response 2 (ETR2); FUNCTIONS IN: ethylene binding, protein histidine kinase activity, receptor activity, glycogen synthase kinase 3 activity; INVOLVED IN: negative regulation of ethylene mediated signaling pathway; LOCATED IN: endomembrane system, endoplasmic reticul…	0.926
17.5.2	hormone metabolism.ethylene.signal transduction	contig768	AT5G47220.1	NP_199533.1	sp_v3.0_unigene768	'(loc_os04g46220.1 : 100.0) no description available & (at5g47220 : 96.7) Encodes a member of the ERF (ethylene response factor) subfamily B-3 of ERF/AP2 transcription factor family (ATERF-2). The protein contains one AP2 domain. Functions as activator of GCC box??dependent transcription. Positive regulator of JA-responsive defense genes and resistance to F. oxysporum and enhances JA inhibition o…	1.626
17.5.3	hormone metabolism.ethylene.induced-regulated-responsive-activated	contig1778	AT3G19500.1	NP_566639.1	sp_v3.0_unigene1778	'(at3g19500 : 134.0) basic helix-loop-helix (bHLH) DNA-binding superfamily protein; FUNCTIONS IN: sequence-specific DNA binding transcription factor activity; INVOLVED IN: regulation of transcription; LOCATED IN: nucleus; EXPRESSED IN: shoot apex, embryo, root, pedicel; EXPRESSED DURING: 4 anthesis, C globular stage; CONTAINS InterPro DOMAIN/s: Helix-loop-helix DNA-binding domain (InterPro:IPR001…	0.864
17.5.3	hormone metabolism.ethylene.induced-regulated-responsive-activated	contig2194	AT1G09740.1	NP_172445.2	sp_v3.0_unigene2194	'(loc_os03g53900.1 : 90.9) no description available & (at1g09740 : 87.0) Adenine nucleotide alpha hydrolases-like superfamily protein; FUNCTIONS IN: molecular_function unknown; INVOLVED IN: response to stress; LOCATED IN: cellular_component unknown; EXPRESSED IN: 13 plant structures; EXPRESSED DURING: 7 growth stages; CONTAINS InterPro DOMAIN/s: UspA (InterPro:IPR006016), Rossmann-like alpha/beta…	1.282
17.5.3	hormone metabolism.ethylene.induced-regulated-responsive-activated	contig3107	AT5G64220.1	NP_201227.3	sp_v3.0_unigene3107	'(loc_os10g22950.1 : 585.0) no description available & (at5g64220 : 532.0) Calmodulin-binding transcription activator protein with CG-1 and Ankyrin domains; FUNCTIONS IN: calmodulin binding, transcription regulator activity; INVOLVED IN: regulation of transcription; LOCATED IN: nucleus; EXPRESSED IN: 23 plant structures; EXPRESSED DURING: 13 growth stages; CONTAINS InterPro DOMAIN/s: Ankyrin repe…	1.086
17.6.1	hormone metabolism.gibberelin.synthesis-degradation	contig1261	AT4G23340.1	NP_194065.3	sp_v3.0_unigene1261	(at4g23340 : 179.0) 2-oxoglutarate (2OG) and Fe(II)-dependent oxygenase superfamily protein; FUNCTIONS IN: oxidoreductase activity; INVOLVED IN: metabolic process; LOCATED IN: cellular_component unknown; CONTAINS InterPro DOMAIN/s: Oxoglutarate/iron-dependent oxygenase (InterPro:IPR005123); BEST Arabidopsis thaliana protein match is: 2-oxoglutarate (2OG) and Fe(II)-dependent oxygenase superfamily…	1.039
17.6.1	hormone metabolism.gibberelin.synthesis-degradation	allpine_a_c12809	AT5G56300.1	NP_200441.2	sp_v3.0_unigene95442	'(loc_os04g56950.1 : 106.0) no description available & (at5g56300 : 103.0) A member of the Arabidopsis SABATH methyltransferase gene family. Encodes GAMT2, a methyltransferase that uses S-adenosine-L-methionine (SAM) as a methyl donor to methylate the carboxyl group of GAs, resulting in the methyl esters of GAs (MeGAs). Expressed most highly in the siliques during seed development.; gibberellic a…	-2.082
17.6.1	hormone metabolism.gibberelin.synthesis-degradation	contig11892	AT4G23340.1	NP_194065.3	sp_v3.0_unigene11892	(at4g23340 : 170.0) 2-oxoglutarate (2OG) and Fe(II)-dependent oxygenase superfamily protein; FUNCTIONS IN: oxidoreductase activity; INVOLVED IN: metabolic process; LOCATED IN: cellular_component unknown; CONTAINS InterPro DOMAIN/s: Oxoglutarate/iron-dependent oxygenase (InterPro:IPR005123); BEST Arabidopsis thaliana protein match is: 2-oxoglutarate (2OG) and Fe(II)-dependent oxygenase superfamily…	2.415
17.6.1.1	hormone metabolism.gibberelin.synthesis-degradation.copalyl diphosphate synthase	contig2795	AT4G02780.1	NP_192187.1	sp_v3.0_unigene2795	'(loc_os02g17780.1 : 501.0) no description available & (at4g02780 : 491.0) Catalyzes the conversion of geranylgeranyl pyrophosphate (GGPP) to copalyl pyrophosphate (CPP) of gibberellin biosynthesis; GA REQUIRING 1 (GA1); CONTAINS InterPro DOMAIN/s: Terpene synthase, metal-binding domain (InterPro:IPR005630), Terpenoid synthase (InterPro:IPR008949), Terpenoid cylases/protein prenyltransferase alph…	-3.688
17.6.1.1	hormone metabolism.gibberelin.synthesis-degradation.copalyl diphosphate synthase	cl11151contig1	AT4G02780.1	NP_192187.1	sp_v3.0_unigene39428	'(at4g02780 : 454.0) Catalyzes the conversion of geranylgeranyl pyrophosphate (GGPP) to copalyl pyrophosphate (CPP) of gibberellin biosynthesis; GA REQUIRING 1 (GA1); CONTAINS InterPro DOMAIN/s: Terpene synthase, metal-binding domain (InterPro:IPR005630), Terpenoid synthase (InterPro:IPR008949), Terpenoid cylases/protein prenyltransferase alpha-alpha toroid (InterPro:IPR008930), Terpene synthase-…	-1.161
17.6.1.1	hormone metabolism.gibberelin.synthesis-degradation.copalyl diphosphate synthase	allpine_a_rep_c113879	AT4G02780.1	NP_192187.1	sp_v3.0_unigene144271	'(loc_os02g17780.1 : 159.0) no description available & (at4g02780 : 145.0) Catalyzes the conversion of geranylgeranyl pyrophosphate (GGPP) to copalyl pyrophosphate (CPP) of gibberellin biosynthesis; GA REQUIRING 1 (GA1); CONTAINS InterPro DOMAIN/s: Terpene synthase, metal-binding domain (InterPro:IPR005630), Terpenoid synthase (InterPro:IPR008949), Terpenoid cylases/protein prenyltransferase alph…	-1.001
17.6.2	hormone metabolism.gibberelin.signal transduction	contig7655	AT5G27320.1	NP_198084.1	sp_v3.0_unigene7655	'(at5g27320 : 464.0) Encodes a gibberellin (GA) receptor ortholog of the rice GA receptor gene (OsGID1). Has GA-binding activity, showing higher affinity to GA4. Interacts with DELLA proteins in vivo in the presence of GA4.; GA INSENSITIVE DWARF1C (GID1C); FUNCTIONS IN: hydrolase activity; INVOLVED IN: floral organ morphogenesis, raffinose family oligosaccharide biosynthetic process, positive reg…	0.66
17.7.1.10	hormone metabolism.jasmonate.synthesis-degradation.jasmonate-O-methyltransferase	contig1899	AT4G36470.1	NP_195365.1	sp_v3.0_unigene1899	(ipr005299 : 253.77866) SAM dependent carboxyl methyltransferase & (at4g36470 : 244.0) S-adenosyl-L-methionine-dependent methyltransferases superfamily protein; CONTAINS InterPro DOMAIN/s: SAM dependent carboxyl methyltransferase (InterPro:IPR005299); BEST Arabidopsis thaliana protein match is: S-adenosyl-L-methionine-dependent methyltransferases superfamily protein (TAIR:AT3G11480.1); Has 909 Bl…	2.274
17.8.1	hormone metabolism.salicylic acid.synthesis-degradation	allpine_a_c12809	AT5G56300.1	NP_200441.2	sp_v3.0_unigene95442	'(loc_os04g56950.1 : 106.0) no description available & (at5g56300 : 103.0) A member of the Arabidopsis SABATH methyltransferase gene family. Encodes GAMT2, a methyltransferase that uses S-adenosine-L-methionine (SAM) as a methyl donor to methylate the carboxyl group of GAs, resulting in the methyl esters of GAs (MeGAs). Expressed most highly in the siliques during seed development.; gibberellic a…	-2.082
17.8.1	hormone metabolism.salicylic acid.synthesis-degradation	contig1899	AT4G36470.1	NP_195365.1	sp_v3.0_unigene1899	(ipr005299 : 253.77866) SAM dependent carboxyl methyltransferase & (at4g36470 : 244.0) S-adenosyl-L-methionine-dependent methyltransferases superfamily protein; CONTAINS InterPro DOMAIN/s: SAM dependent carboxyl methyltransferase (InterPro:IPR005299); BEST Arabidopsis thaliana protein match is: S-adenosyl-L-methionine-dependent methyltransferases superfamily protein (TAIR:AT3G11480.1); Has 909 Bl…	2.274
17.8.1	hormone metabolism.salicylic acid.synthesis-degradation	contig15325	AT1G05680.1	NP_172059.1	sp_v3.0_unigene15325	'(at1g05680 : 247.0) Encodes a UDP-glucosyltransferase, UGT74E2, that acts on IBA (indole-3-butyric acid) and affects auxin homeostasis. The transcript and protein levels of this enzyme are strongly induced by H2O2 and may allow integration of ROS (reactive oxygen species) and auxin signaling. This enzyme can also transfer glycosyl groups to several compounds related to the explosive TNT when thi…	1.761
17.8.1	hormone metabolism.salicylic acid.synthesis-degradation	contig16616	AT1G05675.1	NP_001184915.1	sp_v3.0_unigene16616	'(at1g05675 : 177.0) UDP-Glycosyltransferase superfamily protein; FUNCTIONS IN: transferase activity, transferring hexosyl groups; INVOLVED IN: metabolic process; CONTAINS InterPro DOMAIN/s: UDP-glucuronosyl/UDP-glucosyltransferase (InterPro:IPR002213); BEST Arabidopsis thaliana protein match is: Uridine diphosphate glycosyltransferase 74E2 (TAIR:AT1G05680.1). & (loc_os02g51900.1 : 174.0) no desc…	1.264
Co-factor and vitamine metabolism
BinCode	BinName	id	GeneName	TopHit	SustPine3	description	Mean
18	Co-factor and vitamine metabolism	contig6816	AT3G21070.1	NP_974347.1	sp_v3.0_unigene6816	'(q5jk52|nadk1_orysa : 644.0) Probable NAD kinase 1 (EC 2.7.1.23) - Oryza sativa (Rice) & (loc_os01g72690.2 : 644.0) no description available & (at3g21070 : 621.0) Encodes a protein with NAD(H) kinase activity.; NAD kinase 1 (NADK1); FUNCTIONS IN: NAD+ kinase activity, NADH kinase activity; INVOLVED IN: NADP biosynthetic process, response to virus, response to hydrogen peroxide, pyridine nucleoti…	0.895
18	Co-factor and vitamine metabolism	contig12803	AT1G04620.1	NP_171956.2	sp_v3.0_unigene12803	'(at1g04620 : 136.0) coenzyme F420 hydrogenase family / dehydrogenase, beta subunit family; FUNCTIONS IN: coenzyme F420 hydrogenase activity; INVOLVED IN: biological_process unknown; LOCATED IN: chloroplast; EXPRESSED IN: 22 plant structures; EXPRESSED DURING: 13 growth stages; CONTAINS InterPro DOMAIN/s: Coenzyme F420 hydrogenase/dehydrogenase beta subunit, C-terminal (InterPro:IPR007525), Coenz…	-1.58
18.3.2	Co-factor and vitamine metabolism.riboflavin.riboflavin synthase	contig5500	AT2G20690.1	NP_565482.1	sp_v3.0_unigene5500	'(at2g20690 : 264.0) A synthetic gene encoding the catalytic domain of the Arabidopsis thaliana gene At2g20690 was recombinant expressed in E. coli demonstrating the molecular function of riboflavin synthase.; lumazine-binding family protein; FUNCTIONS IN: binding, riboflavin synthase activity; INVOLVED IN: riboflavin biosynthetic process; LOCATED IN: chloroplast; EXPRESSED IN: 22 plant structure…	0.873
18.4.5	Co-factor and vitamine metabolism.pantothenate.pantothenate kinase (PANK)	contig6443	AT4G32180.1	NP_194945.3	sp_v3.0_unigene6443	'(loc_os09g36270.1 : 708.0) no description available & (at4g32180 : 704.0) Encodes a protein with pantothenate kinase activity.; pantothenate kinase 2 (PANK2); FUNCTIONS IN: protein binding, pantothenate kinase activity; INVOLVED IN: coenzyme A biosynthetic process; EXPRESSED IN: 23 plant structures; EXPRESSED DURING: 14 growth stages; CONTAINS InterPro DOMAIN/s: Fumble (InterPro:IPR011602), Doma…	1.201
18.5.2.1	Co-factor and vitamine metabolism.folate & vitamine K.vitamine K.isochorismate synthase	contig7290	AT1G18870.1	NP_001154351.1	sp_v3.0_unigene7290	'(chl4|516213 : 104.0) no description available & (loc_os09g19734.1 : 102.0) no description available & (at1g18870 : 94.0) Encodes a protein with isochorismate synthase activity involved in phylloquinone biosynthesis. Mutant studies of this gene's function suggest that its function is redundant with that of ICS1 (AT1G7410).; isochorismate synthase 2 (ICS2); CONTAINS InterPro DOMAIN/s: Chorismate …	-0.731
18.5.2.7	Co-factor and vitamine metabolism.folate & vitamine K.vitamine K.DHNA Phytyltransferase	contig5634	AT1G60600.2	NP_001117518.1	sp_v3.0_unigene5634	'(loc_os03g09060.1 : 315.0) no description available & (at1g60600 : 305.0) Encodes a protein similar to 1,4-dihydroxy-2-naphthoic acid phytyltransferase involved in phylloquinone and plastoquinone biosynthesis. Mutants are pale green and heterotrophic with defects in photosynthetic electron transport.; ABERRANT CHLOROPLAST DEVELOPMENT 4 (ABC4); CONTAINS InterPro DOMAIN/s: UbiA prenyltransferase (…	-0.671
18.5.2.8	'Co-factor and vitamine metabolism.folate & vitamine K.vitamine K.2-phytyl-1,4-naphthoquinone methyltransferase'	allpine_b_c33060	AT1G23360.1	NP_973894.1	sp_v3.0_unigene194281	'(loc_os04g42870.2 : 103.0) no description available & (at1g23360 : 100.0) Encodes a 2-phytyl-1,4-naphthoquinone methyltransferase that catalyzes the final step in phylloquinone (vitamin K1) biosynthesis.; MENG; CONTAINS InterPro DOMAIN/s: UbiE/COQ5 methyltransferase (InterPro:IPR004033); BEST Arabidopsis thaliana protein match is: S-adenosyl-L-methionine-dependent methyltransferases superfamily …	-0.917
18.7	Co-factor and vitamine metabolism.iron-sulphur clusters	contig10458	AT5G50210.1	NP_199832.1	sp_v3.0_unigene10458	'(at5g50210 : 791.0) Encodes an Fe-S binding protein with quinolinate synthase (QS) activity and cysteine desulfurase activator activity. The QS activity was demonstrated by functional complementation of corresponding E. coli mutants and complementation of embryo-lethal phenotypes of the QS homozygous null allele in Arabidopsis. The SufE domain of the protein also stimulates the cysteine desulfur…	1.324
Tetrapyrrole synthesis
BinCode	BinName	id	GeneName	TopHit	SustPine3	description	Mean
19.1	tetrapyrrole synthesis.glu-tRNA synthetase	contig5668	AT3G25660.1	NP_189194.1	sp_v3.0_unigene5668	'(at3g25660 : 617.0) Amidase family protein; FUNCTIONS IN: glutaminyl-tRNA synthase (glutamine-hydrolyzing) activity, carbon-nitrogen ligase activity, with glutamine as amido-N-donor; INVOLVED IN: translation; LOCATED IN: chloroplast, chloroplast stroma; EXPRESSED IN: 23 plant structures; EXPRESSED DURING: 14 growth stages; CONTAINS InterPro DOMAIN/s: Amidase, conserved site (InterPro:IPR020556),…	-0.655
19.7	tetrapyrrole synthesis.uroporphyrinogen decarboxylase	contig13775	AT2G40490.1	NP_181581.1	sp_v3.0_unigene13775	'(q42967|dcup_tobac : 575.0) Uroporphyrinogen decarboxylase, chloroplast precursor (EC 4.1.1.37) (URO-D) (UPD) - Nicotiana tabacum (Common tobacco) & (at2g40490 : 565.0) HEME2; FUNCTIONS IN: uroporphyrinogen decarboxylase activity; INVOLVED IN: porphyrin biosynthetic process; LOCATED IN: chloroplast, chloroplast stroma, chloroplast envelope; EXPRESSED IN: 25 plant structures; EXPRESSED DURING: 14…	-0.912
19.11	tetrapyrrole synthesis.magnesium protoporphyrin IX methyltransferase	contig8309	AT4G25080.3	NP_001119052.1	sp_v3.0_unigene8309	'(at4g25080 : 317.0) Encodes a protein with methyltransferase activity responsible for the methylation of magnesium protoporphyrin IX. Mutants defective in this gene are affected in chlorophyll biosynthesis and show a reduction in the accumulation of a number of major thylakoid-associated proteins including components of PSI (LHCI), PSII (LHCII, D1, CP43) and the cytochrome b6f complex (Cytf). By…	-1.084
19.12	tetrapyrrole synthesis.magnesium-protoporphyrin IX monomethyl ester (oxidative) cyclase	contig17935	AT3G56940.1	NP_191253.1	sp_v3.0_unigene17935	'(q6sjv8|crd1_goshi : 642.0) Magnesium-protoporphyrin IX monomethyl ester [oxidative] cyclase, chloroplast precursor (EC 1.14.13.81) (Mg-protoporphyrin IX monomethyl ester oxidative cyclase) - Gossypium hirsutum (Upland cotton) & (loc_os01g17170.1 : 642.0) no description available & (at3g56940 : 636.0) Encodes a putative ZIP protein with varying mRNA accumulation in leaves, stems and roots. Has a…	-0.926
19.13	tetrapyrrole synthesis.divinyl chlorophyllide-a 8-vinyl-reductase	contig9414	AT5G18660.1	NP_197367.1	sp_v3.0_unigene9414	'(loc_os03g22780.1 : 160.0) no description available & (at5g18660 : 157.0) Encodes a protein with 3,8-divinyl protochlorophyllide a 8-vinyl reductase activity. Mutants accumulate divinyl chlorophyll rather than monovinyl chlorophyll.; PALE-GREEN AND CHLOROPHYLL B REDUCED 2 (PCB2); FUNCTIONS IN: 3,8-divinyl protochlorophyllide a 8-vinyl reductase activity; INVOLVED IN: chlorophyll biosynthetic pro…	-1.116
19.15	tetrapyrrole synthesis.chlorophyll synthase	contig18936	AT3G51820.1	NP_190750.1	sp_v3.0_unigene18936	'(at3g51820 : 559.0) Encodes a protein with chlorophyll synthase activity. This enzyme has been shown to perform the esterification of chlorophyllide (a and b), the last step of chlorophyll biosynthesis. Although it can use either geranylgeranyl pyrophosphate (GGPP) or phytyl pyrophosphate (PhyPP) as substrates, the esterification reaction was faster with GGPP than with PhyPP.; G4; FUNCTIONS IN: …	-0.584
19.16	tetrapyrrole synthesis.chlorophyll b synthase	contig5334	AT1G44446.1	NP_175088.1	sp_v3.0_unigene5334	'(q8s7e1|cao_orysa : 700.0) Chlorophyllide a oxygenase, chloroplast precursor (EC 1.13.12.14) (Chlorophyll a oxygenase) (Chlorophyll b synthase) - Oryza sativa (Rice) & (loc_os10g41780.4 : 700.0) no description available & (at1g44446 : 662.0) Encodes chlorophyllide <i>a</i> oxygenase which converts chlorophyllide <i>a</i> to chlorophyllide <i>b</i> by catalyzing two successive hydroxylations at t…	-2.169
19.2	tetrapyrrole synthesis.ferrochelatase	contig9179	AT2G30390.2	NP_180598.1	sp_v3.0_unigene9179	'(o22101|hemh_orysa : 668.0) Ferrochelatase-2, chloroplast precursor (EC 4.99.1.1) (Ferrochelatase II) (Protoheme ferro-lyase 2) (Heme synthetase 2) - Oryza sativa (Rice) & (loc_os05g29760.3 : 668.0) no description available & (at2g30390 : 661.0) Encodes one of two ferrochelatase genes in Arabidopsis. Ferrochelatase is the terminal enzyme of heme biosynthesis. FC-II is speculated to operate in ph…	-1.118
19.4	tetrapyrrole synthesis.regulation	contig35416	AT3G59400.1	NP_191499.1	sp_v3.0_unigene35416	'(loc_os11g16550.1 : 209.0) no description available & (at3g59400 : 195.0) GUN, genomes uncoupled, is necessary for coupling the expression of some nuclear genes to the functional state of the chloroplast. Binds to the magnesium chelatase complex and promotes formation of the substrate,a tetrapyrrole signaling molecule. Porphyrin-binding protein that enhances the activity of Mg-chelatase. Althoug…	-1.751
19.99	tetrapyrrole synthesis.unspecified	contig13574	AT5G43860.1	NP_199199.1	sp_v3.0_unigene13574	'(at5g43860 : 241.0) Encodes a chlorophyllase, the first enzyme in chlorophyll degradation. It catalyzes the hydrolysis of the ester bond to chlorophyllide and phytol. AtCLH2 has a typical signal sequence for the chloroplast. Gene expression does not respond to methyljasmonate, a known promoter of senescence and chlorophyll degradation.; chlorophyllase 2 (CLH2); CONTAINS InterPro DOMAIN/s: Chloro…	-0.944
19.99	tetrapyrrole synthesis.unspecified	contig27754	AT5G43860.1	NP_199199.1	sp_v3.0_unigene27754	'(at5g43860 : 152.0) Encodes a chlorophyllase, the first enzyme in chlorophyll degradation. It catalyzes the hydrolysis of the ester bond to chlorophyllide and phytol. AtCLH2 has a typical signal sequence for the chloroplast. Gene expression does not respond to methyljasmonate, a known promoter of senescence and chlorophyll degradation.; chlorophyllase 2 (CLH2); CONTAINS InterPro DOMAIN/s: Chloro…	-4.619
Stress
BinCode	BinName	id	GeneName	TopHit	SustPine3	description	Mean
20.1	stress.biotic	contig5829	AT3G11660.1	NP_566396.1	sp_v3.0_unigene5829	'(loc_os12g06260.1 : 135.0) no description available & (at3g11660 : 129.0) encodes a protein whose sequence is similar to tobacco hairpin-induced gene (HIN1) and Arabidopsis non-race specific disease resistance gene (NDR1). Expression of this gene is induced by cucumber mosaic virus. Localization of the gene product is similar to that of NHL3 (plasma membrane) but it is yet inconclusive.; NDR1/HI…	-1.129
20.1	stress.biotic	contig938	AT3G04720.1	NP_187123.1	sp_v3.0_unigene938	'(p02877|heve_hevbr : 248.0) Pro-hevein precursor (Major hevein) [Contains: Hevein (Allergen Hev b 6); Win-like protein] - Hevea brasiliensis (Para rubber tree) & (at3g04720 : 239.0) Encodes a protein similar to the antifungal chitin-binding protein hevein from rubber tree latex. mRNA levels increase in response to ethylene and turnip crinkle virus infection.; pathogenesis-related 4 (PR4); FUNCTI…	3.157
20.1	stress.biotic	contig32882	AT5G42510.1	NP_199066.1	sp_v3.0_unigene32882	(at5g42510 : 102.0) Disease resistance-responsive (dirigent-like protein) family protein; FUNCTIONS IN: molecular_function unknown; INVOLVED IN: defense response; LOCATED IN: endomembrane system; CONTAINS InterPro DOMAIN/s: Plant disease resistance response protein (InterPro:IPR004265); BEST Arabidopsis thaliana protein match is: Disease resistance-responsive (dirigent-like protein) family protei…	-1.297
20.1	stress.biotic	contig20384	AT5G66590.1	NP_201460.1	sp_v3.0_unigene20384	'(q41495|st14_soltu : 157.0) STS14 protein precursor - Solanum tuberosum (Potato) & (at5g66590 : 148.0) CAP (Cysteine-rich secretory proteins, Antigen 5, and Pathogenesis-related 1 protein) superfamily protein; FUNCTIONS IN: molecular_function unknown; INVOLVED IN: biological_process unknown; LOCATED IN: endomembrane system, extracellular region; EXPRESSED IN: 22 plant structures; EXPRESSED DURIN…	-0.982
20.1	stress.biotic	contig20536	AT1G18250.2	NP_001031064.1	sp_v3.0_unigene20536	'(at1g18250 : 102.0) encodes a thaumatin-like protein; ATLP-1; INVOLVED IN: response to other organism; LOCATED IN: endomembrane system; EXPRESSED IN: 19 plant structures; EXPRESSED DURING: 13 growth stages; CONTAINS InterPro DOMAIN/s: Thaumatin, conserved site (InterPro:IPR017949), Thaumatin, pathogenesis-related (InterPro:IPR001938); BEST Arabidopsis thaliana protein match is: Pathogenesis-rela…	-2.278
20.1	stress.biotic	contig32399	AT1G22900.1	NP_173703.2	sp_v3.0_unigene32399	(at1g22900 : 98.6) Disease resistance-responsive (dirigent-like protein) family protein; FUNCTIONS IN: molecular_function unknown; INVOLVED IN: defense response; LOCATED IN: endomembrane system; EXPRESSED IN: stamen; EXPRESSED DURING: 4 anthesis; CONTAINS InterPro DOMAIN/s: Plant disease resistance response protein (InterPro:IPR004265); BEST Arabidopsis thaliana protein match is: Disease resistan…	-0.966
20.1	stress.biotic	contig14163	AT2G21340.1	NP_565509.4	sp_v3.0_unigene14163	'(loc_os02g02980.1 : 495.0) no description available & (at2g21340 : 478.0) MATE efflux family protein; FUNCTIONS IN: antiporter activity, drug transmembrane transporter activity; INVOLVED IN: drug transmembrane transport, transmembrane transport; LOCATED IN: chloroplast; EXPRESSED IN: 22 plant structures; EXPRESSED DURING: 13 growth stages; CONTAINS InterPro DOMAIN/s: Multi antimicrobial extrusio…	-1.503
20.1	stress.biotic	contig30409	AT3G04720.1	NP_187123.1	sp_v3.0_unigene30409	'(at3g04720 : 141.0) Encodes a protein similar to the antifungal chitin-binding protein hevein from rubber tree latex. mRNA levels increase in response to ethylene and turnip crinkle virus infection.; pathogenesis-related 4 (PR4); FUNCTIONS IN: chitin binding; INVOLVED IN: in 6 processes; LOCATED IN: endomembrane system; EXPRESSED IN: 20 plant structures; EXPRESSED DURING: 10 growth stages; CONTA…	3.034
20.1	stress.biotic	contig12859	AT5G63560.1	NP_201161.1	sp_v3.0_unigene12859	'(at5g63560 : 225.0) HXXXD-type acyl-transferase family protein; FUNCTIONS IN: transferase activity, transferring acyl groups other than amino-acyl groups, transferase activity; INVOLVED IN: biological_process unknown; LOCATED IN: cellular_component unknown; EXPRESSED IN: 8 plant structures; EXPRESSED DURING: LP.04 four leaves visible, F mature embryo stage, 4 leaf senescence stage, petal differe…	-2.122
20.1	stress.biotic	contig20956	AT5G36970.1	NP_198513.1	sp_v3.0_unigene20956	'(at5g36970 : 144.0) NDR1/HIN1-like protein, expression induced during incompatible response to a pathogen, expression is at least partly dependent on the salicylic acid signaling pathway; NDR1/HIN1-like 25 (NHL25); FUNCTIONS IN: molecular_function unknown; INVOLVED IN: defense response, incompatible interaction, salicylic acid mediated signaling pathway; LOCATED IN: cellular_component unknown; C…	2.574
20.1	stress.biotic	contig4500	AT3G54420.1	NP_191010.1	sp_v3.0_unigene4500	'(p29022|chia_maize : 239.0) Endochitinase A precursor (EC 3.2.1.14) (Seed chitinase A) - Zea mays (Maize) & (loc_os04g41680.1 : 239.0) no description available & (at3g54420 : 221.0) encodes an EP3 chitinase that is expressed during somatic embryogenesis in 'nursing' cells surrounding the embryos but not in embryos themselves. The gene is also expressed in mature pollen and growing pollen tubes u…	3.266
20.1	stress.biotic	contig29478	AT2G43590.1	NP_181887.1	sp_v3.0_unigene29478	'(loc_os04g41680.1 : 271.0) no description available & (p29022|chia_maize : 264.0) Endochitinase A precursor (EC 3.2.1.14) (Seed chitinase A) - Zea mays (Maize) & (at2g43590 : 254.0) Chitinase family protein; FUNCTIONS IN: chitin binding, chitinase activity; INVOLVED IN: carbohydrate metabolic process, cell wall macromolecule catabolic process; LOCATED IN: endomembrane system; EXPRESSED IN: 7 pla…	1.902
20.1	stress.biotic	contig33647	AT2G43590.1	NP_181887.1	sp_v3.0_unigene33647	'(loc_os04g41680.1 : 264.0) no description available & (p29022|chia_maize : 258.0) Endochitinase A precursor (EC 3.2.1.14) (Seed chitinase A) - Zea mays (Maize) & (at2g43590 : 248.0) Chitinase family protein; FUNCTIONS IN: chitin binding, chitinase activity; INVOLVED IN: carbohydrate metabolic process, cell wall macromolecule catabolic process; LOCATED IN: endomembrane system; EXPRESSED IN: 7 pla…	1.614
20.1	stress.biotic	contig17114	AT3G12500.1	NP_566426.2	sp_v3.0_unigene17114	'(loc_os06g51060.1 : 406.0) no description available & (p51613|chib_vitvi : 402.0) Basic endochitinase precursor (EC 3.2.1.14) - Vitis vinifera (Grape) & (at3g12500 : 391.0) encodes a basic chitinase involved in ethylene/jasmonic acid mediated signalling pathway during systemic acquired resistance based on expression analyses.; basic chitinase (HCHIB); FUNCTIONS IN: chitinase activity; INVOLVED I…	3.037
20.1	stress.biotic	contig17180	AT2G43590.1	NP_181887.1	sp_v3.0_unigene17180	'(loc_os04g41680.1 : 266.0) no description available & (p29022|chia_maize : 258.0) Endochitinase A precursor (EC 3.2.1.14) (Seed chitinase A) - Zea mays (Maize) & (at2g43590 : 250.0) Chitinase family protein; FUNCTIONS IN: chitin binding, chitinase activity; INVOLVED IN: carbohydrate metabolic process, cell wall macromolecule catabolic process; LOCATED IN: endomembrane system; EXPRESSED IN: 7 pla…	1.852
20.1	stress.biotic	contig6457	AT1G12220.1	NP_001184970.1	sp_v3.0_unigene6457	'(loc_os09g14100.1 : 232.0) no description available & (at1g12220 : 224.0) Resistance gene, mediates resistance against the bacterial pathogen Pseudomonas syringae. Contains a putative nucleotide binding site composed of kinase-1a (or P-loop), kinase-2a, and putative kinase-3a domains, 13 imperfect leucine-rich repeats, a potential leucine zipper, and two uncharacterized motifs that are well cons…	-0.873
20.1	stress.biotic	contig31018	AT3G54420.1	NP_191010.1	sp_v3.0_unigene31018	'(loc_os04g41680.1 : 238.0) no description available & (at3g54420 : 233.0) encodes an EP3 chitinase that is expressed during somatic embryogenesis in 'nursing' cells surrounding the embryos but not in embryos themselves. The gene is also expressed in mature pollen and growing pollen tubes until they enter the receptive synergid, but not in endosperm and integuments as in carrot. Post-embryonicall…	2.46
20.1	stress.biotic	contig37763	AT3G54420.1	NP_191010.1	sp_v3.0_unigene37763	'(loc_os04g41620.1 : 208.0) no description available & (p29022|chia_maize : 206.0) Endochitinase A precursor (EC 3.2.1.14) (Seed chitinase A) - Zea mays (Maize) & (at3g54420 : 202.0) encodes an EP3 chitinase that is expressed during somatic embryogenesis in 'nursing' cells surrounding the embryos but not in embryos themselves. The gene is also expressed in mature pollen and growing pollen tubes u…	1.851
20.1	stress.biotic	contig4806	AT3G04720.1	NP_187123.1	sp_v3.0_unigene4806	'(p09761|win1_soltu : 199.0) Wound-induced protein WIN1 precursor - Solanum tuberosum (Potato) & (loc_os11g37970.1 : 197.0) no description available & (at3g04720 : 187.0) Encodes a protein similar to the antifungal chitin-binding protein hevein from rubber tree latex. mRNA levels increase in response to ethylene and turnip crinkle virus infection.; pathogenesis-related 4 (PR4); FUNCTIONS IN: chit…	3.323
20.1	stress.biotic	allpine_a_rep_c87872	AT2G43590.1	NP_181887.1	sp_v3.0_unigene132985	'(loc_os04g41680.1 : 104.0) no description available & (q06209|chi4_brana : 103.0) Basic endochitinase CHB4 precursor (EC 3.2.1.14) - Brassica napus (Rape) & (at2g43590 : 101.0) Chitinase family protein; FUNCTIONS IN: chitin binding, chitinase activity; INVOLVED IN: carbohydrate metabolic process, cell wall macromolecule catabolic process; LOCATED IN: endomembrane system; EXPRESSED IN: 7 plant st…	-1.754
20.1	stress.biotic	contig11129	AT2G15490.1	NP_179151.2	sp_v3.0_unigene11129	'(at2g15490 : 196.0) UDP-glycosyltransferase 73B4 (UGT73B4); FUNCTIONS IN: quercetin 3-O-glucosyltransferase activity, UDP-glycosyltransferase activity, quercetin 7-O-glucosyltransferase activity, UDP-glucosyltransferase activity, transferase activity, transferring glycosyl groups; INVOLVED IN: response to other organism; LOCATED IN: endomembrane system; EXPRESSED IN: root; CONTAINS InterPro DOMA…	-3.597
20.1	stress.biotic	uma_euler_29383	AT3G54420.1	NP_191010.1	sp_v3.0_unigene210324	'(loc_os04g41680.1 : 106.0) no description available & (at2g43590 : 96.3) Chitinase family protein; FUNCTIONS IN: chitin binding, chitinase activity; INVOLVED IN: carbohydrate metabolic process, cell wall macromolecule catabolic process; LOCATED IN: endomembrane system; EXPRESSED IN: 7 plant structures; EXPRESSED DURING: LP.04 four leaves visible, 4 anthesis, C globular stage, LP.02 two leaves vi…	0.923
20.1	stress.biotic	allpine_b_rep_c67759	AT2G43590.1	NP_181887.1	sp_v3.0_unigene206762	'(at2g43590 : 90.9) Chitinase family protein; FUNCTIONS IN: chitin binding, chitinase activity; INVOLVED IN: carbohydrate metabolic process, cell wall macromolecule catabolic process; LOCATED IN: endomembrane system; EXPRESSED IN: 7 plant structures; EXPRESSED DURING: LP.04 four leaves visible, 4 anthesis, C globular stage, LP.02 two leaves visible; CONTAINS InterPro DOMAIN/s: Chitin-binding, typ…	2.923
20.1	stress.biotic	allpine_b_rep_c70293	AT2G15220.1	NP_565369.1	sp_v3.0_unigene207286	'(loc_os10g34920.1 : 201.0) no description available & (at2g15220 : 192.0) Plant basic secretory protein (BSP) family protein; INVOLVED IN: defense response; LOCATED IN: endomembrane system; EXPRESSED DURING: seedling growth; CONTAINS InterPro DOMAIN/s: Uncharacterised protein family, basic secretory protein (InterPro:IPR007541); BEST Arabidopsis thaliana protein match is: Plant basic secretory p…	2.966
20.1	stress.biotic	contig4906	AT2G43590.1	NP_181887.1	sp_v3.0_unigene4906	'(loc_os02g39330.1 : 166.0) no description available & (at2g43590 : 156.0) Chitinase family protein; FUNCTIONS IN: chitin binding, chitinase activity; INVOLVED IN: carbohydrate metabolic process, cell wall macromolecule catabolic process; LOCATED IN: endomembrane system; EXPRESSED IN: 7 plant structures; EXPRESSED DURING: LP.04 four leaves visible, 4 anthesis, C globular stage, LP.02 two leaves v…	2.374
20.1	stress.biotic	contig27363	AT3G54420.1	NP_191010.1	sp_v3.0_unigene27363	'(at3g54420 : 232.0) encodes an EP3 chitinase that is expressed during somatic embryogenesis in 'nursing' cells surrounding the embryos but not in embryos themselves. The gene is also expressed in mature pollen and growing pollen tubes until they enter the receptive synergid, but not in endosperm and integuments as in carrot. Post-embryonically, expression is found in hydathodes, stipules, root e…	1.582
20.1	stress.biotic	allpine_a_rep_c78285	AT2G15220.1	NP_565369.1	sp_v3.0_unigene128738	'(at2g15220 : 204.0) Plant basic secretory protein (BSP) family protein; INVOLVED IN: defense response; LOCATED IN: endomembrane system; EXPRESSED DURING: seedling growth; CONTAINS InterPro DOMAIN/s: Uncharacterised protein family, basic secretory protein (InterPro:IPR007541); BEST Arabidopsis thaliana protein match is: Plant basic secretory protein (BSP) family protein (TAIR:AT2G15130.1); Has 29…	2.267
20.1	stress.biotic	contig4990	AT3G12500.1	NP_566426.2	sp_v3.0_unigene4990	'(loc_os04g41620.1 : 133.0) no description available & (p29022|chia_maize : 129.0) Endochitinase A precursor (EC 3.2.1.14) (Seed chitinase A) - Zea mays (Maize) & (at3g12500 : 115.0) encodes a basic chitinase involved in ethylene/jasmonic acid mediated signalling pathway during systemic acquired resistance based on expression analyses.; basic chitinase (HCHIB); FUNCTIONS IN: chitinase activity; I…	2.692
20.1.7	stress.biotic.PR-proteins	contig3308	AT4G23440.1	NP_194075.1	sp_v3.0_unigene3308	'(at4g23440 : 394.0) Disease resistance protein (TIR-NBS class); FUNCTIONS IN: transmembrane receptor activity, nucleoside-triphosphatase activity, nucleotide binding, ATP binding; INVOLVED IN: signal transduction, apoptosis, innate immune response; LOCATED IN: plasma membrane; EXPRESSED IN: 22 plant structures; EXPRESSED DURING: 13 growth stages; CONTAINS InterPro DOMAIN/s: ATPase, AAA+ type, co…	-1.117
20.2	stress.abiotic	contig2804	AT2G37570.1	NP_565864.1	sp_v3.0_unigene2804	(at2g37570 : 549.0) encodes a protein that can complement the salt-sensitive phenotype of a calcineurin (CaN)-deficient yeast mutant. This gene occurs in a single-copy and is 75% identical to tobacco SLT1 gene.; sodium- and lithium-tolerant 1 (SLT1); FUNCTIONS IN: molecular_function unknown; INVOLVED IN: hyperosmotic salinity response; LOCATED IN: cellular_component unknown; EXPRESSED IN: 24 plan…	-0.559
20.2	stress.abiotic	contig32826	AT4G11650.1	NP_192902.1	sp_v3.0_unigene32826	'(p33679|zeam_maize : 254.0) Zeamatin precursor - Zea mays (Maize) & (loc_os03g46070.1 : 250.0) no description available & (at4g11650 : 245.0) osmotin-like protein; osmotin 34 (OSM34); INVOLVED IN: defense response to fungus, incompatible interaction, response to salt stress, defense response to bacterium, incompatible interaction, response to other organism; LOCATED IN: endomembrane system; EXPR…	1.86
20.2	stress.abiotic	contig7685	AT3G47860.1	NP_190370.1	sp_v3.0_unigene7685	'(loc_os04g53490.1 : 405.0) no description available & (at3g47860 : 390.0) Encodes a chloroplastic lipocalin AtCHL. Located in thylakoid lumen. Involved in the protection of thylakoidal membrane lipids against reactive oxygen species, especially singlet oxygen, produced upon excess light.; chloroplastic lipocalin (CHL); FUNCTIONS IN: binding; INVOLVED IN: response to oxidative stress; LOCATED IN:…	-0.566
20.2	stress.abiotic	contig33109	AT4G11650.1	NP_192902.1	sp_v3.0_unigene33109	'(loc_os03g45960.1 : 276.0) no description available & (p33679|zeam_maize : 274.0) Zeamatin precursor - Zea mays (Maize) & (at4g11650 : 258.0) osmotin-like protein; osmotin 34 (OSM34); INVOLVED IN: defense response to fungus, incompatible interaction, response to salt stress, defense response to bacterium, incompatible interaction, response to other organism; LOCATED IN: endomembrane system; EXPR…	2.574
20.2	stress.abiotic	gfijcbt03f4b7v	AT4G39640.1	NP_974717.1	sp_v3.0_unigene74879	'(loc_os04g38450.1 : 102.0) no description available & (at4g39640 : 87.4) The gene encodes a gamma-glutamyltransferase (AKA gamma-glutamyl transpeptidase, EC 2.3.2.2) that is located in vascular tissues (predominantly phloem) of leaves and is involved in the degradation of glutathione. The encoded enzyme also mitigates oxidative stress by metabolizing GSSG (oxidized form of GSH - glutathione) in …	1.775
20.2	stress.abiotic	hlku4m004jem08	AT3G01420.1	NP_186791.1	sp_v3.0_unigene157886	'(at3g01420 : 147.0) Encodes an alpha-dioxygenase involved in protection against oxidative stress and cell death. Induced in response to Salicylic acid and oxidative stress. Independent of NPR1 in induction by salicylic acid.; DOX1; FUNCTIONS IN: lipoxygenase activity; INVOLVED IN: in 6 processes; LOCATED IN: endomembrane system; EXPRESSED IN: 9 plant structures; EXPRESSED DURING: 4 anthesis; CON…	2.515
20.2	stress.abiotic	gd4ia4404ixioz	AT3G01420.1	NP_186791.1	sp_v3.0_unigene79459	'(at3g01420 : 160.0) Encodes an alpha-dioxygenase involved in protection against oxidative stress and cell death. Induced in response to Salicylic acid and oxidative stress. Independent of NPR1 in induction by salicylic acid.; DOX1; FUNCTIONS IN: lipoxygenase activity; INVOLVED IN: in 6 processes; LOCATED IN: endomembrane system; EXPRESSED IN: 9 plant structures; EXPRESSED DURING: 4 anthesis; CON…	2.233
20.2	stress.abiotic	contig10734	AT3G01420.1	NP_186791.1	sp_v3.0_unigene10734	'(at3g01420 : 112.0) Encodes an alpha-dioxygenase involved in protection against oxidative stress and cell death. Induced in response to Salicylic acid and oxidative stress. Independent of NPR1 in induction by salicylic acid.; DOX1; FUNCTIONS IN: lipoxygenase activity; INVOLVED IN: in 6 processes; LOCATED IN: endomembrane system; EXPRESSED IN: 9 plant structures; EXPRESSED DURING: 4 anthesis; CON…	1.419
20.2.1	stress.abiotic.heat	contig1233	AT2G46240.1	NP_182147.1	sp_v3.0_unigene1233	'(at2g46240 : 98.6) A member of Arabidopsis BAG (Bcl-2-associated athanogene) proteins, plant homologs of mammalian regulators of apoptosis. Expression of BAG6 in leaves was strongly induced by heat stress. Knockout mutants exhibited enhanced susceptibility to fungal pathogen Botrytis cinerea. Plant BAG proteins are multi-functional and remarkably similar to their animal counterparts, as they reg…	0.632
20.2.1	stress.abiotic.heat	contig3105	AT2G25140.1	NP_565586.1	sp_v3.0_unigene3105	'(loc_os02g08490.1 : 1019.0) no description available & (at2g25140 : 990.0) Encodes ClpB4, which belongs to the Casein lytic proteinase/heat shock protein 100 (Clp/Hsp100) family. Targeted to the mitochondrion, also referred to as ClpB-m. Transcripts of ClpB4 accumulate dramatically at high temperatures, suggesting that it may be involved in response to heat stress.; casein lytic proteinase B4 (C…	0.671
20.2.1	stress.abiotic.heat	contig17437	AT5G59720.1	NP_200780.1	sp_v3.0_unigene17437	'(at5g59720 : 198.0) encodes a low molecular weight heat shock protein that contains the heat shock element in the promoter region. Expression is induced in response to heat shock.; heat shock protein 18.2 (HSP18.2); CONTAINS InterPro DOMAIN/s: Heat shock protein Hsp20 (InterPro:IPR002068), HSP20-like chaperone (InterPro:IPR008978); BEST Arabidopsis thaliana protein match is: HSP20-like chaperone…	1.184
20.2.1	stress.abiotic.heat	contig17803	AT4G21320.1	NP_567623.2	sp_v3.0_unigene17803	'(loc_os06g46900.1 : 325.0) no description available & (at4g21320 : 324.0) Encodes heat-stress-associated 32-kD protein. Up-regulated by heat shock. Thermotolerance in a knockout mutant was compromised following a long recovery period (> 24 h) after acclimation heat shock treatment.; HEAT-STRESS-ASSOCIATED 32 (HSA32); FUNCTIONS IN: catalytic activity; INVOLVED IN: response to heat, heat acclimati…	1.02
20.2.1	stress.abiotic.heat	contig17840	AT5G28540.1	NP_198206.1	sp_v3.0_unigene17840	'(q03684|bip4_tobac : 1061.0) Luminal-binding protein 4 precursor (BiP 4) (78 kDa glucose-regulated protein homolog 4) (GRP 78-4) - Nicotiana tabacum (Common tobacco) & (loc_os02g02410.1 : 1052.0) no description available & (at5g28540 : 1050.0) Encodes the luminal binding protein BiP, an ER-localized member of the HSP70 family. BiP is composed of an N-terminal ATP binding domain and a C-terminal …	1.172
20.2.1	stress.abiotic.heat	contig2429	AT5G52640.1	NP_200076.1	sp_v3.0_unigene2429	'(at5g52640 : 1122.0) Encodes a cytosolic heat shock protein AtHSP90.1. AtHSP90.1 interacts with disease resistance signaling components SGT1b and RAR1 and is required for RPS2-mediated resistance.; heat shock protein 90.1 (HSP90.1); FUNCTIONS IN: unfolded protein binding, ATP binding; INVOLVED IN: defense response to bacterium, response to heat, response to arsenic; LOCATED IN: cytosol, cell wal…	0.842
20.2.1	stress.abiotic.heat	contig32837	AT2G17880.1	NP_179378.1	sp_v3.0_unigene32837	'(at2g17880 : 82.0) Chaperone DnaJ-domain superfamily protein; FUNCTIONS IN: heat shock protein binding; INVOLVED IN: protein folding; LOCATED IN: chloroplast; EXPRESSED IN: 18 plant structures; EXPRESSED DURING: 11 growth stages; CONTAINS InterPro DOMAIN/s: Molecular chaperone, heat shock protein, Hsp40, DnaJ (InterPro:IPR015609), Heat shock protein DnaJ, N-terminal (InterPro:IPR001623); BEST Ar…	-1.776
20.2.1	stress.abiotic.heat	contig26876	AT4G13830.2	NP_193119.1	sp_v3.0_unigene26876	'(at4g13830 : 152.0) DnaJ-like protein (J20); nuclear gene; DNAJ-like 20 (J20); FUNCTIONS IN: heat shock protein binding; INVOLVED IN: protein folding, response to stress; LOCATED IN: nucleus; EXPRESSED IN: 23 plant structures; EXPRESSED DURING: 13 growth stages; CONTAINS InterPro DOMAIN/s: Molecular chaperone, heat shock protein, Hsp40, DnaJ (InterPro:IPR015609), Heat shock protein DnaJ, N-termi…	-1.791
20.2.1	stress.abiotic.heat	contig9219	AT4G36990.1	NP_195416.1	sp_v3.0_unigene9219	'(loc_os09g35790.2 : 220.0) no description available & (at4g36990 : 203.0) encodes a protein whose sequence is similar to heat shock factors that regulate the expression of heat shock proteins. Transcript level is increased in response to heat shock. However, overexpression of this gene did not result in the increase of decrease of heat shock proteins.; heat shock factor 4 (HSF4); FUNCTIONS IN: t…	1.229
20.2.1	stress.abiotic.heat	allpine_a_c34569	AT3G05345.1	NP_001154591.1	sp_v3.0_unigene103930	'(loc_os05g33010.2 : 184.0) no description available & (at3g05345 : 161.0) Chaperone DnaJ-domain superfamily protein; FUNCTIONS IN: heat shock protein binding; INVOLVED IN: biological_process unknown; LOCATED IN: chloroplast; CONTAINS InterPro DOMAIN/s: Molecular chaperone, heat shock protein, Hsp40, DnaJ (InterPro:IPR015609), Heat shock protein DnaJ, N-terminal (InterPro:IPR001623); BEST Arabido…	-0.758
20.2.1	stress.abiotic.heat	contig16218	AT2G42750.1	NP_565982.1	sp_v3.0_unigene16218	'(at2g42750 : 335.0) DNAJ heat shock N-terminal domain-containing protein; FUNCTIONS IN: unfolded protein binding, heat shock protein binding; INVOLVED IN: protein folding; LOCATED IN: chloroplast; EXPRESSED IN: 22 plant structures; EXPRESSED DURING: 13 growth stages; CONTAINS InterPro DOMAIN/s: Molecular chaperone, heat shock protein, Hsp40, DnaJ (InterPro:IPR015609), 4Fe-4S ferredoxin, iron-sul…	-1.947
20.2.2	stress.abiotic.cold	contig34256	AT2G33320.1	NP_180890.1	sp_v3.0_unigene34256	'(at2g33320 : 104.0) Calcium-dependent lipid-binding (CaLB domain) family protein; CONTAINS InterPro DOMAIN/s: C2 calcium/lipid-binding domain, CaLB (InterPro:IPR008973), C2 calcium-dependent membrane targeting (InterPro:IPR000008); BEST Arabidopsis thaliana protein match is: Calcium-dependent lipid-binding (CaLB domain) family protein (TAIR:AT1G04540.1); Has 1158 Blast hits to 704 proteins in 12…	-1.248
20.2.3	stress.abiotic.drought/salt	contig17049	AT5G26990.1	NP_187332.2	sp_v3.0_unigene17049	(ipr008598 : 161.21141) Drought induced 19/ RING finger protein 114 & (at3g06760 : 150.0) Drought-responsive family protein; INVOLVED IN: response to water deprivation; EXPRESSED IN: 24 plant structures; EXPRESSED DURING: 15 growth stages; CONTAINS InterPro DOMAIN/s: Drought induced 19/ RING finger protein 114 (InterPro:IPR008598); BEST Arabidopsis thaliana protein match is: Drought-responsive fa…	-0.78
20.2.3	stress.abiotic.drought/salt	contig7092	AT1G23010.1	NP_173714.2	sp_v3.0_unigene7092	'(at1g23010 : 751.0) Encodes a protein with multicopper oxidase activity. Located in ER. Function together with LPR2 (AT1G71040) and a P5-type ATPase (At5g23630/PDR2) in a common pathway that adjusts root meristem activity to Pi (inorganic phosphate) availability.; Low Phosphate Root1 (LPR1); CONTAINS InterPro DOMAIN/s: Multicopper oxidase, type 3 (InterPro:IPR011707), Multicopper oxidase, type 2…	-2.23
20.2.4	stress.abiotic.touch/wounding	contig34135	AT1G19660.1	NP_001031068.1	sp_v3.0_unigene34135	'(at1g19660 : 376.0) Wound-responsive family protein; FUNCTIONS IN: DNA binding, nuclease activity; INVOLVED IN: response to wounding, nucleotide-excision repair; EXPRESSED IN: ovule; CONTAINS InterPro DOMAIN/s: Protein of unknown function DUF151 (InterPro:IPR003729), UvrB/UvrC protein (InterPro:IPR001943); BEST Arabidopsis thaliana protein match is: bifunctional nuclease in basal defense respons…	-0.77
20.2.4	stress.abiotic.touch/wounding	contig2467	AT3G27090.1	NP_189345.1	sp_v3.0_unigene2467	'(loc_os05g41930.3 : 285.0) no description available & (at3g27090 : 276.0) DCD (Development and Cell Death) domain protein; CONTAINS InterPro DOMAIN/s: Development/cell death domain (InterPro:IPR013989), Kelch related (InterPro:IPR013089); BEST Arabidopsis thaliana protein match is: DCD (Development and Cell Death) domain protein (TAIR:AT5G42050.1); Has 746 Blast hits to 671 proteins in 44 specie…	-0.739
20.2.5	stress.abiotic.light	contig9285	AT5G63860.1	NP_201191.1	sp_v3.0_unigene9285	'(at5g63860 : 639.0) UV-B-specific signaling component that orchestrates expression of a range of genes with vital UV-protective functions. Located in the nucleus and the cytosol. Associates with chromatin via histones. UV-B light promotes URV8 protein accumulation in the nucleus.; UVB-RESISTANCE 8 (UVR8); FUNCTIONS IN: chromatin binding, guanyl-nucleotide exchange factor activity; INVOLVED IN: r…	-1.189
20.2.99	stress.abiotic.unspecified	contig4173	AT4G17870.1	NP_193521.1	sp_v3.0_unigene4173	'(at4g17870 : 208.0) Encodes a member of the PYR (pyrabactin resistance )/PYL(PYR1-like)/RCAR (regulatory components of ABA receptor) family proteins with 14 members. PYR/PYL/RCAR family proteins function as abscisic acid sensors. Mediate ABA-dependent regulation of protein phosphatase 2Cs ABI1 and ABI2.; PYRABACTIN RESISTANCE 1 (PYR1); FUNCTIONS IN: abscisic acid binding; INVOLVED IN: abscisic a…	1.32
20.2.99	stress.abiotic.unspecified	contig29672	AT5G45880.1	NP_568650.1	sp_v3.0_unigene29672	'(o49813|olee1_betve : 96.3) Olee1-like protein precursor - Betula verrucosa (White birch) (Betula pendula) & (loc_os10g22590.1 : 90.5) no description available & (at5g45880 : 89.4) Pollen Ole e 1 allergen and extensin family protein; FUNCTIONS IN: molecular_function unknown; INVOLVED IN: biological_process unknown; LOCATED IN: extracellular space, endomembrane system; EXPRESSED IN: 11 plant stru…	-0.664
20.2.99	stress.abiotic.unspecified	contig20384	AT5G66590.1	NP_201460.1	sp_v3.0_unigene20384	'(q41495|st14_soltu : 157.0) STS14 protein precursor - Solanum tuberosum (Potato) & (at5g66590 : 148.0) CAP (Cysteine-rich secretory proteins, Antigen 5, and Pathogenesis-related 1 protein) superfamily protein; FUNCTIONS IN: molecular_function unknown; INVOLVED IN: biological_process unknown; LOCATED IN: endomembrane system, extracellular region; EXPRESSED IN: 22 plant structures; EXPRESSED DURIN…	-0.982
20.2.99	stress.abiotic.unspecified	contig32889	AT1G24020.1	NP_001185075.1	sp_v3.0_unigene32889	'(loc_os04g39150.1 : 123.0) no description available & (at1g24020 : 107.0) MLP-like protein 423 (MLP423); INVOLVED IN: response to biotic stimulus, defense response; EXPRESSED IN: 22 plant structures; EXPRESSED DURING: 14 growth stages; CONTAINS InterPro DOMAIN/s: Bet v I allergen (InterPro:IPR000916); BEST Arabidopsis thaliana protein match is: MLP-like protein 28 (TAIR:AT1G70830.3). & (o04298|d…	-1.756
20.2.99	stress.abiotic.unspecified	contig28689	AT5G20630.1	NP_197563.1	sp_v3.0_unigene28689	'(loc_os08g35760.1 : 251.0) no description available & (at5g20630 : 238.0) Encodes a germin-like protein. Its transcripts are more abundant in RNA from leaves collected in the evening, suggesting some kind of circadian regulation.; germin 3 (GER3); INVOLVED IN: response to cold, peptidyl-cysteine S-nitrosylation; LOCATED IN: extracellular matrix, apoplast, cell wall, nucleus, plant-type cell wall…	-4.732
20.2.99	stress.abiotic.unspecified	allpine_a_c4315	AT1G09560.1	NP_172427.1	sp_v3.0_unigene93711	'(at1g09560 : 246.0) germin-like protein (GLP5); germin-like protein 5 (GLP5); FUNCTIONS IN: manganese ion binding, nutrient reservoir activity; INVOLVED IN: response to cold; LOCATED IN: cell wall, nucleus; EXPRESSED IN: 22 plant structures; EXPRESSED DURING: 14 growth stages; CONTAINS InterPro DOMAIN/s: Cupin, RmlC-type (InterPro:IPR011051), Cupin 1 (InterPro:IPR006045), Germin (InterPro:IPR001…	2.38
20.2.99	stress.abiotic.unspecified	contig29914	AT5G38910.1	NP_198707.1	sp_v3.0_unigene29914	'(at3g05950 : 87.4) RmlC-like cupins superfamily protein; FUNCTIONS IN: manganese ion binding, nutrient reservoir activity; INVOLVED IN: biological_process unknown; LOCATED IN: endomembrane system, apoplast; EXPRESSED IN: sperm cell, male gametophyte, root, flower, pollen tube; EXPRESSED DURING: L mature pollen stage, M germinated pollen stage, 4 anthesis; CONTAINS InterPro DOMAIN/s: Cupin, RmlC-…	1.298
Redox
BinCode	BinName	id	GeneName	TopHit	SustPine3	description	Mean
21.1	redox.thioredoxin	contig8662	AT3G03860.1	NP_566214.1	sp_v3.0_unigene8662	'(at3g03860 : 186.0) Encodes a protein disulfide isomerase-like (PDIL) protein, a member of a multigene family within the thioredoxin (TRX) superfamily. This protein also belongs to the adenosine 5'-phosphosulfate reductase-like (APRL) group.; APR-like 5 (APRL5); INVOLVED IN: cell redox homeostasis; LOCATED IN: endomembrane system; EXPRESSED IN: 23 plant structures; EXPRESSED DURING: 15 growth st…	-1.073
21.1	redox.thioredoxin	contig30306	AT3G51030.1	NP_190672.1	sp_v3.0_unigene30306	'(p29449|trxh1_tobac : 143.0) Thioredoxin H-type 1 (TRX-H1) - Nicotiana tabacum (Common tobacco) & (at3g51030 : 139.0) encodes a cytosolic thioredoxin that reduces disulfide bridges of target proteins by the reversible formation of a disulfide bridge between two neighboring Cys residues present in the active site. Thioredoxins have been found to regulate a variety of biological reactions in proka…	1.762
21.1	redox.thioredoxin	contig29689	AT3G02730.1	NP_186922.1	sp_v3.0_unigene29689	'(at3g02730 : 80.1) thioredoxin F-type 1 (TRXF1); FUNCTIONS IN: enzyme activator activity; INVOLVED IN: positive regulation of catalytic activity; LOCATED IN: chloroplast, chloroplast stroma; EXPRESSED IN: 23 plant structures; EXPRESSED DURING: 13 growth stages; CONTAINS InterPro DOMAIN/s: Thioredoxin fold (InterPro:IPR012335), Thioredoxin-like subdomain (InterPro:IPR006662), Thioredoxin, core (I…	-0.934
21.1	redox.thioredoxin	contig29603	AT1G07700.3	NP_563794.1	sp_v3.0_unigene29603	'(at1g07700 : 84.7) Thioredoxin superfamily protein; INVOLVED IN: cell redox homeostasis; LOCATED IN: chloroplast; EXPRESSED IN: 24 plant structures; EXPRESSED DURING: 15 growth stages; CONTAINS InterPro DOMAIN/s: Thioredoxin fold (InterPro:IPR012335), Thioredoxin, core (InterPro:IPR015467), Thioredoxin-like (InterPro:IPR017936), Thioredoxin domain (InterPro:IPR013766), Thioredoxin-like fold (Int…	-0.628
21.1	redox.thioredoxin	contig29854	AT2G04700.1	NP_178547.1	sp_v3.0_unigene29854	'(at2g04700 : 217.0) ferredoxin thioredoxin reductase catalytic beta chain family protein; FUNCTIONS IN: ferredoxin:thioredoxin reductase activity, ferredoxin reductase activity; INVOLVED IN: oxidation reduction; LOCATED IN: chloroplast; EXPRESSED IN: 22 plant structures; EXPRESSED DURING: 13 growth stages; CONTAINS InterPro DOMAIN/s: Ferredoxin thioredoxin reductase, beta subunit (InterPro:IPR00…	-1.601
21.1	redox.thioredoxin	contig7504	AT1G76080.1	NP_177735.1	sp_v3.0_unigene7504	'(loc_os07g29410.1 : 333.0) no description available & (at1g76080 : 332.0) Encodes a thioredoxin localized in chloroplast stroma. Known as CDSP32 (CHLOROPLASTIC DROUGHT-INDUCED STRESS PROTEIN OF 32 KD).; chloroplastic drought-induced stress protein of 32 kD (CDSP32); INVOLVED IN: cell redox homeostasis; LOCATED IN: chloroplast stroma, chloroplast, chloroplast envelope; EXPRESSED IN: 23 plant stru…	-1.223
21.1	redox.thioredoxin	ha8lwwm01cuk8q	AT2G41680.1	NP_565954.1	sp_v3.0_unigene163666	'(loc_os07g46410.1 : 132.0) no description available & (at2g41680 : 129.0) Encodes a NADPH thioredoxin reductase involved in chloroplast protection against oxidative damage.; NADPH-dependent thioredoxin reductase C (NTRC); FUNCTIONS IN: thioredoxin-disulfide reductase activity; INVOLVED IN: hydrogen peroxide catabolic process; LOCATED IN: chloroplast stroma, chloroplast; EXPRESSED IN: 23 plant st…	-0.972
21.1	redox.thioredoxin	hlku4m001bcbrv	AT5G06690.2	NP_568172.1	sp_v3.0_unigene148635	'(at5g06690 : 84.3) Encodes a thioredoxin (WCRKC1) localized in chloroplast stroma. Contains a WCRKC motif.; WCRKC thioredoxin 1 (WCRKC1); INVOLVED IN: cell redox homeostasis; EXPRESSED IN: 22 plant structures; EXPRESSED DURING: 13 growth stages; CONTAINS InterPro DOMAIN/s: Thioredoxin fold (InterPro:IPR012335), Thioredoxin, core (InterPro:IPR015467), Thioredoxin domain (InterPro:IPR013766), Thio…	-0.803
21.1.1	redox.thioredoxin.PDIL	contig17039	AT1G21750.1	NP_849696.1	sp_v3.0_unigene17039	'(q43116|pdi_ricco : 363.0) Protein disulfide-isomerase precursor (EC 5.3.4.1) (PDI) - Ricinus communis (Castor bean) & (loc_os11g09280.2 : 335.0) no description available & (at1g21750 : 323.0) Encodes a protein disulfide isomerase-like (PDIL) protein, a member of a multigene family within the thioredoxin (TRX) superfamily; isoform contains non-consensus GA donor splice site at intron 9. Transcri…	1.56
21.1.1	redox.thioredoxin.PDIL	allpine_a_rep_c70617	AT1G21750.1	NP_173594.1	sp_v3.0_unigene127383	'(q43116|pdi_ricco : 296.0) Protein disulfide-isomerase precursor (EC 5.3.4.1) (PDI) - Ricinus communis (Castor bean) & (loc_os11g09280.2 : 290.0) no description available & (at1g21750 : 269.0) Encodes a protein disulfide isomerase-like (PDIL) protein, a member of a multigene family within the thioredoxin (TRX) superfamily; isoform contains non-consensus GA donor splice site at intron 9. Transcri…	1.51
21.2	redox.ascorbate and glutathione	contig7401	AT4G25570.1	NP_567723.1	sp_v3.0_unigene7401	'(loc_os04g45090.1 : 214.0) no description available & (at4g25570 : 199.0) Encodes cytochrome b561.; ACYB-2; FUNCTIONS IN: carbon-monoxide oxygenase activity; LOCATED IN: integral to membrane, chloroplast, vacuole; EXPRESSED IN: 23 plant structures; EXPRESSED DURING: 13 growth stages; CONTAINS InterPro DOMAIN/s: Cytochrome b561, eukaryote (InterPro:IPR004877), Cytochrome b561/ferric reductase tra…	-1.908
21.2	redox.ascorbate and glutathione	contig2840	AT3G19000.1	NP_566623.1	sp_v3.0_unigene2840	'(at3g19000 : 362.0) 2-oxoglutarate (2OG) and Fe(II)-dependent oxygenase superfamily protein; FUNCTIONS IN: oxidoreductase activity, acting on paired donors, with incorporation or reduction of molecular oxygen, 2-oxoglutarate as one donor, and incorporation of one atom each of oxygen into both donors, oxidoreductase activity; LOCATED IN: cellular_component unknown; EXPRESSED IN: 22 plant structur…	1.044
21.2	redox.ascorbate and glutathione	allpine_a_rep_c109869	AT3G19000.1	NP_566623.1	sp_v3.0_unigene143187	'(at3g19000 : 315.0) 2-oxoglutarate (2OG) and Fe(II)-dependent oxygenase superfamily protein; FUNCTIONS IN: oxidoreductase activity, acting on paired donors, with incorporation or reduction of molecular oxygen, 2-oxoglutarate as one donor, and incorporation of one atom each of oxygen into both donors, oxidoreductase activity; LOCATED IN: cellular_component unknown; EXPRESSED IN: 22 plant structur…	0.621
21.2.1	redox.ascorbate and glutathione.ascorbate	contig27863	AT4G09010.1	NP_192640.1	sp_v3.0_unigene27863	'(at4g09010 : 381.0) Encodes a protein that was initially believed to act as a microsomal ascorbate peroxidase APX4 but to date, no evidence of enzymatic activity has been found.; ascorbate peroxidase 4 (APX4); FUNCTIONS IN: peroxidase activity, heme binding; INVOLVED IN: oxidation reduction, response to oxidative stress; LOCATED IN: in 7 components; EXPRESSED IN: 22 plant structures; EXPRESSED D…	-1.084
21.2.1.2	redox.ascorbate and glutathione.ascorbate.GDP-L-galactose-hexose-1-phosphate guanyltransferase	contig10658	AT4G26850.1	NP_567759.1	sp_v3.0_unigene10658	'(loc_os12g08810.1 : 535.0) no description available & (at4g26850 : 526.0) Encodes a novel protein involved in ascorbate biosynthesis, which was shown to catalyze the transfer of GMP from GDP-galactose to a variety of hexose-1-phosphate acceptors. Recessive mutation has a reduced amount of vitamin C, lower level of non-photochemical quenching, and reduced rate of conversion of violaxanthin to zea…	0.615
21.2.2	redox.ascorbate and glutathione.glutathione	gfijcbt03f4b7v	AT4G39640.1	NP_974717.1	sp_v3.0_unigene74879	'(loc_os04g38450.1 : 102.0) no description available & (at4g39640 : 87.4) The gene encodes a gamma-glutamyltransferase (AKA gamma-glutamyl transpeptidase, EC 2.3.2.2) that is located in vascular tissues (predominantly phloem) of leaves and is involved in the degradation of glutathione. The encoded enzyme also mitigates oxidative stress by metabolizing GSSG (oxidized form of GSH - glutathione) in …	1.775
21.2.2	redox.ascorbate and glutathione.glutathione	contig8314	AT5G37830.1	NP_198599.1	sp_v3.0_unigene8314	'(at5g37830 : 450.0) Encodes a 5-oxoprolinase that acts in the glutathione degradation pathway and in 5-oxoproline metabolism.; oxoprolinase 1 (OXP1); CONTAINS InterPro DOMAIN/s: Hydantoinase B/oxoprolinase (InterPro:IPR003692), Hydantoinase/oxoprolinase (InterPro:IPR002821), Hydantoinaseoxoprolinase, N-terminal (InterPro:IPR008040); Has 1807 Blast hits to 1807 proteins in 277 species: Archae - 0…	0.585
21.3	redox.heme	contig7078	AT2G16060.1	NP_179204.1	sp_v3.0_unigene7078	'(q947c5|hbl1_goshi : 218.0) Non-symbiotic hemoglobin 1 (Hb1) (GOShi GLB1) - Gossypium hirsutum (Upland cotton) & (at2g16060 : 196.0) Encodes a class 1 nonsymbiotic hemoglobin induced by low oxygen levels with very high oxygen affinity. It is not likely to be a hemoglobin transporter because of its extremely high affinity for oxygen.; hemoglobin 1 (HB1); FUNCTIONS IN: oxygen binding; INVOLVED IN:…	2.383
21.3	redox.heme	contig22917	AT2G16060.1	NP_179204.1	sp_v3.0_unigene22917	'(q9fvl0|hbl1_medsa : 217.0) Non-symbiotic hemoglobin 1 (MEDsa GLB1) - Medicago sativa (Alfalfa) & (at2g16060 : 196.0) Encodes a class 1 nonsymbiotic hemoglobin induced by low oxygen levels with very high oxygen affinity. It is not likely to be a hemoglobin transporter because of its extremely high affinity for oxygen.; hemoglobin 1 (HB1); FUNCTIONS IN: oxygen binding; INVOLVED IN: response to hy…	2.403
21.3	redox.heme	contig5855	AT3G10130.1	NP_187624.1	sp_v3.0_unigene5855	'(loc_os02g33020.1 : 308.0) no description available & (at3g10130 : 283.0) SOUL heme-binding family protein; FUNCTIONS IN: binding; INVOLVED IN: biological_process unknown; LOCATED IN: chloroplast thylakoid membrane, chloroplast, plastoglobule; CONTAINS InterPro DOMAIN/s: SOUL haem-binding protein (InterPro:IPR006917); BEST Arabidopsis thaliana protein match is: SOUL heme-binding family protein (…	-1.197
21.3	redox.heme	contig14282	AT5G20140.2	NP_197514.2	sp_v3.0_unigene14282	'(at5g20140 : 283.0) SOUL heme-binding family protein; CONTAINS InterPro DOMAIN/s: Protein of unknown function DUF2358 (InterPro:IPR018790), SOUL haem-binding protein (InterPro:IPR006917); BEST Arabidopsis thaliana protein match is: SOUL heme-binding family protein (TAIR:AT3G10130.1). & (loc_os06g39690.2 : 265.0) no description available & (chl4|516377 : 137.0) no description available & (ipr0069…	-1.192
21.4	redox.glutaredoxins	contig2124	AT5G63030.1	NP_198853.1	sp_v3.0_unigene2124	'(p55143|glrx_ricco : 169.0) Glutaredoxin - Ricinus communis (Castor bean) & (loc_os04g42930.1 : 157.0) no description available & (at5g40370 : 156.0) Glutaredoxin family protein; FUNCTIONS IN: electron carrier activity, arsenate reductase (glutaredoxin) activity, protein disulfide oxidoreductase activity; INVOLVED IN: cell redox homeostasis; LOCATED IN: plasma membrane; EXPRESSED IN: 27 plant st…	1.253
21.5	redox.peroxiredoxin	contig22637	AT3G26060.2	NP_001189979.1	sp_v3.0_unigene22637	'(loc_os06g09610.2 : 266.0) no description available & (at3g26060 : 260.0) encodes periredoxin Q which decomposes peroxides and plays a role in the protection of the photosynthetic apparatus; ATPRX Q; FUNCTIONS IN: peroxiredoxin activity, antioxidant activity; INVOLVED IN: cell redox homeostasis; LOCATED IN: chloroplast stromal thylakoid, chloroplast thylakoid membrane, plastoglobule; EXPRESSED I…	-1.718
21.5.1	redox.peroxiredoxin.BAS1	contig16973	AT5G06290.1	NP_568166.1	sp_v3.0_unigene16973	'(at5g06290 : 374.0) Encodes a 2-Cys peroxiredoxin (2-Cys PrxB) that contains two catalytic Cys residues.; 2-cysteine peroxiredoxin B (2-Cys Prx B); FUNCTIONS IN: peroxiredoxin activity, antioxidant activity; INVOLVED IN: response to cold, defense response to bacterium; LOCATED IN: apoplast, stromule, chloroplast stroma, chloroplast; EXPRESSED IN: 23 plant structures; EXPRESSED DURING: 13 growth …	-0.975
Polyamine metabolism
BinCode	BinName	id	GeneName	TopHit	SustPine3	description	Mean
22.1.6	polyamine metabolism.synthesis.spermidine synthase	contig14028	AT1G70310.1	NP_177188.1	sp_v3.0_unigene14028	(o48660|spde_nicsy : 444.0) Spermidine synthase (EC 2.5.1.16) (Putrescine aminopropyltransferase) (Aminopropyltransferase) - Nicotiana sylvestris (Wood tobacco) & (at1g23820 : 441.0) Spermidine synthase.; spermidine synthase 1 (SPDS1); FUNCTIONS IN: spermidine synthase activity; INVOLVED IN: spermidine biosynthetic process; LOCATED IN: cellular_component unknown; EXPRESSED IN: 25 plant structures…	1.061
22.1.6	polyamine metabolism.synthesis.spermidine synthase	allpine_a_c2988	AT1G23820.1	NP_173794.2	sp_v3.0_unigene93636	(o48660|spde_nicsy : 422.0) Spermidine synthase (EC 2.5.1.16) (Putrescine aminopropyltransferase) (Aminopropyltransferase) - Nicotiana sylvestris (Wood tobacco) & (at1g23820 : 409.0) Spermidine synthase.; spermidine synthase 1 (SPDS1); FUNCTIONS IN: spermidine synthase activity; INVOLVED IN: spermidine biosynthetic process; LOCATED IN: cellular_component unknown; EXPRESSED IN: 25 plant structures…	0.977
22.1.7	polyamine metabolism.synthesis.spermine synthase	contig14028	AT1G70310.1	NP_177188.1	sp_v3.0_unigene14028	(o48660|spde_nicsy : 444.0) Spermidine synthase (EC 2.5.1.16) (Putrescine aminopropyltransferase) (Aminopropyltransferase) - Nicotiana sylvestris (Wood tobacco) & (at1g23820 : 441.0) Spermidine synthase.; spermidine synthase 1 (SPDS1); FUNCTIONS IN: spermidine synthase activity; INVOLVED IN: spermidine biosynthetic process; LOCATED IN: cellular_component unknown; EXPRESSED IN: 25 plant structures…	1.061
22.1.7	polyamine metabolism.synthesis.spermine synthase	allpine_a_c2988	AT1G23820.1	NP_173794.2	sp_v3.0_unigene93636	(o48660|spde_nicsy : 422.0) Spermidine synthase (EC 2.5.1.16) (Putrescine aminopropyltransferase) (Aminopropyltransferase) - Nicotiana sylvestris (Wood tobacco) & (at1g23820 : 409.0) Spermidine synthase.; spermidine synthase 1 (SPDS1); FUNCTIONS IN: spermidine synthase activity; INVOLVED IN: spermidine biosynthetic process; LOCATED IN: cellular_component unknown; EXPRESSED IN: 25 plant structures…	0.977
Nucleotide metabolism
BinCode	BinName	id	GeneName	TopHit	SustPine3	description	Mean
23.2	nucleotide metabolism.degradation	contig25103	AT4G04955.1	NP_567276.1	sp_v3.0_unigene25103	'(at4g04955 : 589.0) Encodes an allantoinase which is involved in allantoin degradation and assimilation. Gene expression was induced when allantoin was added to the medium. The insertion mutant, ataln m2-1, did not grow well on the MS medium where allantoin, instead of ammonium nitrate, was supplied.; allantoinase (ALN); CONTAINS InterPro DOMAIN/s: Amidohydrolase 1 (InterPro:IPR006680), Allantoi…	-0.679
23.2.1.2	nucleotide metabolism.degradation.pyrimidine.uridine nucleosidase	contig3767	AT1G05620.1	NP_563745.1	sp_v3.0_unigene3767	'(loc_os03g31170.1 : 426.0) no description available & (at1g05620 : 405.0) uridine-ribohydrolase 2 (URH2); FUNCTIONS IN: hydrolase activity, UDP-glucosyltransferase activity; INVOLVED IN: biological_process unknown; LOCATED IN: cellular_component unknown; EXPRESSED IN: 23 plant structures; EXPRESSED DURING: 15 growth stages; CONTAINS InterPro DOMAIN/s: Inosine/uridine-preferring nucleoside hydrol…	0.884
23.4.3	nucleotide metabolism.phosphotransfer and pyrophosphatases.uridylate kinase	contig7877	AT3G18680.1	NP_188498.1	sp_v3.0_unigene7877	'(at3g18680 : 401.0) Amino acid kinase family protein; FUNCTIONS IN: uridylate kinase activity, UMP kinase activity; INVOLVED IN: cellular amino acid biosynthetic process, pyrimidine nucleotide biosynthetic process; LOCATED IN: chloroplast; EXPRESSED IN: 23 plant structures; EXPRESSED DURING: 13 growth stages; CONTAINS InterPro DOMAIN/s: Aspartate/glutamate/uridylate kinase (InterPro:IPR001048), …	-0.947
23.5.4	nucleotide metabolism.deoxynucleotide metabolism.ribonucleoside-diphosphate reductase	contig9594	AT3G27060.1	NP_189342.1	sp_v3.0_unigene9594	'(p49730|rir2_tobac : 268.0) Ribonucleoside-diphosphate reductase small chain (EC 1.17.4.1) (Ribonucleotide reductase small subunit) (Ribonucleoside-diphosphate reductase R2 subunit) - Nicotiana tabacum (Common tobacco) & (at3g27060 : 267.0) Encodes one of the 3 ribonucleotide reductase (RNR) small subunit genes. TSO2 transcription occurs predominantly at the S-phase of the cell cycle and its exp…	-2.232
Biodegradation of Xenobiotics
BinCode	BinName	id	GeneName	TopHit	SustPine3	description	Mean
24	Biodegradation of Xenobiotics	contig6778	AT5G16080.1	NP_197112.1	sp_v3.0_unigene6778	'(loc_os05g33940.1 : 238.0) no description available & (at5g16080 : 193.0) carboxyesterase 17 (CXE17); FUNCTIONS IN: hydrolase activity; INVOLVED IN: metabolic process; LOCATED IN: cellular_component unknown; EXPRESSED IN: 11 plant structures; EXPRESSED DURING: 4 anthesis, petal differentiation and expansion stage; CONTAINS InterPro DOMAIN/s: Lipase, GDXG, active site (InterPro:IPR002168), Alpha/…	1.37
24	Biodegradation of Xenobiotics	contig9408	AT5G16080.1	NP_197112.1	sp_v3.0_unigene9408	'(loc_os07g06850.1 : 202.0) no description available & (at5g16080 : 191.0) carboxyesterase 17 (CXE17); FUNCTIONS IN: hydrolase activity; INVOLVED IN: metabolic process; LOCATED IN: cellular_component unknown; EXPRESSED IN: 11 plant structures; EXPRESSED DURING: 4 anthesis, petal differentiation and expansion stage; CONTAINS InterPro DOMAIN/s: Lipase, GDXG, active site (InterPro:IPR002168), Alpha/…	-1.981
24	Biodegradation of Xenobiotics	allpine_a_rep_c112342	AT5G06570.1	NP_196275.1	sp_v3.0_unigene143836	'(loc_os03g15270.1 : 162.0) no description available & (at1g68620 : 153.0) alpha/beta-Hydrolases superfamily protein; FUNCTIONS IN: hydrolase activity; INVOLVED IN: metabolic process; LOCATED IN: cellular_component unknown; EXPRESSED IN: 11 plant structures; EXPRESSED DURING: LP.06 six leaves visible, LP.04 four leaves visible, 4 anthesis, C globular stage, petal differentiation and expansion sta…	1.371
24	Biodegradation of Xenobiotics	contig6500	AT5G23530.1	NP_197744.1	sp_v3.0_unigene6500	(at5g23530 : 225.0) carboxyesterase 18 (CXE18); CONTAINS InterPro DOMAIN/s: Alpha/beta hydrolase fold-3 (InterPro:IPR013094); BEST Arabidopsis thaliana protein match is: alpha/beta-Hydrolases superfamily protein (TAIR:AT5G27320.1); Has 1807 Blast hits to 1807 proteins in 277 species: Archae - 0; Bacteria - 0; Metazoa - 736; Fungi - 347; Plants - 385; Viruses - 0; Other Eukaryotes - 339 (source: N…	-1.48
24.2	Biodegradation of Xenobiotics.lactoylglutathione lyase	contig15202	AT1G80160.1	NP_565231.1	sp_v3.0_unigene15202	'(loc_os05g07940.1 : 216.0) no description available & (at1g80160 : 209.0) Lactoylglutathione lyase / glyoxalase I family protein; FUNCTIONS IN: lactoylglutathione lyase activity; INVOLVED IN: carbohydrate metabolic process; LOCATED IN: endomembrane system; EXPRESSED IN: 10 plant structures; EXPRESSED DURING: L mature pollen stage, M germinated pollen stage, 4 anthesis, petal differentiation and …	3.335
24.2	Biodegradation of Xenobiotics.lactoylglutathione lyase	contig21394	AT2G32090.1	NP_565737.1	sp_v3.0_unigene21394	(at2g32090 : 140.0) Lactoylglutathione lyase / glyoxalase I family protein; BEST Arabidopsis thaliana protein match is: Lactoylglutathione lyase / glyoxalase I family protein (TAIR:AT2G28420.1); Has 35333 Blast hits to 34131 proteins in 2444 species: Archae - 798; Bacteria - 22429; Metazoa - 974; Fungi - 991; Plants - 531; Viruses - 0; Other Eukaryotes - 9610 (source: NCBI BLink). & (loc_os03g457…	-0.954
24.2	Biodegradation of Xenobiotics.lactoylglutathione lyase	contig8829	AT5G57040.1	NP_200514.1	sp_v3.0_unigene8829	(loc_os07g06660.1 : 233.0) no description available & (at5g57040 : 232.0) Lactoylglutathione lyase / glyoxalase I family protein; FUNCTIONS IN: catalytic activity; INVOLVED IN: metabolic process; LOCATED IN: chloroplast; EXPRESSED IN: 23 plant structures; EXPRESSED DURING: 15 growth stages; CONTAINS InterPro DOMAIN/s: Glyoxalase/bleomycin resistance protein/dioxygenase (InterPro:IPR004360); BEST …	-1.017
24.2	Biodegradation of Xenobiotics.lactoylglutathione lyase	allpine_b_rep_c64563	AT5G57040.1	NP_200514.1	sp_v3.0_unigene206312	(loc_os07g06660.1 : 213.0) no description available & (at5g57040 : 211.0) Lactoylglutathione lyase / glyoxalase I family protein; FUNCTIONS IN: catalytic activity; INVOLVED IN: metabolic process; LOCATED IN: chloroplast; EXPRESSED IN: 23 plant structures; EXPRESSED DURING: 15 growth stages; CONTAINS InterPro DOMAIN/s: Glyoxalase/bleomycin resistance protein/dioxygenase (InterPro:IPR004360); BEST …	-0.888
C1-metabolism
BinCode	BinName	id	GeneName	TopHit	SustPine3	description	Mean
25	C1-metabolism	allpine_a_c12809	AT5G56300.1	NP_200441.2	sp_v3.0_unigene95442	'(loc_os04g56950.1 : 106.0) no description available & (at5g56300 : 103.0) A member of the Arabidopsis SABATH methyltransferase gene family. Encodes GAMT2, a methyltransferase that uses S-adenosine-L-methionine (SAM) as a methyl donor to methylate the carboxyl group of GAs, resulting in the methyl esters of GAs (MeGAs). Expressed most highly in the siliques during seed development.; gibberellic a…	-2.082
Misc.
BinCode	BinName	id	GeneName	TopHit	SustPine3	description	Mean
26.1	misc.misc2	contig25143	AT5G64250.2	NP_568988.2	sp_v3.0_unigene25143	'(at5g64250 : 455.0) Aldolase-type TIM barrel family protein; FUNCTIONS IN: oxidoreductase activity, catalytic activity, nitronate monooxygenase activity; INVOLVED IN: response to cadmium ion, response to symbiotic fungus, metabolic process; EXPRESSED IN: 23 plant structures; EXPRESSED DURING: 13 growth stages; CONTAINS InterPro DOMAIN/s: Aldolase-type TIM barrel (InterPro:IPR013785), 2-nitroprop…	1.636
26.1	misc.misc2	cl2305contig1	AT3G51000.1	NP_190669.1	sp_v3.0_unigene47899	'(loc_os10g35540.1 : 358.0) no description available & (at3g51000 : 208.0) alpha/beta-Hydrolases superfamily protein; FUNCTIONS IN: epoxide hydrolase activity, catalytic activity; EXPRESSED IN: 22 plant structures; EXPRESSED DURING: 13 growth stages; CONTAINS InterPro DOMAIN/s: Epoxide hydrolase-like (InterPro:IPR000639), Alpha/beta hydrolase fold-1 (InterPro:IPR000073); BEST Arabidopsis thaliana…	1.207
26.2	misc.UDP glucosyl and glucoronyl transferases	contig9715	AT2G35020.1	NP_181047.1	sp_v3.0_unigene9715	(at2g35020 : 696.0) Encodes a protein that functions as an N-acetylglucosamine-1-phosphate uridylyltransferase that catalyzes the formation of UDP-N-acetylglucosamine (UDP-GlcNAc). This is an essential precursor for glycolipid and glycoprotein synthesis and is also used for regulatory protein modification in signaling pathways. The enzyme can also catalyze the reverse reaction using both UDP-GlcN…	0.835
26.2	misc.UDP glucosyl and glucoronyl transferases	contig2654	AT5G54060.1	NP_200217.1	sp_v3.0_unigene2654	'(q43716|ufog_pethy : 253.0) Anthocyanidin 3-O-glucosyltransferase (EC 2.4.1.115) (Flavonol 3-O-glucosyltransferase) (UDP-glucose flavonoid 3-O-glucosyltransferase) (Anthocyanin rhamnosyl transferase) - Petunia hybrida (Petunia) & (loc_os11g26950.1 : 250.0) no description available & (at5g54060 : 249.0) UDP-glucose:flavonoid 3-o-glucosyltransferase (UF3GT); FUNCTIONS IN: transferase activity, tra…	1.181
26.2	misc.UDP glucosyl and glucoronyl transferases	contig16033	AT4G37690.1	NP_680773.1	sp_v3.0_unigene16033	(loc_os02g49140.1 : 408.0) no description available & (at4g37690 : 407.0) Galactosyl transferase GMA12/MNN10 family protein; CONTAINS InterPro DOMAIN/s: Galactosyl transferase (InterPro:IPR008630); BEST Arabidopsis thaliana protein match is: Galactosyl transferase GMA12/MNN10 family protein (TAIR:AT2G22900.1); Has 507 Blast hits to 506 proteins in 109 species: Archae - 0; Bacteria - 4; Metazoa - …	-1.6
26.2	misc.UDP glucosyl and glucoronyl transferases	contig31764	AT1G22400.1	NP_173656.1	sp_v3.0_unigene31764	(loc_os02g51900.1 : 274.0) no description available & (at1g22400 : 270.0) UGT85A1; FUNCTIONS IN: in 6 functions; INVOLVED IN: metabolic process; LOCATED IN: cellular_component unknown; EXPRESSED IN: 22 plant structures; EXPRESSED DURING: 10 growth stages; CONTAINS InterPro DOMAIN/s: UDP-glucuronosyl/UDP-glucosyltransferase (InterPro:IPR002213); BEST Arabidopsis thaliana protein match is: UDP-gluc…	-2.181
26.2	misc.UDP glucosyl and glucoronyl transferases	contig7312	AT5G01250.1	NP_195745.1	sp_v3.0_unigene7312	'(loc_os04g44740.1 : 315.0) no description available & (at5g01250 : 313.0) alpha 1,4-glycosyltransferase family protein; FUNCTIONS IN: transferase activity, transferring glycosyl groups, transferase activity; INVOLVED IN: biological_process unknown; LOCATED IN: Golgi stack; CONTAINS InterPro DOMAIN/s: Alpha 1,4-glycosyltransferase conserved region (InterPro:IPR007652), Glycosyltransferase, DXD su…	-0.732
26.2	misc.UDP glucosyl and glucoronyl transferases	contig22686	AT2G36970.1	NP_181234.1	sp_v3.0_unigene22686	'(at2g36970 : 303.0) UDP-Glycosyltransferase superfamily protein; FUNCTIONS IN: UDP-glycosyltransferase activity, transferase activity, transferring glycosyl groups; INVOLVED IN: metabolic process; LOCATED IN: endomembrane system; EXPRESSED IN: 20 plant structures; EXPRESSED DURING: 13 growth stages; CONTAINS InterPro DOMAIN/s: UDP-glucuronosyl/UDP-glucosyltransferase (InterPro:IPR002213); BEST A…	-2.508
26.2	misc.UDP glucosyl and glucoronyl transferases	contig27638	AT1G22400.1	NP_173656.1	sp_v3.0_unigene27638	(at1g22400 : 257.0) UGT85A1; FUNCTIONS IN: in 6 functions; INVOLVED IN: metabolic process; LOCATED IN: cellular_component unknown; EXPRESSED IN: 22 plant structures; EXPRESSED DURING: 10 growth stages; CONTAINS InterPro DOMAIN/s: UDP-glucuronosyl/UDP-glucosyltransferase (InterPro:IPR002213); BEST Arabidopsis thaliana protein match is: UDP-glucosyl transferase 85A3 (TAIR:AT1G22380.1); Has 7940 Bla…	-1.681
26.2	misc.UDP glucosyl and glucoronyl transferases	allpine_a_c21216	AT5G47780.1	NP_568688.1	sp_v3.0_unigene99151	'(at5g47780 : 431.0) Encodes a protein with putative galacturonosyltransferase activity.; galacturonosyltransferase 4 (GAUT4); FUNCTIONS IN: polygalacturonate 4-alpha-galacturonosyltransferase activity, transferase activity, transferring glycosyl groups; INVOLVED IN: carbohydrate biosynthetic process; LOCATED IN: endomembrane system; EXPRESSED IN: 22 plant structures; EXPRESSED DURING: 13 growth …	-0.795
26.2	misc.UDP glucosyl and glucoronyl transferases	contig11129	AT2G15490.1	NP_179151.2	sp_v3.0_unigene11129	'(at2g15490 : 196.0) UDP-glycosyltransferase 73B4 (UGT73B4); FUNCTIONS IN: quercetin 3-O-glucosyltransferase activity, UDP-glycosyltransferase activity, quercetin 7-O-glucosyltransferase activity, UDP-glucosyltransferase activity, transferase activity, transferring glycosyl groups; INVOLVED IN: response to other organism; LOCATED IN: endomembrane system; EXPRESSED IN: root; CONTAINS InterPro DOMA…	-3.597
26.2	misc.UDP glucosyl and glucoronyl transferases	contig15325	AT1G05680.1	NP_172059.1	sp_v3.0_unigene15325	'(at1g05680 : 247.0) Encodes a UDP-glucosyltransferase, UGT74E2, that acts on IBA (indole-3-butyric acid) and affects auxin homeostasis. The transcript and protein levels of this enzyme are strongly induced by H2O2 and may allow integration of ROS (reactive oxygen species) and auxin signaling. This enzyme can also transfer glycosyl groups to several compounds related to the explosive TNT when thi…	1.761
26.2	misc.UDP glucosyl and glucoronyl transferases	contig16616	AT1G05675.1	NP_001184915.1	sp_v3.0_unigene16616	'(at1g05675 : 177.0) UDP-Glycosyltransferase superfamily protein; FUNCTIONS IN: transferase activity, transferring hexosyl groups; INVOLVED IN: metabolic process; CONTAINS InterPro DOMAIN/s: UDP-glucuronosyl/UDP-glucosyltransferase (InterPro:IPR002213); BEST Arabidopsis thaliana protein match is: Uridine diphosphate glycosyltransferase 74E2 (TAIR:AT1G05680.1). & (loc_os02g51900.1 : 174.0) no desc…	1.264
26.3	'misc.gluco-, galacto- and mannosidases'	contig6389	AT2G44480.1	NP_181976.1	sp_v3.0_unigene6389	'(loc_os04g39900.1 : 407.0) no description available & (at2g44480 : 373.0) beta glucosidase 17 (BGLU17); FUNCTIONS IN: cation binding, hydrolase activity, hydrolyzing O-glycosyl compounds, catalytic activity; INVOLVED IN: carbohydrate metabolic process; EXPRESSED IN: stem, hypocotyl, sepal, male gametophyte, root; EXPRESSED DURING: 4 anthesis; CONTAINS InterPro DOMAIN/s: Glycoside hydrolase, fami…	-1.057
26.3.1	'misc.gluco-, galacto- and mannosidases.alpha-galactosidase'	contig15816	AT1G68560.1	NP_177023.1	sp_v3.0_unigene15816	'(loc_os01g03950.1 : 1106.0) no description available & (at1g68560 : 1092.0) Encodes a bifunctional alpha-l-arabinofuranosidase/beta-d-xylosidase that belongs to family 3 of glycoside hydrolases.; alpha-xylosidase 1 (XYL1); FUNCTIONS IN: xyloglucan 1,6-alpha-xylosidase activity, xylan 1,4-beta-xylosidase activity, alpha-N-arabinofuranosidase activity, hydrolase activity, hydrolyzing O-glycosyl co…	0.674
26.4	'misc.beta 1,3 glucan hydrolases'	contig24343	AT5G35740.1	NP_198423.1	sp_v3.0_unigene24343	(at5g35740 : 137.0) Carbohydrate-binding X8 domain superfamily protein; FUNCTIONS IN: molecular_function unknown; INVOLVED IN: biological_process unknown; LOCATED IN: endomembrane system; EXPRESSED IN: 18 plant structures; EXPRESSED DURING: 10 growth stages; CONTAINS InterPro DOMAIN/s: X8 (InterPro:IPR012946); BEST Arabidopsis thaliana protein match is: Carbohydrate-binding X8 domain superfamily …	-0.797
26.4.1	'misc.beta 1,3 glucan hydrolases.glucan endo-1,3-beta-glucosidase'	contig21181	AT4G16260.1	NP_193361.4	sp_v3.0_unigene21181	'(p49237|e13b_maize : 202.0) Glucan endo-1,3-beta-glucosidase, acidic isoform precursor (EC 3.2.1.39) ((1->3)-beta-glucan endohydrolase) ((1->3)-beta-glucanase) (Beta-1,3-endoglucanase) - Zea mays (Maize) & (loc_os01g71340.1 : 200.0) no description available & (at4g16260 : 187.0) Glycosyl hydrolase superfamily protein; FUNCTIONS IN: cation binding, hydrolase activity, hydrolyzing O-glycosyl compo…	1.407
26.5	misc.acyl transferases	contig1006	AT4G01130.1	NP_192022.1	sp_v3.0_unigene1006	'(loc_os06g06520.1 : 303.0) no description available & (at4g01130 : 283.0) GDSL-like Lipase/Acylhydrolase superfamily protein; FUNCTIONS IN: hydrolase activity, acting on ester bonds, carboxylesterase activity; INVOLVED IN: lipid metabolic process; LOCATED IN: endomembrane system; EXPRESSED IN: 18 plant structures; EXPRESSED DURING: 13 growth stages; CONTAINS InterPro DOMAIN/s: Lipase, GDSL (Inte…	-0.823
26.6	misc.O-methyl transferases	contig10270	AT1G69523.1	NP_564969.1	sp_v3.0_unigene10270	(loc_os02g51030.1 : 294.0) no description available & (at1g69523 : 254.0) S-adenosyl-L-methionine-dependent methyltransferases superfamily protein; FUNCTIONS IN: methyltransferase activity; INVOLVED IN: metabolic process; LOCATED IN: chloroplast; EXPRESSED IN: 20 plant structures; EXPRESSED DURING: 13 growth stages; CONTAINS InterPro DOMAIN/s: Methyltransferase type 11 (InterPro:IPR013216); BEST …	0.535
26.6	misc.O-methyl transferases	contig34127	AT5G42760.2	NP_568611.2	sp_v3.0_unigene34127	'(at5g42760 : 324.0) Leucine carboxyl methyltransferase; FUNCTIONS IN: methyltransferase activity; INVOLVED IN: biological_process unknown; LOCATED IN: cellular_component unknown; EXPRESSED IN: 21 plant structures; EXPRESSED DURING: 13 growth stages; CONTAINS InterPro DOMAIN/s: Conserved hypothetical protein CHP00027, methylltransferase (InterPro:IPR011610), Leucine carboxyl methyltransferase (In…	-2.17
26.7	'misc.oxidases - copper, flavone etc'	contig7092	AT1G23010.1	NP_173714.2	sp_v3.0_unigene7092	'(at1g23010 : 751.0) Encodes a protein with multicopper oxidase activity. Located in ER. Function together with LPR2 (AT1G71040) and a P5-type ATPase (At5g23630/PDR2) in a common pathway that adjusts root meristem activity to Pi (inorganic phosphate) availability.; Low Phosphate Root1 (LPR1); CONTAINS InterPro DOMAIN/s: Multicopper oxidase, type 3 (InterPro:IPR011707), Multicopper oxidase, type 2…	-2.23
26.7	'misc.oxidases - copper, flavone etc'	contig32345	AT3G60270.1	NP_191586.1	sp_v3.0_unigene32345	'(loc_os02g43660.1 : 137.0) no description available & (at3g60270 : 120.0) Cupredoxin superfamily protein; FUNCTIONS IN: electron carrier activity, copper ion binding; LOCATED IN: anchored to membrane; CONTAINS InterPro DOMAIN/s: Plastocyanin-like (InterPro:IPR003245), Cupredoxin (InterPro:IPR008972); BEST Arabidopsis thaliana protein match is: uclacyanin 2 (TAIR:AT2G44790.1); Has 2285 Blast hits…	-1.615
26.7	'misc.oxidases - copper, flavone etc'	contig2867	AT1G76160.1	NP_177743.1	sp_v3.0_unigene2867	'(at1g76160 : 743.0) SKU5 similar 5 (sks5); FUNCTIONS IN: oxidoreductase activity, copper ion binding; INVOLVED IN: oxidation reduction; LOCATED IN: apoplast, cell wall, plant-type cell wall; EXPRESSED IN: 24 plant structures; EXPRESSED DURING: 13 growth stages; CONTAINS InterPro DOMAIN/s: Multicopper oxidase, type 3 (InterPro:IPR011707), Cupredoxin (InterPro:IPR008972), Multicopper oxidase, type…	-1.99
26.7	'misc.oxidases - copper, flavone etc'	contig17753	AT5G61510.1	NP_200959.2	sp_v3.0_unigene17753	'(at5g61510 : 496.0) GroES-like zinc-binding alcohol dehydrogenase family protein; FUNCTIONS IN: oxidoreductase activity, binding, catalytic activity, zinc ion binding; INVOLVED IN: cell differentiation, response to high light intensity; EXPRESSED IN: 22 plant structures; EXPRESSED DURING: 14 growth stages; CONTAINS InterPro DOMAIN/s: GroES-like (InterPro:IPR011032), NAD(P)-binding domain (InterP…	0.559
26.7	'misc.oxidases - copper, flavone etc'	contig10033	AT1G23740.1	NP_173786.1	sp_v3.0_unigene10033	'(at1g23740 : 285.0) Oxidoreductase, zinc-binding dehydrogenase family protein; FUNCTIONS IN: oxidoreductase activity, zinc ion binding; INVOLVED IN: response to cold; LOCATED IN: in 6 components; EXPRESSED IN: 22 plant structures; EXPRESSED DURING: 14 growth stages; CONTAINS InterPro DOMAIN/s: GroES-like (InterPro:IPR011032), Alcohol dehydrogenase GroES-like (InterPro:IPR013154), Quinone oxidore…	2.725
26.7	'misc.oxidases - copper, flavone etc'	contig34832	AT3G03080.1	NP_186958.1	sp_v3.0_unigene34832	'(loc_os12g12470.1 : 278.0) no description available & (at3g03080 : 268.0) Zinc-binding dehydrogenase family protein; FUNCTIONS IN: oxidoreductase activity, binding, zinc ion binding, catalytic activity; INVOLVED IN: oxidation reduction, metabolic process; LOCATED IN: cellular_component unknown; EXPRESSED IN: 8 plant structures; EXPRESSED DURING: L mature pollen stage, M germinated pollen stage, …	-1.313
26.7	'misc.oxidases - copper, flavone etc'	contig7775	AT4G38540.1	NP_195566.1	sp_v3.0_unigene7775	'(loc_os03g05910.3 : 176.0) no description available & (at4g38540 : 165.0) FAD/NAD(P)-binding oxidoreductase family protein; FUNCTIONS IN: monooxygenase activity; INVOLVED IN: oxidation reduction; EXPRESSED IN: 15 plant structures; EXPRESSED DURING: 9 growth stages; CONTAINS InterPro DOMAIN/s: Monooxygenase, FAD-binding (InterPro:IPR002938); BEST Arabidopsis thaliana protein match is: FAD/NAD(P)-…	-1.273
26.7	'misc.oxidases - copper, flavone etc'	contig2357	AT2G17970.1	NP_179387.1	sp_v3.0_unigene2357	'(at2g17970 : 444.0) 2-oxoglutarate (2OG) and Fe(II)-dependent oxygenase superfamily protein; FUNCTIONS IN: oxidoreductase activity; INVOLVED IN: biological_process unknown; LOCATED IN: cellular_component unknown; EXPRESSED IN: 15 plant structures; EXPRESSED DURING: 7 growth stages; CONTAINS InterPro DOMAIN/s: Oxoglutarate/iron-dependent oxygenase (InterPro:IPR005123); BEST Arabidopsis thaliana p…	0.626
26.7	'misc.oxidases - copper, flavone etc'	contig7762	AT4G38540.1	NP_195566.1	sp_v3.0_unigene7762	'(at4g38540 : 249.0) FAD/NAD(P)-binding oxidoreductase family protein; FUNCTIONS IN: monooxygenase activity; INVOLVED IN: oxidation reduction; EXPRESSED IN: 15 plant structures; EXPRESSED DURING: 9 growth stages; CONTAINS InterPro DOMAIN/s: Monooxygenase, FAD-binding (InterPro:IPR002938); BEST Arabidopsis thaliana protein match is: FAD/NAD(P)-binding oxidoreductase family protein (TAIR:AT5G05320.…	-0.883
26.7	'misc.oxidases - copper, flavone etc'	contig4098	AT2G46740.1	NP_182197.1	sp_v3.0_unigene4098	'(loc_os04g29090.1 : 238.0) no description available & (at2g46740 : 199.0) D-arabinono-1,4-lactone oxidase family protein; FUNCTIONS IN: oxidoreductase activity, D-arabinono-1,4-lactone oxidase activity, FAD binding, catalytic activity; INVOLVED IN: oxidation reduction; LOCATED IN: cell wall; EXPRESSED IN: leaf apex, root; CONTAINS InterPro DOMAIN/s: D-arabinono-1,4-lactone oxidase (InterPro:IPR0…	1.856
26.8	'misc.nitrilases, *nitrile lyases, berberine bridge enzymes, reticuline oxidases, troponine reductases'	contig556	AT1G44820.1	NP_175103.2	sp_v3.0_unigene556	'(at1g44820 : 580.0) Peptidase M20/M25/M40 family protein; FUNCTIONS IN: hydrolase activity, aminoacylase activity; INVOLVED IN: metabolic process, cellular amino acid metabolic process; LOCATED IN: endomembrane system, cytoplasm; EXPRESSED IN: guard cell; CONTAINS InterPro DOMAIN/s: Peptidase M20 (InterPro:IPR002933), N-acyl-L-amino-acid amidohydrolase (InterPro:IPR010159); BEST Arabidopsis thal…	0.652
26.8	'misc.nitrilases, *nitrile lyases, berberine bridge enzymes, reticuline oxidases, troponine reductases'	contig21908	AT1G72970.1	NP_001119417.1	sp_v3.0_unigene21908	'(loc_os06g44540.1 : 235.0) no description available & (at1g72970 : 232.0) Originally identified as a mutation that causes floral organs to fuse together. About 10-20% of mutants also have defects in ovules. Mutants have reduced fertility most likely as because of fusions that pistil emergence. The protein has similarity to the mandelonitrile lyase family of FAD containing oxidoreductases and is …	2.525
26.8	'misc.nitrilases, *nitrile lyases, berberine bridge enzymes, reticuline oxidases, troponine reductases'	contig17992	AT1G72970.1	NP_565050.1	sp_v3.0_unigene17992	'(at1g72970 : 612.0) Originally identified as a mutation that causes floral organs to fuse together. About 10-20% of mutants also have defects in ovules. Mutants have reduced fertility most likely as because of fusions that pistil emergence. The protein has similarity to the mandelonitrile lyase family of FAD containing oxidoreductases and is predicted to be secreted (SignalP).It is expressed in …	-0.99
26.9	misc.glutathione S transferases	contig33798	AT1G59670.1	NP_176176.1	sp_v3.0_unigene33798	'(loc_os10g38501.1 : 148.0) no description available & (at1g10360 : 135.0) Encodes glutathione transferase belonging to the tau class of GSTs. Naming convention according to Wagner et al. (2002).; glutathione S-transferase TAU 18 (GSTU18); CONTAINS InterPro DOMAIN/s: Thioredoxin fold (InterPro:IPR012335), Glutathione S-transferase, C-terminal (InterPro:IPR004046), Glutathione S-transferase, C-ter…	2.943
26.9	misc.glutathione S transferases	contig34944	AT2G30870.1	NP_180644.1	sp_v3.0_unigene34944	'(at2g30870 : 207.0) early dehydration-induced gene ERD13 homologous to tobacco and maize glutathione S-transferases. Encodes glutathione transferase belonging to the phi class of GSTs. Naming convention according to Wagner et al. (2002); glutathione S-transferase PHI 10 (GSTF10); FUNCTIONS IN: glutathione transferase activity, copper ion binding, glutathione binding; INVOLVED IN: response to cad…	1.73
26.9	misc.glutathione S transferases	contig16129	AT2G30860.1	NP_180643.1	sp_v3.0_unigene16129	'(at2g30860 : 204.0) Encodes glutathione transferase belonging to the phi class of GSTs. Naming convention according to Wagner et al. (2002).; glutathione S-transferase PHI 9 (GSTF9); FUNCTIONS IN: glutathione transferase activity, glutathione peroxidase activity, copper ion binding; INVOLVED IN: response to cadmium ion, response to zinc ion, defense response to bacterium, toxin catabolic process…	3.058
26.9	misc.glutathione S transferases	cl300contig1	AT5G02790.1	NP_195899.1	sp_v3.0_unigene49577	'(at5g02790 : 286.0) Glutathione transferase L3 (GSTL3); INVOLVED IN: response to cadmium ion; EXPRESSED IN: 24 plant structures; EXPRESSED DURING: 14 growth stages; CONTAINS InterPro DOMAIN/s: Thioredoxin fold (InterPro:IPR012335), Glutathione S-transferase, C-terminal (InterPro:IPR004046), Glutathione S-transferase, C-terminal-like (InterPro:IPR010987), Glutathione S-transferase/chloride channe…	1.562
26.9	misc.glutathione S transferases	contig32843	AT1G78370.1	NP_177958.1	sp_v3.0_unigene32843	'(at1g78380 : 201.0) Encodes a glutathione transferase that is a member of Tau GST gene family. Expression is induced by drought stress, oxidative stress, and high doses of auxin and cytokinin. naming convention according to Wagner et al. (2002) The expression of this gene is upregulated by herbicide safeners such as benoxacor and fenclorim.; glutathione S-transferase TAU 19 (GSTU19); FUNCTIONS I…	-3.187
26.9	misc.glutathione S transferases	contig12373	AT1G17190.1	NP_173162.1	sp_v3.0_unigene12373	'(p49332|gstxc_tobac : 152.0) Probable glutathione S-transferase parC (EC 2.5.1.18) (Auxin-regulated protein parC) - Nicotiana tabacum (Common tobacco) & (loc_os09g20220.1 : 146.0) no description available & (at1g17190 : 144.0) Encodes glutathione transferase belonging to the tau class of GSTs. Naming convention according to Wagner et al. (2002).; glutathione S-transferase tau 26 (GSTU26); CONTAI…	-1.234
26.9	misc.glutathione S transferases	contig33008	AT1G10370.1	NP_172508.4	sp_v3.0_unigene33008	'(loc_os10g38710.1 : 223.0) no description available & (at1g10370 : 206.0) EARLY-RESPONSIVE TO DEHYDRATION 9 (ERD9); FUNCTIONS IN: glutathione transferase activity; INVOLVED IN: response to water deprivation, response to karrikin, toxin catabolic process; LOCATED IN: chloroplast, cytoplasm; EXPRESSED IN: 21 plant structures; EXPRESSED DURING: 14 growth stages; CONTAINS InterPro DOMAIN/s: Thioredo…	-1.69
26.1	misc.cytochrome P450	contig7337	AT2G46660.1	NP_182189.1	sp_v3.0_unigene7337	'(loc_os08g43390.1 : 562.0) no description available & (at2g46660 : 559.0) member of CYP78A; ""cytochrome P450, family 78, subfamily A, polypeptide 6"" (CYP78A6); FUNCTIONS IN: electron carrier activity, monooxygenase activity, iron ion binding, oxygen binding, heme binding; INVOLVED IN: oxidation reduction; LOCATED IN: endomembrane system; EXPRESSED IN: 13 plant structures; EXPRESSED DURING: C g…	-1.114
26.1	misc.cytochrome P450	contig11255	AT4G36220.1	NP_195345.1	sp_v3.0_unigene11255	'(loc_os09g26940.1 : 414.0) no description available & (o81974|c71d8_soybn : 369.0) Cytochrome P450 71D8 (EC 1.14.-.-) (P450 CP7) - Glycine max (Soybean) & (at4g36220 : 358.0) encodes ferulate 5-hydroxylase (F5H). Involved in lignin biosynthesis.; ferulic acid 5-hydroxylase 1 (FAH1); FUNCTIONS IN: ferulate 5-hydroxylase activity, monooxygenase activity; INVOLVED IN: lignin biosynthetic process, r…	1.228
26.1	misc.cytochrome P450	contig9300	AT2G30770.1	NP_180635.2	sp_v3.0_unigene9300	'(at2g30770 : 386.0) putative cytochrome P450; cytochrome P450, family 71, subfamily A, polypeptide 13 (CYP71A13); CONTAINS InterPro DOMAIN/s: Cytochrome P450 (InterPro:IPR001128), Cytochrome P450, E-class, group I (InterPro:IPR002401), Cytochrome P450, conserved site (InterPro:IPR017972); BEST Arabidopsis thaliana protein match is: cytochrome P450, family 71, subfamily A, polypeptide 12 (TAIR:AT…	3.648
26.1	misc.cytochrome P450	contig14616	AT1G73340.1	NP_177477.3	sp_v3.0_unigene14616	'(at1g73340 : 349.0) Cytochrome P450 superfamily protein; FUNCTIONS IN: electron carrier activity, monooxygenase activity, iron ion binding, oxygen binding, heme binding; EXPRESSED IN: root; CONTAINS InterPro DOMAIN/s: Cytochrome P450 (InterPro:IPR001128), Cytochrome P450, E-class, group IV (InterPro:IPR002403), Cytochrome P450, conserved site (InterPro:IPR017972); BEST Arabidopsis thaliana prote…	-1.064
26.1	misc.cytochrome P450	contig22267	AT3G52970.2	NP_190865.2	sp_v3.0_unigene22267	'(at3g52970 : 405.0) member of CYP76G; ""cytochrome P450, family 76, subfamily G, polypeptide 1"" (CYP76G1); FUNCTIONS IN: electron carrier activity, monooxygenase activity, iron ion binding, oxygen binding, heme binding; INVOLVED IN: oxidation reduction; LOCATED IN: endomembrane system; EXPRESSED IN: stem, root; CONTAINS InterPro DOMAIN/s: Cytochrome P450 (InterPro:IPR001128), Cytochrome P450, E…	2.029
26.1	misc.cytochrome P450	contig37855	AT1G73340.1	NP_177477.3	sp_v3.0_unigene37855	'(at1g73340 : 392.0) Cytochrome P450 superfamily protein; FUNCTIONS IN: electron carrier activity, monooxygenase activity, iron ion binding, oxygen binding, heme binding; EXPRESSED IN: root; CONTAINS InterPro DOMAIN/s: Cytochrome P450 (InterPro:IPR001128), Cytochrome P450, E-class, group IV (InterPro:IPR002403), Cytochrome P450, conserved site (InterPro:IPR017972); BEST Arabidopsis thaliana prote…	-2.098
26.1	misc.cytochrome P450	contig23551	AT4G31940.1	NP_194922.1	sp_v3.0_unigene23551	'(at4g31940 : 364.0) member of CYP82C; ""cytochrome P450, family 82, subfamily C, polypeptide 4"" (CYP82C4); FUNCTIONS IN: electron carrier activity, monooxygenase activity, iron ion binding, oxygen binding, heme binding; INVOLVED IN: oxidation reduction; LOCATED IN: endomembrane system; EXPRESSED IN: root; CONTAINS InterPro DOMAIN/s: Cytochrome P450 (InterPro:IPR001128), Cytochrome P450, E-class…	1.131
26.1	misc.cytochrome P450	contig11463	AT2G45510.1	NP_182075.1	sp_v3.0_unigene11463	'(loc_os10g38110.2 : 139.0) no description available & (at2g45510 : 136.0) member of CYP704A; ""cytochrome P450, family 704, subfamily A, polypeptide 2"" (CYP704A2); FUNCTIONS IN: electron carrier activity, monooxygenase activity, iron ion binding, oxygen binding, heme binding; INVOLVED IN: oxidation reduction; LOCATED IN: endoplasmic reticulum; EXPRESSED IN: callus; CONTAINS InterPro DOMAIN/s: C…	-1.251
26.1	misc.cytochrome P450	allpine_a_c44815	AT4G12310.1	NP_192968.3	sp_v3.0_unigene111136	'(q9sbq9|f3ph_pethy : 169.0) Flavonoid 3'-monooxygenase (EC 1.14.13.21) (Flavonoid 3'-hydroxylase) (Cytochrome P450 75B2) - Petunia hybrida (Petunia) & (at4g12310 : 166.0) member of CYP706A; ""cytochrome P450, family 706, subfamily A, polypeptide 5"" (CYP706A5); FUNCTIONS IN: electron carrier activity, monooxygenase activity, iron ion binding, oxygen binding, heme binding; INVOLVED IN: oxidation …	-0.96
26.1	misc.cytochrome P450	contig13734	AT5G36110.1	NP_198460.1	sp_v3.0_unigene13734	'(at5g36110 : 368.0) member of CYP716A; ""cytochrome P450, family 716, subfamily A, polypeptide 1"" (CYP716A1); FUNCTIONS IN: electron carrier activity, monooxygenase activity, iron ion binding, oxygen binding, heme binding; INVOLVED IN: oxidation reduction; LOCATED IN: endomembrane system; CONTAINS InterPro DOMAIN/s: Cytochrome P450 (InterPro:IPR001128), Cytochrome P450, conserved site (InterPro…	-1.227
26.1	misc.cytochrome P450	contig13473	AT4G31940.1	NP_194922.1	sp_v3.0_unigene13473	'(at4g31940 : 258.0) member of CYP82C; ""cytochrome P450, family 82, subfamily C, polypeptide 4"" (CYP82C4); FUNCTIONS IN: electron carrier activity, monooxygenase activity, iron ion binding, oxygen binding, heme binding; INVOLVED IN: oxidation reduction; LOCATED IN: endomembrane system; EXPRESSED IN: root; CONTAINS InterPro DOMAIN/s: Cytochrome P450 (InterPro:IPR001128), Cytochrome P450, E-class…	0.866
26.1	misc.cytochrome P450	contig12871	AT2G42850.1	NP_181813.1	sp_v3.0_unigene12871	'(loc_os07g33580.1 : 103.0) no description available & (at2g42850 : 102.0) member of CYP718; ""cytochrome P450, family 718"" (CYP718); FUNCTIONS IN: electron carrier activity, monooxygenase activity, iron ion binding, oxygen binding, heme binding; INVOLVED IN: oxidation reduction; LOCATED IN: endomembrane system; CONTAINS InterPro DOMAIN/s: Cytochrome P450 (InterPro:IPR001128), Cytochrome P450, E…	1.3
26.11	misc.alcohol dehydrogenases	contig34832	AT3G03080.1	NP_186958.1	sp_v3.0_unigene34832	'(loc_os12g12470.1 : 278.0) no description available & (at3g03080 : 268.0) Zinc-binding dehydrogenase family protein; FUNCTIONS IN: oxidoreductase activity, binding, zinc ion binding, catalytic activity; INVOLVED IN: oxidation reduction, metabolic process; LOCATED IN: cellular_component unknown; EXPRESSED IN: 8 plant structures; EXPRESSED DURING: L mature pollen stage, M germinated pollen stage, …	-1.313
26.11.1	misc.alcohol dehydrogenases.cinnamyl alcohol dehydrogenase	allpine_a_c9714	AT5G19440.1	NP_197445.1	sp_v3.0_unigene94461	'(at5g19440 : 431.0) similar to Eucalyptus gunnii alcohol dehydrogenase of unknown physiological function (GI:1143445), apple tree, PIR:T16995; NOT a cinnamyl-alcohol dehydrogenase; NAD(P)-binding Rossmann-fold superfamily protein; FUNCTIONS IN: alcohol dehydrogenase (NAD) activity; INVOLVED IN: response to salt stress; LOCATED IN: plasma membrane; EXPRESSED IN: 25 plant structures; EXPRESSED DUR…	1.089
26.12	misc.peroxidases	contig6518	AT4G37530.1	NP_195469.1	sp_v3.0_unigene6518	'(at4g37530 : 414.0) Peroxidase superfamily protein; FUNCTIONS IN: protein binding, peroxidase activity; INVOLVED IN: response to salt stress; LOCATED IN: endomembrane system; EXPRESSED IN: root; CONTAINS InterPro DOMAIN/s: Haem peroxidase (InterPro:IPR010255), Plant peroxidase (InterPro:IPR000823), Peroxidases heam-ligand binding site (InterPro:IPR019793), Haem peroxidase, plant/fungal/bacterial…	2.389
26.12	misc.peroxidases	contig10404	AT5G66390.1	NP_201440.1	sp_v3.0_unigene10404	'(loc_os01g15830.1 : 406.0) no description available & (at5g66390 : 397.0) Peroxidase superfamily protein; FUNCTIONS IN: peroxidase activity, heme binding; INVOLVED IN: response to oxidative stress, oxidation reduction; LOCATED IN: endomembrane system; EXPRESSED IN: leaf apex, hypocotyl, root, flower; EXPRESSED DURING: 4 anthesis, petal differentiation and expansion stage; CONTAINS InterPro DOMAI…	1.752
26.12	misc.peroxidases	contig1309	AT1G71695.1	NP_177313.1	sp_v3.0_unigene1309	'(at1g71695 : 311.0) Peroxidase superfamily protein; FUNCTIONS IN: peroxidase activity, heme binding; INVOLVED IN: response to oxidative stress, oxidation reduction; LOCATED IN: cell wall, vacuole, membrane, plant-type cell wall; EXPRESSED IN: 23 plant structures; EXPRESSED DURING: 13 growth stages; CONTAINS InterPro DOMAIN/s: Haem peroxidase (InterPro:IPR010255), Plant peroxidase (InterPro:IPR00…	3.516
26.12	misc.peroxidases	contig19568	AT4G16270.1	NP_193362.2	sp_v3.0_unigene19568	'(at4g16270 : 263.0) Peroxidase superfamily protein; FUNCTIONS IN: peroxidase activity, heme binding; INVOLVED IN: oxidation reduction, response to oxidative stress; LOCATED IN: endomembrane system; EXPRESSED IN: 9 plant structures; EXPRESSED DURING: F mature embryo stage, petal differentiation and expansion stage, E expanded cotyledon stage, D bilateral stage; CONTAINS InterPro DOMAIN/s: Haem pe…	1.841
26.12	misc.peroxidases	contig37305	AT1G71695.1	NP_177313.1	sp_v3.0_unigene37305	'(at1g71695 : 343.0) Peroxidase superfamily protein; FUNCTIONS IN: peroxidase activity, heme binding; INVOLVED IN: response to oxidative stress, oxidation reduction; LOCATED IN: cell wall, vacuole, membrane, plant-type cell wall; EXPRESSED IN: 23 plant structures; EXPRESSED DURING: 13 growth stages; CONTAINS InterPro DOMAIN/s: Haem peroxidase (InterPro:IPR010255), Plant peroxidase (InterPro:IPR00…	4.89
26.12	misc.peroxidases	contig16524	AT5G05340.1	NP_196153.1	sp_v3.0_unigene16524	'(loc_os04g55740.1 : 389.0) no description available & (p22195|per1_arahy : 387.0) Cationic peroxidase 1 precursor (EC 1.11.1.7) (PNPC1) - Arachis hypogaea (Peanut) & (at5g05340 : 357.0) Peroxidase superfamily protein; FUNCTIONS IN: protein binding, peroxidase activity; INVOLVED IN: response to oxidative stress, oxidation reduction; LOCATED IN: apoplast, cell wall; EXPRESSED IN: 9 plant structure…	-2.34
26.12	misc.peroxidases	contig575	AT1G71695.1	NP_177313.1	sp_v3.0_unigene575	'(at1g71695 : 406.0) Peroxidase superfamily protein; FUNCTIONS IN: peroxidase activity, heme binding; INVOLVED IN: response to oxidative stress, oxidation reduction; LOCATED IN: cell wall, vacuole, membrane, plant-type cell wall; EXPRESSED IN: 23 plant structures; EXPRESSED DURING: 13 growth stages; CONTAINS InterPro DOMAIN/s: Haem peroxidase (InterPro:IPR010255), Plant peroxidase (InterPro:IPR00…	2.947
26.12	misc.peroxidases	allpine_b_c7304	AT4G32320.1	NP_194958.2	sp_v3.0_unigene183817	'(at4g32320 : 142.0) Encodes a cytosolic ascorbate peroxidase APX6. Ascorbate peroxidases are enzymes that scavenge hydrogen peroxide in plant cells. Eight types of APX have been described for Arabidopsis: three cytosolic (APX1, APX2, APX6), two chloroplastic types (stromal sAPX, thylakoid tAPX), and three microsomal (APX3, APX4, APX5) isoforms.; ascorbate peroxidase 6 (APX6); FUNCTIONS IN: L-asc…	-1.688
26.12	misc.peroxidases	f5x2mql01b09t2	AT4G32320.1	NP_194958.2	sp_v3.0_unigene57498	'(loc_os08g41090.1 : 96.3) no description available & (at4g32320 : 85.5) Encodes a cytosolic ascorbate peroxidase APX6. Ascorbate peroxidases are enzymes that scavenge hydrogen peroxide in plant cells. Eight types of APX have been described for Arabidopsis: three cytosolic (APX1, APX2, APX6), two chloroplastic types (stromal sAPX, thylakoid tAPX), and three microsomal (APX3, APX4, APX5) isoforms.…	-0.988
26.13	misc.acid and other phosphatases	contig37861	AT4G29260.1	NP_194655.1	sp_v3.0_unigene37861	'(loc_os06g04790.1 : 213.0) no description available & (at4g29260 : 207.0) HAD superfamily, subfamily IIIB acid phosphatase ; FUNCTIONS IN: acid phosphatase activity; INVOLVED IN: biological_process unknown; LOCATED IN: plasma membrane, vacuole; EXPRESSED IN: 26 plant structures; EXPRESSED DURING: 15 growth stages; CONTAINS InterPro DOMAIN/s: Acid phosphatase (Class B) (InterPro:IPR005519), Veget…	-3.261
26.13	misc.acid and other phosphatases	contig5471	AT1G13900.1	NP_172843.1	sp_v3.0_unigene5471	'(at1g13900 : 710.0) Purple acid phosphatases superfamily protein; FUNCTIONS IN: hydrolase activity, protein serine/threonine phosphatase activity, metal ion binding, acid phosphatase activity; INVOLVED IN: biological_process unknown; LOCATED IN: chloroplast; EXPRESSED IN: 25 plant structures; EXPRESSED DURING: 15 growth stages; CONTAINS InterPro DOMAIN/s: Purple acid phosphatase, N-terminal (Int…	0.656
26.13	misc.acid and other phosphatases	contig17468	AT5G51260.1	NP_199939.1	sp_v3.0_unigene17468	'(at5g51260 : 235.0) HAD superfamily, subfamily IIIB acid phosphatase ; FUNCTIONS IN: acid phosphatase activity; INVOLVED IN: biological_process unknown; LOCATED IN: endomembrane system; EXPRESSED IN: 24 plant structures; EXPRESSED DURING: 15 growth stages; CONTAINS InterPro DOMAIN/s: Acid phosphatase (Class B) (InterPro:IPR005519), Vegetative storage protein/acid phosphatase (InterPro:IPR014403)…	2.961
26.13	misc.acid and other phosphatases	contig20685	AT4G29260.1	NP_194655.1	sp_v3.0_unigene20685	'(at4g29260 : 220.0) HAD superfamily, subfamily IIIB acid phosphatase ; FUNCTIONS IN: acid phosphatase activity; INVOLVED IN: biological_process unknown; LOCATED IN: plasma membrane, vacuole; EXPRESSED IN: 26 plant structures; EXPRESSED DURING: 15 growth stages; CONTAINS InterPro DOMAIN/s: Acid phosphatase (Class B) (InterPro:IPR005519), Vegetative storage protein/acid phosphatase (InterPro:IPR01…	-4.103
26.13	misc.acid and other phosphatases	cl5332contig1	AT5G39400.1	NP_198756.2	sp_v3.0_unigene42585	'(at5g39400 : 442.0) PTEN1; CONTAINS InterPro DOMAIN/s: Protein-tyrosine phosphatase, active site (InterPro:IPR016130), Phosphatase tensin type (InterPro:IPR014019), Dual specificity phosphatase, catalytic domain (InterPro:IPR000340), C2 calcium/lipid-binding domain, CaLB (InterPro:IPR008973), Tensin phosphatase, C2 domain (InterPro:IPR014020); BEST Arabidopsis thaliana protein match is: PTEN 2 (…	0.993
26.14	misc.oxygenases	contig1261	AT4G23340.1	NP_194065.3	sp_v3.0_unigene1261	(at4g23340 : 179.0) 2-oxoglutarate (2OG) and Fe(II)-dependent oxygenase superfamily protein; FUNCTIONS IN: oxidoreductase activity; INVOLVED IN: metabolic process; LOCATED IN: cellular_component unknown; CONTAINS InterPro DOMAIN/s: Oxoglutarate/iron-dependent oxygenase (InterPro:IPR005123); BEST Arabidopsis thaliana protein match is: 2-oxoglutarate (2OG) and Fe(II)-dependent oxygenase superfamily…	1.039
26.14	misc.oxygenases	contig2357	AT2G17970.1	NP_179387.1	sp_v3.0_unigene2357	'(at2g17970 : 444.0) 2-oxoglutarate (2OG) and Fe(II)-dependent oxygenase superfamily protein; FUNCTIONS IN: oxidoreductase activity; INVOLVED IN: biological_process unknown; LOCATED IN: cellular_component unknown; EXPRESSED IN: 15 plant structures; EXPRESSED DURING: 7 growth stages; CONTAINS InterPro DOMAIN/s: Oxoglutarate/iron-dependent oxygenase (InterPro:IPR005123); BEST Arabidopsis thaliana p…	0.626
26.14	misc.oxygenases	gd4ia4404ixioz	AT3G01420.1	NP_186791.1	sp_v3.0_unigene79459	'(at3g01420 : 160.0) Encodes an alpha-dioxygenase involved in protection against oxidative stress and cell death. Induced in response to Salicylic acid and oxidative stress. Independent of NPR1 in induction by salicylic acid.; DOX1; FUNCTIONS IN: lipoxygenase activity; INVOLVED IN: in 6 processes; LOCATED IN: endomembrane system; EXPRESSED IN: 9 plant structures; EXPRESSED DURING: 4 anthesis; CON…	2.233
26.14	misc.oxygenases	contig10734	AT3G01420.1	NP_186791.1	sp_v3.0_unigene10734	'(at3g01420 : 112.0) Encodes an alpha-dioxygenase involved in protection against oxidative stress and cell death. Induced in response to Salicylic acid and oxidative stress. Independent of NPR1 in induction by salicylic acid.; DOX1; FUNCTIONS IN: lipoxygenase activity; INVOLVED IN: in 6 processes; LOCATED IN: endomembrane system; EXPRESSED IN: 9 plant structures; EXPRESSED DURING: 4 anthesis; CON…	1.419
26.16	misc.myrosinases-lectin-jacalin	contig6389	AT2G44480.1	NP_181976.1	sp_v3.0_unigene6389	'(loc_os04g39900.1 : 407.0) no description available & (at2g44480 : 373.0) beta glucosidase 17 (BGLU17); FUNCTIONS IN: cation binding, hydrolase activity, hydrolyzing O-glycosyl compounds, catalytic activity; INVOLVED IN: carbohydrate metabolic process; EXPRESSED IN: stem, hypocotyl, sepal, male gametophyte, root; EXPRESSED DURING: 4 anthesis; CONTAINS InterPro DOMAIN/s: Glycoside hydrolase, fami…	-1.057
26.17	misc.dynamin	contig5786	AT3G19720.1	NP_188606.2	sp_v3.0_unigene5786	'(at3g19720 : 862.0) Encodes a novel chloroplast division protein. Mutants of exhibit defects in chloroplast constriction, have enlarged, dumbbell-shaped chloroplasts. The ARC5 gene product shares similarity with the dynamin family of GTPases, which mediate endocytosis, mitochondrial division, and other organellar fission and fusion events in eukaryotes. Phylogenetic analysis showed that ARC5 is …	-1.347
26.17	misc.dynamin	contig12682	AT1G60500.1	NP_176252.1	sp_v3.0_unigene12682	'(at1g60500 : 181.0) Dynamin related protein 4C (DRP4C); FUNCTIONS IN: GTP binding, GTPase activity; INVOLVED IN: biological_process unknown; LOCATED IN: cellular_component unknown; EXPRESSED IN: egg cell; CONTAINS InterPro DOMAIN/s: Dynamin GTPase effector (InterPro:IPR003130), Dynamin, GTPase domain (InterPro:IPR001401), GTPase effector domain, GED (InterPro:IPR020850), Dynamin central region (…	-1.071
26.19	misc.plastocyanin-like	contig32345	AT3G60270.1	NP_191586.1	sp_v3.0_unigene32345	'(loc_os02g43660.1 : 137.0) no description available & (at3g60270 : 120.0) Cupredoxin superfamily protein; FUNCTIONS IN: electron carrier activity, copper ion binding; LOCATED IN: anchored to membrane; CONTAINS InterPro DOMAIN/s: Plastocyanin-like (InterPro:IPR003245), Cupredoxin (InterPro:IPR008972); BEST Arabidopsis thaliana protein match is: uclacyanin 2 (TAIR:AT2G44790.1); Has 2285 Blast hits…	-1.615
26.19	misc.plastocyanin-like	contig18192	AT3G20570.1	NP_566665.1	sp_v3.0_unigene18192	'(loc_os06g46740.1 : 130.0) no description available & (at3g20570 : 129.0) early nodulin-like protein 9 (ENODL9); FUNCTIONS IN: electron carrier activity, copper ion binding; LOCATED IN: anchored to membrane; EXPRESSED IN: 22 plant structures; EXPRESSED DURING: 13 growth stages; CONTAINS InterPro DOMAIN/s: Plastocyanin-like (InterPro:IPR003245), Cupredoxin (InterPro:IPR008972); BEST Arabidopsis t…	-1.625
26.19	misc.plastocyanin-like	contig18698	AT5G15350.1	NP_197039.1	sp_v3.0_unigene18698	'(loc_os09g38540.1 : 132.0) no description available & (at5g15350 : 117.0) early nodulin-like protein 17 (ENODL17); FUNCTIONS IN: electron carrier activity, copper ion binding; LOCATED IN: anchored to plasma membrane, plasma membrane, vacuole, anchored to membrane; EXPRESSED IN: 24 plant structures; EXPRESSED DURING: 13 growth stages; CONTAINS InterPro DOMAIN/s: Plastocyanin-like (InterPro:IPR003…	-1.134
26.19	misc.plastocyanin-like	contig11698	AT5G15350.1	NP_197039.1	sp_v3.0_unigene11698	'(loc_os09g38540.1 : 131.0) no description available & (at5g15350 : 122.0) early nodulin-like protein 17 (ENODL17); FUNCTIONS IN: electron carrier activity, copper ion binding; LOCATED IN: anchored to plasma membrane, plasma membrane, vacuole, anchored to membrane; EXPRESSED IN: 24 plant structures; EXPRESSED DURING: 13 growth stages; CONTAINS InterPro DOMAIN/s: Plastocyanin-like (InterPro:IPR003…	-1.44
26.21	misc.protease inhibitor/seed storage/lipid transfer protein (LTP) family protein	contig18573	AT2G48130.1	NP_566126.1	sp_v3.0_unigene18573	'(loc_os07g07790.1 : 103.0) no description available & (at2g48130 : 89.7) Bifunctional inhibitor/lipid-transfer protein/seed storage 2S albumin superfamily protein; FUNCTIONS IN: lipid binding; INVOLVED IN: lipid transport; LOCATED IN: anchored to membrane; EXPRESSED IN: hypocotyl, root, flower; EXPRESSED DURING: petal differentiation and expansion stage; CONTAINS InterPro DOMAIN/s: Bifunctional …	-1.882
26.21	misc.protease inhibitor/seed storage/lipid transfer protein (LTP) family protein	contig34422	AT2G37870.1	NP_565872.1	sp_v3.0_unigene34422	'(at2g37870 : 125.0) Bifunctional inhibitor/lipid-transfer protein/seed storage 2S albumin superfamily protein; FUNCTIONS IN: lipid binding; INVOLVED IN: lipid transport; LOCATED IN: endomembrane system; EXPRESSED IN: 11 plant structures; EXPRESSED DURING: LP.06 six leaves visible, LP.04 four leaves visible, 4 anthesis, C globular stage, petal differentiation and expansion stage; CONTAINS InterPr…	-1.66
26.22	misc.short chain dehydrogenase/reductase (SDR)	contig9833	AT1G63380.1	NP_176527.4	sp_v3.0_unigene9833	'(loc_os08g39960.1 : 275.0) no description available & (at1g63380 : 256.0) NAD(P)-binding Rossmann-fold superfamily protein; FUNCTIONS IN: oxidoreductase activity, binding, catalytic activity; INVOLVED IN: oxidation reduction, metabolic process; LOCATED IN: cellular_component unknown; CONTAINS InterPro DOMAIN/s: Short-chain dehydrogenase/reductase, conserved site (InterPro:IPR020904), NAD(P)-bind…	-0.739
26.22	misc.short chain dehydrogenase/reductase (SDR)	contig13010	AT5G04900.1	NP_568145.1	sp_v3.0_unigene13010	'(loc_os03g45194.1 : 201.0) no description available & (at5g04900 : 198.0) Encodes a chlorophyll b reducatase involved in the degradation of chlorophyll b and LHCII (light harvesting complex II).; NYC1-like (NOL); FUNCTIONS IN: oxidoreductase activity, chlorophyll(ide) b reductase activity; INVOLVED IN: chlorophyll catabolic process, PSII associated light-harvesting complex II catabolic process; …	-0.873
26.24	misc.GCN5-related N-acetyltransferase	contig8151	AT1G32070.2	NP_001077641.1	sp_v3.0_unigene8151	'(at1g32070 : 258.0) Encodes a nuclear acetyltransferase (NSI)that interacts with the geminivirus movement protein NSP. This interaction is required for viral infection and systemic spread. Acetylates the viral coat protein (CP) in vitro, but not NSP. NSP inhibits NSI activity in vitro. NSI is highly transcribed in phloem and in xylem parenchyma cells, and in the apical meristem and guard cells, …	-1.319
26.24	misc.GCN5-related N-acetyltransferase	contig30524	AT5G11340.1	NP_196695.1	sp_v3.0_unigene30524	'(at5g11340 : 244.0) Acyl-CoA N-acyltransferases (NAT) superfamily protein; FUNCTIONS IN: N-acetyltransferase activity; INVOLVED IN: metabolic process; LOCATED IN: cellular_component unknown; EXPRESSED IN: 23 plant structures; EXPRESSED DURING: 15 growth stages; CONTAINS InterPro DOMAIN/s: GCN5-related N-acetyltransferase, C-terminal (InterPro:IPR022610), GCN5-related N-acetyltransferase (InterPr…	0.635
26.24	misc.GCN5-related N-acetyltransferase	contig10513	AT4G19985.1	NP_567592.1	sp_v3.0_unigene10513	'(loc_os05g44020.1 : 102.0) no description available & (at4g19985 : 95.5) Acyl-CoA N-acyltransferases (NAT) superfamily protein; FUNCTIONS IN: N-acetyltransferase activity; INVOLVED IN: N-terminal protein myristoylation, metabolic process; EXPRESSED IN: 23 plant structures; EXPRESSED DURING: 15 growth stages; CONTAINS InterPro DOMAIN/s: GCN5-related N-acetyltransferase, C-terminal (InterPro:IPR02…	-1.176
26.24	misc.GCN5-related N-acetyltransferase	contig29695	AT5G15770.1	NP_197081.1	sp_v3.0_unigene29695	'(at5g15770 : 181.0) Encodes a putative glucose-6-phosphate acetyltransferase involved in UDP-N-acetylglucosamine biosynthesis.; glucose-6-phosphate acetyltransferase 1 (GNA1); FUNCTIONS IN: glucosamine 6-phosphate N-acetyltransferase activity, N-acetyltransferase activity; INVOLVED IN: metabolic process; LOCATED IN: cellular_component unknown; EXPRESSED IN: 22 plant structures; EXPRESSED DURING:…	0.758
26.24	misc.GCN5-related N-acetyltransferase	f51tw9002fgpez	AT1G72030.1	NP_177348.1	sp_v3.0_unigene53499	'(at1g72030 : 95.5) Acyl-CoA N-acyltransferases (NAT) superfamily protein; FUNCTIONS IN: N-acetyltransferase activity; INVOLVED IN: metabolic process; EXPRESSED IN: 22 plant structures; EXPRESSED DURING: 13 growth stages; CONTAINS InterPro DOMAIN/s: GCN5-related N-acetyltransferase, C-terminal (InterPro:IPR022610), GCN5-related N-acetyltransferase (InterPro:IPR000182), Acyl-CoA N-acyltransferase …	-0.81
26.24	misc.GCN5-related N-acetyltransferase	contig8668	AT2G22910.1	NP_179875.2	sp_v3.0_unigene8668	'(loc_os07g39690.1 : 106.0) no description available & (at2g22910 : 105.0) N-acetyl-l-glutamate synthase 1 (NAGS1); FUNCTIONS IN: acetyl-CoA:L-glutamate N-acetyltransferase activity, N-acetyltransferase activity; INVOLVED IN: cellular amino acid biosynthetic process, arginine biosynthetic process, metabolic process; LOCATED IN: cytoplasm; EXPRESSED IN: 23 plant structures; EXPRESSED DURING: 13 gr…	-1.591
26.24	misc.GCN5-related N-acetyltransferase	contig12297	AT1G72030.1	NP_177348.1	sp_v3.0_unigene12297	'(at1g72030 : 142.0) Acyl-CoA N-acyltransferases (NAT) superfamily protein; FUNCTIONS IN: N-acetyltransferase activity; INVOLVED IN: metabolic process; EXPRESSED IN: 22 plant structures; EXPRESSED DURING: 13 growth stages; CONTAINS InterPro DOMAIN/s: GCN5-related N-acetyltransferase, C-terminal (InterPro:IPR022610), GCN5-related N-acetyltransferase (InterPro:IPR000182), Acyl-CoA N-acyltransferase…	-0.9
26.24	misc.GCN5-related N-acetyltransferase	contig28303	AT4G28030.1	NP_001031734.1	sp_v3.0_unigene28303	(at4g28030 : 161.0) Acyl-CoA N-acyltransferases (NAT) superfamily protein; FUNCTIONS IN: N-acetyltransferase activity; INVOLVED IN: metabolic process; LOCATED IN: chloroplast; EXPRESSED IN: 22 plant structures; EXPRESSED DURING: 13 growth stages; CONTAINS InterPro DOMAIN/s: Acyl-CoA N-acyltransferase (InterPro:IPR016181); BEST Arabidopsis thaliana protein match is: Acyl-CoA N-acyltransferases (NA…	-0.944
26.24	misc.GCN5-related N-acetyltransferase	gg46a6u02jupzr	AT2G41450.1	NP_001118498.1	sp_v3.0_unigene72577	'(loc_os05g31254.1 : 95.1) no description available & (at2g41450 : 84.3) N-acetyltransferases;N-acetyltransferases; FUNCTIONS IN: N-acetyltransferase activity; INVOLVED IN: metabolic process; LOCATED IN: intracellular; EXPRESSED IN: synergid; CONTAINS InterPro DOMAIN/s: GCN5-related N-acetyltransferase, C-terminal (InterPro:IPR022610), GCN5-related N-acetyltransferase (InterPro:IPR000182), Acyl-C…	0.827
26.27	misc.calcineurin-like phosphoesterase family protein	contig34236	AT1G53710.1	NP_175775.2	sp_v3.0_unigene34236	'(loc_os03g27950.1 : 536.0) no description available & (at1g53710 : 487.0) Calcineurin-like metallo-phosphoesterase superfamily protein; FUNCTIONS IN: hydrolase activity, protein serine/threonine phosphatase activity; INVOLVED IN: biological_process unknown; LOCATED IN: endomembrane system; EXPRESSED IN: 21 plant structures; EXPRESSED DURING: 13 growth stages; CONTAINS InterPro DOMAIN/s: Metallop…	0.694
26.28	misc.GDSL-motif lipase	contig34075	AT5G22810.1	NP_197672.1	sp_v3.0_unigene34075	'(at5g22810 : 408.0) GDSL-like Lipase/Acylhydrolase superfamily protein; FUNCTIONS IN: lipase activity, hydrolase activity, acting on ester bonds, carboxylesterase activity; INVOLVED IN: lipid metabolic process; LOCATED IN: endomembrane system; CONTAINS InterPro DOMAIN/s: Lipase, GDSL (InterPro:IPR001087); BEST Arabidopsis thaliana protein match is: GDSL-like Lipase/Acylhydrolase family protein (…	-2.011
26.28	misc.GDSL-motif lipase	contig18494	AT5G33370.1	NP_198322.1	sp_v3.0_unigene18494	'(loc_os10g32580.1 : 374.0) no description available & (at5g33370 : 367.0) GDSL-like Lipase/Acylhydrolase superfamily protein; FUNCTIONS IN: hydrolase activity, acting on ester bonds, carboxylesterase activity; INVOLVED IN: lipid metabolic process; LOCATED IN: endomembrane system; EXPRESSED IN: 15 plant structures; EXPRESSED DURING: 7 growth stages; CONTAINS InterPro DOMAIN/s: Lipase, GDSL (Inter…	-2.855
26.28	misc.GDSL-motif lipase	contig10771	AT3G09930.1	NP_187604.1	sp_v3.0_unigene10771	'(at5g03610 : 256.0) GDSL-like Lipase/Acylhydrolase superfamily protein; FUNCTIONS IN: hydrolase activity, acting on ester bonds, carboxylesterase activity; INVOLVED IN: lipid metabolic process; LOCATED IN: endomembrane system; EXPRESSED IN: 22 plant structures; EXPRESSED DURING: 13 growth stages; CONTAINS InterPro DOMAIN/s: Lipase, GDSL (InterPro:IPR001087); BEST Arabidopsis thaliana protein mat…	-2.244
26.28	misc.GDSL-motif lipase	contig22941	AT1G56670.1	NP_176059.1	sp_v3.0_unigene22941	'(loc_os05g33270.1 : 211.0) no description available & (at1g56670 : 188.0) GDSL-like Lipase/Acylhydrolase superfamily protein; FUNCTIONS IN: hydrolase activity, acting on ester bonds, carboxylesterase activity; INVOLVED IN: lipid metabolic process; LOCATED IN: endomembrane system; EXPRESSED IN: 10 plant structures; EXPRESSED DURING: 6 growth stages; CONTAINS InterPro DOMAIN/s: Lipase, GDSL (Inter…	-1.253
26.28	misc.GDSL-motif lipase	contig10274	AT5G62930.1	NP_201098.1	sp_v3.0_unigene10274	'(loc_os10g33690.1 : 349.0) no description available & (at5g62930 : 335.0) SGNH hydrolase-type esterase superfamily protein; FUNCTIONS IN: hydrolase activity, hydrolase activity, acting on ester bonds, carboxylesterase activity; INVOLVED IN: lipid metabolic process; LOCATED IN: cellular_component unknown; EXPRESSED IN: 23 plant structures; EXPRESSED DURING: 14 growth stages; CONTAINS InterPro DOM…	-0.779
26.3	misc. other Ferredoxins and Rieske domain	contig30575	AT1G32550.2	NP_174533.1	sp_v3.0_unigene30575	'(at1g32550 : 233.0) Encodes FdC1, a ferredoxin protein capable of alternative electron partitioning. FdC1 level increases in conditions of acceptor limitation at PSI.; 2Fe-2S ferredoxin-like superfamily protein; FUNCTIONS IN: electron carrier activity, iron-sulfur cluster binding; EXPRESSED IN: 22 plant structures; EXPRESSED DURING: 13 growth stages; CONTAINS InterPro DOMAIN/s: Ferredoxin (Inter…	-0.609
RNA
BinCode	BinName	id	GeneName	TopHit	SustPine3	description	Mean
27.1	RNA.processing	contig8861	AT5G53180.1	NP_200130.1	sp_v3.0_unigene8861	'(at5g53180 : 575.0) Encodes one of the two polypyrimidine tract-binding (PTB) protein homologs in the Arabidopsis genome. Double mutants have defects in pollen germination.; polypyrimidine tract-binding protein 2 (PTB2); FUNCTIONS IN: RNA binding, nucleotide binding, nucleic acid binding; INVOLVED IN: pollen germination, regulation of RNA splicing, regulation of translation; LOCATED IN: nucleus,…	0.876
27.1	RNA.processing	contig20175	AT2G43810.1	NP_001078052.1	sp_v3.0_unigene20175	'(loc_os02g30624.2 : 166.0) no description available & (at2g43810 : 151.0) Small nuclear ribonucleoprotein family protein; CONTAINS InterPro DOMAIN/s: Like-Sm ribonucleoprotein (LSM) domain (InterPro:IPR001163), Like-Sm ribonucleoprotein (LSM) domain, eukaryotic/archaea-type (InterPro:IPR006649), Like-Sm ribonucleoprotein (LSM)-related domain (InterPro:IPR010920); BEST Arabidopsis thaliana protei…	0.795
27.1	RNA.processing	contig4000	AT1G01860.1	NP_171690.1	sp_v3.0_unigene4000	'(at1g01860 : 380.0) dimethyladenosine transferase; PALEFACE 1 (PFC1); FUNCTIONS IN: mRNA (2'-O-methyladenosine-N6-)-methyltransferase activity; INVOLVED IN: response to cold; LOCATED IN: chloroplast; EXPRESSED IN: 22 plant structures; EXPRESSED DURING: 13 growth stages; CONTAINS InterPro DOMAIN/s: Ribosomal RNA adenine methylase transferase, N-terminal (InterPro:IPR020598), Ribosomal RNA adenine…	-0.628
27.1	RNA.processing	contig34256	AT2G33320.1	NP_180890.1	sp_v3.0_unigene34256	'(at2g33320 : 104.0) Calcium-dependent lipid-binding (CaLB domain) family protein; CONTAINS InterPro DOMAIN/s: C2 calcium/lipid-binding domain, CaLB (InterPro:IPR008973), C2 calcium-dependent membrane targeting (InterPro:IPR000008); BEST Arabidopsis thaliana protein match is: Calcium-dependent lipid-binding (CaLB domain) family protein (TAIR:AT1G04540.1); Has 1158 Blast hits to 704 proteins in 12…	-1.248
27.1	RNA.processing	contig16732	AT3G17040.1	NP_001189914.1	sp_v3.0_unigene16732	'(loc_os03g19560.2 : 83.6) no description available & (at3g17040 : 80.5) It is a RNA tetratricopeptide repeat-containing protein required for normal processing of transcripts from the polycistronic chloroplast psbB-psbT-psbH-petB-petD operon coding for proteins of the photosystem II and cytochrome b6/f complexes. Localizes to the chloroplast membrane. Involved in regulating plastidial gene expres…	-0.734
27.1	RNA.processing	contig12672	AT3G13300.1	NP_850576.1	sp_v3.0_unigene12672	'(at3g13300 : 89.4) Encodes VCS (VARICOSE). Involved in mRNA decapping. VCS forms a mRNA decapping complex with DCP1 (At1g08370) and DCP2 (At5g13570). Unlike DCP2, VCS itself does not have mRNA decapping activity in vitro. DCP1, DCP2 and VCS colocalize in cytoplasmic loci, which are putative Arabidopsis mRNA processing bodies. Null mutants of DCP1, DCP2, and VCS accumulate capped mRNAs with a red…	1.245
27.1.1	RNA.processing.splicing	contig34094	AT1G27650.1	NP_174086.1	sp_v3.0_unigene34094	'(at1g27650 : 307.0) U2 auxiliary factor small subunit. The atU2AF35a protein and its homolog, atU2AF35b, contain most of the conserved domains of hsU2AF35, including the psiRRM, one RS domain, two zinc fingers, and the two regions for interacting with U2AF large subunit. Both proteins lack the stretch of glycines present in human U2AF35. The sequences are overall 83% identical, and each Arabidop…	0.651
27.1.1	RNA.processing.splicing	contig1932	AT3G11960.1	NP_187802.2	sp_v3.0_unigene1932	'(at3g11960 : 487.0) Cleavage and polyadenylation specificity factor (CPSF) A subunit protein; FUNCTIONS IN: nucleic acid binding; INVOLVED IN: biological_process unknown; LOCATED IN: nucleus, chloroplast; EXPRESSED IN: 23 plant structures; EXPRESSED DURING: 13 growth stages; CONTAINS InterPro DOMAIN/s: Cleavage/polyadenylation specificity factor, A subunit, C-terminal (InterPro:IPR004871); BEST …	0.681
27.1.2	RNA.processing.RNA helicase	contig403	AT2G42520.1	NP_181780.1	sp_v3.0_unigene403	'(loc_os07g10250.1 : 367.0) no description available & (at2g42520 : 352.0) P-loop containing nucleoside triphosphate hydrolases superfamily protein; FUNCTIONS IN: helicase activity, nucleic acid binding, ATP binding, ATP-dependent helicase activity; LOCATED IN: peroxisome; EXPRESSED IN: 24 plant structures; EXPRESSED DURING: 15 growth stages; CONTAINS InterPro DOMAIN/s: RNA helicase, DEAD-box typ…	0.68
27.1.3.6	RNA.processing.3' end processing.CPSF30	cl6386contig1	AT1G30460.1	NP_001077629.1	sp_v3.0_unigene46352	'(at1g30460 : 241.0) Encodes AtCPSF30, the 30-KDa subunit of cleavage and polyadenylation specificity factor. AtCPSF30 is a probable processing endonuclease. Nucleus-localized RNA binding protein capable of interacting with itself and with calmodulin. Its RNA-binding activity is inhibited by calmodulin in a calcium-dependent fashion.; cleavage and polyadenylation specificity factor 30 (CPSF30); C…	0.833
27.1.3.7	RNA.processing.3' end processing.Fip1	contig7117	AT5G58040.1	NP_200612.2	sp_v3.0_unigene7117	'(at5g58040 : 222.0) Encodes a subunit of the polyadenylation apparatus that interacts with and stimulates the activity of poly(A) polymerase. Additionally , it interacts with several polyadenylation factor subunits and is an RNA-binding protein. It is suggested that this protein coordinates a number of polyadenylation factor subunits with PAP and with RNA.; homolog of yeast FIP1 [V] (FIP1[V]); F…	0.567
27.1.19	RNA.processing.ribonucleases	contig20457	AT4G37510.1	NP_195467.1	sp_v3.0_unigene20457	'(at4g37510 : 640.0) Ribonuclease III family protein; FUNCTIONS IN: RNA binding, ribonuclease III activity; INVOLVED IN: RNA processing; LOCATED IN: chloroplast; EXPRESSED IN: 22 plant structures; EXPRESSED DURING: 13 growth stages; CONTAINS InterPro DOMAIN/s: Ribonuclease III (InterPro:IPR000999); BEST Arabidopsis thaliana protein match is: unknown protein (TAIR:AT2G48121.2); Has 794 Blast hits …	-0.958
27.1.19	RNA.processing.ribonucleases	contig28410	AT2G02990.1	NP_178399.1	sp_v3.0_unigene28410	'(at2g02990 : 264.0) member of the ribonuclease T2 family, responds to inorganic phosphate starvation, and inhibits production of anthocyanin. Also involved in wound-induced signaling independent of jasmonic acid.; ribonuclease 1 (RNS1); FUNCTIONS IN: ribonuclease activity, endoribonuclease activity; INVOLVED IN: cellular response to phosphate starvation, aging, response to wounding, anthocyanin …	0.675
27.1.19	RNA.processing.ribonucleases	contig12124	AT1G74700.1	NP_177608.2	sp_v3.0_unigene12124	(at1g74700 : 409.0) Encodes a protein with RNAse Z activity suggesting a role in tRNA processing.; tRNAse Z1 (TRZ1); BEST Arabidopsis thaliana protein match is: Metallo-hydrolase/oxidoreductase superfamily protein (TAIR:AT2G04530.1); Has 2024 Blast hits to 2024 proteins in 946 species: Archae - 244; Bacteria - 1574; Metazoa - 35; Fungi - 17; Plants - 82; Viruses - 0; Other Eukaryotes - 72 (source…	-1.145
27.2	RNA.transcription	contig29654	AT1G61700.1	NP_176363.1	sp_v3.0_unigene29654	'(loc_os11g08940.1 : 145.0) no description available & (at1g61700 : 140.0) Protein of unknown function that is homologous to the At1g11475 locus that encodes a non-catalytic subunit common to nuclear DNA-dependent RNA polymerases II, IV and V. Homologous to budding yeast RPB10.; RNA polymerases N / 8 kDa subunit; FUNCTIONS IN: DNA-directed RNA polymerase activity, DNA binding, zinc ion binding; I…	0.623
27.2	RNA.transcription	contig2815	AT4G35800.1	NP_195305.2	sp_v3.0_unigene2815	'(loc_os05g05860.1 : 1664.0) no description available & (at4g35800 : 1654.0) Encodes the unique largest subunit of nuclear DNA-dependent RNA polymerase II; the ortholog of budding yeast RPB1 and a homolog of the E. coli RNA polymerase beta prime subunit.; RNA polymerase II large subunit (NRPB1); FUNCTIONS IN: DNA-directed RNA polymerase activity, DNA binding; INVOLVED IN: transcription, transcrip…	0.886
27.2	RNA.transcription	contig13891	AT4G13670.1	NP_193103.2	sp_v3.0_unigene13891	'(at4g13670 : 112.0) plastid transcriptionally active 5 (PTAC5); FUNCTIONS IN: unfolded protein binding, heat shock protein binding; INVOLVED IN: protein folding, metabolic process; LOCATED IN: plastid chromosome, chloroplast thylakoid membrane, chloroplast, nucleoid, chloroplast envelope; EXPRESSED IN: 21 plant structures; EXPRESSED DURING: 13 growth stages; CONTAINS InterPro DOMAIN/s: Peptidogl…	-1.154
27.2	RNA.transcription	cl7581contig1	AT3G23780.1	NP_001189957.1	sp_v3.0_unigene46411	'(at3g23780 : 110.0) This gene encodes the second largest, catalytic subunit of the nuclear DNA-dependent RNA polymerase IV (aka RNA polymerase D). The NRPD2 protein is found at nuclear foci that overlap or are adjacent to chromocentromeres but are not fully coincident with chromocentromeres. The loss of NRPD2 leads to the loss of cytosine methylation at pericentromeric 5S genes and AtSN1 retroel…	0.794
27.3	RNA.regulation of transcription	contig7017	AT5G62090.1	NP_851245.1	sp_v3.0_unigene7017	(at5g62090 : 448.0) SEUSS-like 2 (SLK2); BEST Arabidopsis thaliana protein match is: SEUSS-like 1 (TAIR:AT4G25520.1); Has 38958 Blast hits to 16422 proteins in 905 species: Archae - 6; Bacteria - 1880; Metazoa - 14538; Fungi - 4050; Plants - 2632; Viruses - 363; Other Eukaryotes - 15489 (source: NCBI BLink). & (loc_os11g10070.1 : 404.0) no description available & (reliability: 842.0) & (original …	0.604
27.3	RNA.regulation of transcription	contig4007	AT2G33540.1	NP_180912.2	sp_v3.0_unigene4007	'(loc_os11g31890.1 : 449.0) no description available & (at2g33540 : 425.0) C-terminal domain phosphatase-like 3 (CPL3); FUNCTIONS IN: phosphoprotein phosphatase activity, CTD phosphatase activity; INVOLVED IN: response to salt stress; LOCATED IN: nucleus; EXPRESSED IN: 22 plant structures; EXPRESSED DURING: 12 growth stages; CONTAINS InterPro DOMAIN/s: FCP1-like phosphatase, phosphatase domain (I…	0.615
27.3.3	'RNA.regulation of transcription.AP2/EREBP, APETALA2/Ethylene-responsive element binding protein family'	contig34155	AT1G68840.1	NP_001185352.1	sp_v3.0_unigene34155	'(at1g68840 : 297.0) Rav2 is part of a complex that has been named `regulator of the (H+)-ATPase of the vacuolar and endosomal membranes' (RAVE); related to ABI3/VP1 2 (RAV2); FUNCTIONS IN: transcription repressor activity, DNA binding, sequence-specific DNA binding transcription factor activity; INVOLVED IN: regulation of transcription, DNA-dependent; LOCATED IN: chloroplast; EXPRESSED IN: 11 pl…	-1.197
27.3.3	'RNA.regulation of transcription.AP2/EREBP, APETALA2/Ethylene-responsive element binding protein family'	contig22238	AT4G36920.1	NP_001190938.1	sp_v3.0_unigene22238	'(loc_os05g03040.1 : 107.0) no description available & (at4g36920 : 106.0) Encodes a floral homeotic gene, a member of the AP2/EREBP (ethylene responsive element binding protein) class of transcription factors and is involved in the specification of floral organ identity, establishment of floral meristem identity, suppression of floral meristem indeterminancy, and development of the ovule and see…	-1.356
27.3.5	RNA.regulation of transcription.ARR	contig6723	AT1G59940.1	NP_176202.1	sp_v3.0_unigene6723	'(at1g59940 : 157.0) Type A response regulator highly similar to bacterial two-component response regulators. Rapidly induced by cytokinin. Involved in red-light signaling. Acts redundantly with ARR3 in the control of circadian period in a cytokinin-independent manner.; response regulator 3 (ARR3); CONTAINS InterPro DOMAIN/s: CheY-like (InterPro:IPR011006), Signal transduction response regulator,…	-1.404
27.3.6	'RNA.regulation of transcription.bHLH,Basic Helix-Loop-Helix family'	contig12060	AT3G24140.1	NP_189056.2	sp_v3.0_unigene12060	'(loc_os09g29360.1 : 206.0) no description available & (at3g24140 : 201.0) Encodes a basic helix-loop-helix transcription factor whose activity is required to promote differentiation of stomatal guard cells and to halt proliferative divisions in their immediate precursors. Both transcript and protein are expressed in and are required for halting divisions at the end of the stomatal lineage. It al…	-0.866
27.3.6	'RNA.regulation of transcription.bHLH,Basic Helix-Loop-Helix family'	contig11682	AT2G16910.1	NP_179283.2	sp_v3.0_unigene11682	'(at2g16910 : 105.0) Encodes a basic helix-loop helix transcription factor involved in tapetal cell development. Loss of function mutations are male sterile. AMS binds to a region termed the E box of target gene promoters.; ABORTED MICROSPORES (AMS); FUNCTIONS IN: DNA binding, sequence-specific DNA binding transcription factor activity; INVOLVED IN: tapetal layer development, regulation of transc…	0.692
27.3.7	'RNA.regulation of transcription.C2C2(Zn) CO-like, Constans-like zinc finger family'	contig11905	AT5G54470.1	NP_200258.2	sp_v3.0_unigene11905	'(at5g54470 : 87.8) B-box type zinc finger family protein; FUNCTIONS IN: sequence-specific DNA binding transcription factor activity, zinc ion binding; INVOLVED IN: response to cold, regulation of transcription; LOCATED IN: intracellular; EXPRESSED IN: 11 plant structures; EXPRESSED DURING: 4 anthesis, F mature embryo stage, petal differentiation and expansion stage, E expanded cotyledon stage, D…	-1.614
27.3.11	RNA.regulation of transcription.C2H2 zinc finger family	contig7052	AT1G68130.1	NP_176980.1	sp_v3.0_unigene7052	(at1g68130 : 272.0) indeterminate(ID)-domain 14 (IDD14); BEST Arabidopsis thaliana protein match is: indeterminate(ID)-domain 16 (TAIR:AT1G25250.1); Has 5936 Blast hits to 4695 proteins in 166 species: Archae - 1; Bacteria - 0; Metazoa - 4962; Fungi - 104; Plants - 720; Viruses - 0; Other Eukaryotes - 149 (source: NCBI BLink). & (loc_os09g27650.1 : 259.0) no description available & (reliability: …	-1.157
27.3.11	RNA.regulation of transcription.C2H2 zinc finger family	contig7017	AT5G62090.1	NP_851245.1	sp_v3.0_unigene7017	(at5g62090 : 448.0) SEUSS-like 2 (SLK2); BEST Arabidopsis thaliana protein match is: SEUSS-like 1 (TAIR:AT4G25520.1); Has 38958 Blast hits to 16422 proteins in 905 species: Archae - 6; Bacteria - 1880; Metazoa - 14538; Fungi - 4050; Plants - 2632; Viruses - 363; Other Eukaryotes - 15489 (source: NCBI BLink). & (loc_os11g10070.1 : 404.0) no description available & (reliability: 808.0) & (original …	0.604
27.3.11	RNA.regulation of transcription.C2H2 zinc finger family	contig3682	AT1G02040.1	NP_171706.1	sp_v3.0_unigene3682	'(loc_os02g44120.1 : 151.0) no description available & (at1g02040 : 110.0) C2H2-type zinc finger family protein; FUNCTIONS IN: sequence-specific DNA binding transcription factor activity, zinc ion binding, nucleic acid binding; LOCATED IN: intracellular; CONTAINS InterPro DOMAIN/s: Zinc finger, C2H2-like (InterPro:IPR015880), Zinc finger, C2H2-type (InterPro:IPR007087); BEST Arabidopsis thaliana …	0.783
27.3.11	RNA.regulation of transcription.C2H2 zinc finger family	contig95	AT4G05330.1	NP_567292.1	sp_v3.0_unigene95	'(loc_os06g40704.1 : 101.0) no description available & (at4g21160 : 100.0) ADP-ribosylation factor GTPase-activating protein containing zinc finger and C2 domains and a novel PI-3-P-binding protein region. Binds PI-3-P. Highest expression levels in flowering tissue, rosettes and roots. A member of ARF GAP domain (AGD), A thaliana has 15 members, grouped into four classes.; ZAC; FUNCTIONS IN: phos…	0.662
27.3.11	RNA.regulation of transcription.C2H2 zinc finger family	contig30455	AT1G73580.1	NP_177499.1	sp_v3.0_unigene30455	'(at1g73580 : 102.0) Calcium-dependent lipid-binding (CaLB domain) family protein; CONTAINS InterPro DOMAIN/s: C2 membrane targeting protein (InterPro:IPR018029), C2 calcium/lipid-binding domain, CaLB (InterPro:IPR008973), C2 calcium-dependent membrane targeting (InterPro:IPR000008); BEST Arabidopsis thaliana protein match is: Calcium-dependent lipid-binding (CaLB domain) family protein (TAIR:AT3…	-0.768
27.3.11	RNA.regulation of transcription.C2H2 zinc finger family	contig37783	AT1G30970.1	NP_564369.1	sp_v3.0_unigene37783	'(at1g30970 : 188.0) Encodes SUF4 (SUPPRESSOR of FRI 4), a putative zinc-finger-containing transcription factor that is required for delayed flowering in winter-annual Arabidopsis. suf4 mutations strongly suppress the late-flowering phenotype of FRI (FRIGIDA) mutants. suf4 mutants also show reduced H3K4 trimethylation at FLC (FLOWERING LOCUS C), a floral inhibitor. SUF4 may act to specifically re…	0.756
27.3.13	'RNA.regulation of transcription.CCAAT box binding factor family, DR1'	contig37667	AT5G23090.2	NP_001031927.1	sp_v3.0_unigene37667	'(at5g23090 : 203.0) ""nuclear factor Y, subunit B13"" (NF-YB13); CONTAINS InterPro DOMAIN/s: Transcription factor CBF/NF-Y/archaeal histone (InterPro:IPR003958), Histone-fold (InterPro:IPR009072); BEST Arabidopsis thaliana protein match is: nuclear factor Y, subunit B12 (TAIR:AT5G08190.2); Has 1502 Blast hits to 1502 proteins in 245 species: Archae - 0; Bacteria - 0; Metazoa - 491; Fungi - 387; …	1.142
27.3.15	'RNA.regulation of transcription.CCAAT box binding factor family, HAP3'	contig10286	AT4G14540.1	NP_193190.1	sp_v3.0_unigene10286	'(at4g14540 : 200.0) ""nuclear factor Y, subunit B3"" (NF-YB3); FUNCTIONS IN: sequence-specific DNA binding transcription factor activity; INVOLVED IN: regulation of transcription, DNA-dependent; LOCATED IN: nucleus, intracellular; EXPRESSED IN: 21 plant structures; EXPRESSED DURING: 13 growth stages; CONTAINS InterPro DOMAIN/s: Transcription factor, CBFA/NFYB, DNA topoisomerase (InterPro:IPR0039…	-0.841
27.3.17	'RNA.regulation of transcription.CPP(Zn),CPP1-related transcription factor family'	contig2444	AT4G14770.1	NP_193213.5	sp_v3.0_unigene2444	'(at4g14770 : 266.0) TESMIN/TSO1-like CXC 2 (TCX2); FUNCTIONS IN: sequence-specific DNA binding transcription factor activity; INVOLVED IN: regulation of transcription; LOCATED IN: chloroplast; EXPRESSED IN: 16 plant structures; EXPRESSED DURING: 9 growth stages; CONTAINS InterPro DOMAIN/s: Tesmin/TSO1-like, CXC (InterPro:IPR005172); BEST Arabidopsis thaliana protein match is: Tesmin/TSO1-like CX…	-1.174
27.3.19	RNA.regulation of transcription.EIN3-like(EIL) transcription factor family	contig7181	AT2G27050.1	NP_180273.1	sp_v3.0_unigene7181	'(at2g27050 : 496.0) ethylene-insensitive3-like1 (EIL1); ETHYLENE-INSENSITIVE3-like 1 (EIL1); FUNCTIONS IN: transcription regulator activity, sequence-specific DNA binding transcription factor activity; INVOLVED IN: ethylene mediated signaling pathway, response to ethylene stimulus, defense response to bacterium; LOCATED IN: nucleus; EXPRESSED IN: 24 plant structures; EXPRESSED DURING: 15 growth …	0.685
27.3.20	'RNA.regulation of transcription.G2-like transcription factor family, GARP'	cl4175contig1	AT5G29000.2	NP_001078629.1	sp_v3.0_unigene46226	'(loc_os04g56990.1 : 159.0) no description available & (at5g29000 : 156.0) Homeodomain-like superfamily protein; FUNCTIONS IN: DNA binding, sequence-specific DNA binding transcription factor activity; INVOLVED IN: regulation of transcription; LOCATED IN: nucleus; EXPRESSED IN: 16 plant structures; EXPRESSED DURING: 9 growth stages; CONTAINS InterPro DOMAIN/s: Homeodomain-like (InterPro:IPR009057)…	1.047
27.3.21	RNA.regulation of transcription.GRAS transcription factor family	contig7118	AT1G07530.1	NP_172233.1	sp_v3.0_unigene7118	(loc_os03g48450.4 : 582.0) no description available & (at1g07530 : 521.0) Encodes a member of the GRAS family of transcription factors. The protein interacts with the TGA2 transcription factor and affects the transcription of stress-responsive genes. The protein is found in the nucleus and is also exported to the cytoplasm.; SCARECROW-like 14 (SCL14); CONTAINS InterPro DOMAIN/s: Transcription fac…	0.719
27.3.21	RNA.regulation of transcription.GRAS transcription factor family	contig16611	AT3G49950.1	NP_190564.1	sp_v3.0_unigene16611	(loc_os07g40020.1 : 219.0) no description available & (at3g49950 : 205.0) GRAS family transcription factor; CONTAINS InterPro DOMAIN/s: Transcription factor GRAS (InterPro:IPR005202); BEST Arabidopsis thaliana protein match is: GRAS family transcription factor (TAIR:AT5G67411.1); Has 2188 Blast hits to 2164 proteins in 278 species: Archae - 0; Bacteria - 2; Metazoa - 0; Fungi - 0; Plants - 2186; …	-2.567
27.3.22	'RNA.regulation of transcription.HB,Homeobox transcription factor family'	contig6886	AT2G23760.1	NP_179956.1	sp_v3.0_unigene6886	'(loc_os03g52239.1 : 333.0) no description available & (at2g23760 : 322.0) Encodes a member of the BEL family of homeodomain proteins. Plants doubly mutant for saw1/saw2 (blh2/blh4) have serrated leaves. BP is expressed in the serrated leaves, therefore saw2 and saw1 may act redundantly to repress BP in leaves.; BEL1-like homeodomain 4 (BLH4); FUNCTIONS IN: DNA binding, sequence-specific DNA bind…	-0.796
27.3.22	'RNA.regulation of transcription.HB,Homeobox transcription factor family'	contig10881	AT2G22430.1	NP_565536.1	sp_v3.0_unigene10881	'(at2g22430 : 147.0) Encodes a homeodomain leucine zipper class I (HD-Zip I) protein that is a target of the protein phosphatase ABI1 and regulates hormone responses in Arabidopsis.; homeobox protein 6 (HB6); FUNCTIONS IN: protein binding, sequence-specific DNA binding, DNA binding, transcription activator activity, sequence-specific DNA binding transcription factor activity; INVOLVED IN: respons…	-1.006
27.3.22	'RNA.regulation of transcription.HB,Homeobox transcription factor family'	contig27816	AT3G01470.1	NP_186796.1	sp_v3.0_unigene27816	'(loc_os02g49700.2 : 165.0) no description available & (at3g01470 : 162.0) Encodes a homeodomain leucine zipper class I (HD-Zip I) transcriptional activator involved in leaf development.; homeobox 1 (HB-1); FUNCTIONS IN: sequence-specific DNA binding, DNA binding, transcription activator activity, protein homodimerization activity, sequence-specific DNA binding transcription factor activity; INVO…	-1.064
27.3.22	'RNA.regulation of transcription.HB,Homeobox transcription factor family'	contig36478	AT2G46680.1	NP_182191.1	sp_v3.0_unigene36478	'(at5g15150 : 103.0) homeobox-containing gene with an unusual feature: a leucine zipper motif adjacent to the carboxyl-terminal of the homeodomain structure. This gene is expressed primarily in the cortex of the root and the stem.; homeobox 3 (HB-3); FUNCTIONS IN: sequence-specific DNA binding, DNA binding, sequence-specific DNA binding transcription factor activity; INVOLVED IN: regulation of tr…	0.853
27.3.23	'RNA.regulation of transcription.HSF,Heat-shock transcription factor family'	contig7091	AT4G17600.1	NP_567532.1	sp_v3.0_unigene7091	'(loc_os02g03330.1 : 238.0) no description available & (at4g17600 : 224.0) Encodes Lil3:1 (light-harvesting-like) protein. Belongs to the Lhc super-gene family encodes the light-harvesting chlorophyll a/b-binding (LHC) proteins that constitute the antenna system of the photosynthetic apparatus. A generic LHC motif is present in Lil3:1.; LIL3:1; FUNCTIONS IN: sequence-specific DNA binding transcri…	-0.818
27.3.23	'RNA.regulation of transcription.HSF,Heat-shock transcription factor family'	contig9219	AT4G36990.1	NP_195416.1	sp_v3.0_unigene9219	'(loc_os09g35790.2 : 220.0) no description available & (at4g36990 : 203.0) encodes a protein whose sequence is similar to heat shock factors that regulate the expression of heat shock proteins. Transcript level is increased in response to heat shock. However, overexpression of this gene did not result in the increase of decrease of heat shock proteins.; heat shock factor 4 (HSF4); FUNCTIONS IN: t…	1.229
27.3.25	RNA.regulation of transcription.MYB domain transcription factor family	contig33248	AT4G38620.1	NP_195574.1	sp_v3.0_unigene33248	'(loc_os09g36730.1 : 275.0) no description available & (p20026|myb1_horvu : 263.0) Myb-related protein Hv1 - Hordeum vulgare (Barley) & (at4g38620 : 262.0) Encodes a R2R3 MYB protein which is involved in the response to UV-B. It functions as a repressor of target gene expression. One of its target genes encodes cinnamate 4-hydroxylase; mutants accumulate sinapate esters in their leaves. MYB4 bind…	-2.161
27.3.25	RNA.regulation of transcription.MYB domain transcription factor family	cl4175contig1	AT5G29000.2	NP_001078629.1	sp_v3.0_unigene46226	'(loc_os04g56990.1 : 159.0) no description available & (at5g29000 : 156.0) Homeodomain-like superfamily protein; FUNCTIONS IN: DNA binding, sequence-specific DNA binding transcription factor activity; INVOLVED IN: regulation of transcription; LOCATED IN: nucleus; EXPRESSED IN: 16 plant structures; EXPRESSED DURING: 9 growth stages; CONTAINS InterPro DOMAIN/s: Homeodomain-like (InterPro:IPR009057)…	1.047
27.3.25	RNA.regulation of transcription.MYB domain transcription factor family	contig29297	AT1G66230.1	NP_176797.1	sp_v3.0_unigene29297	'(loc_os06g14670.1 : 228.0) no description available & (at5g16600 : 225.0) Encodes a putative transcription factor (MYB43).; myb domain protein 43 (MYB43); CONTAINS InterPro DOMAIN/s: SANT, DNA-binding (InterPro:IPR001005), Homeodomain-like (InterPro:IPR009057), Myb, DNA-binding (InterPro:IPR014778), HTH transcriptional regulator, Myb-type, DNA-binding (InterPro:IPR017930), Homeodomain-related (I…	-0.921
27.3.25	RNA.regulation of transcription.MYB domain transcription factor family	contig12830	AT3G02940.1	NP_186944.1	sp_v3.0_unigene12830	'(at3g02940 : 236.0) Encodes a putative transcription factor (MYB107).; myb domain protein 107 (MYB107); CONTAINS InterPro DOMAIN/s: SANT, DNA-binding (InterPro:IPR001005), Homeodomain-like (InterPro:IPR009057), Myb, DNA-binding (InterPro:IPR014778), HTH transcriptional regulator, Myb-type, DNA-binding (InterPro:IPR017930), Homeodomain-related (InterPro:IPR012287), Myb transcription factor (Inter…	-1.798
27.3.25	RNA.regulation of transcription.MYB domain transcription factor family	contig11621	AT1G22640.1	NP_564176.2	sp_v3.0_unigene11621	'(at1g22640 : 173.0) MYB-type transcription factor (MYB3) that represses phenylpropanoid biosynthesis gene expression; myb domain protein 3 (MYB3); CONTAINS InterPro DOMAIN/s: SANT, DNA-binding (InterPro:IPR001005), Homeodomain-like (InterPro:IPR009057), Myb, DNA-binding (InterPro:IPR014778), HTH transcriptional regulator, Myb-type, DNA-binding (InterPro:IPR017930), Homeodomain-related (InterPro:…	-0.863
27.3.25	RNA.regulation of transcription.MYB domain transcription factor family	contig6076	AT5G12870.1	NP_196791.1	sp_v3.0_unigene6076	'(loc_os12g33070.1 : 92.8) no description available & (at5g12870 : 92.4) Member of the R2R3 factor gene family.; myb domain protein 46 (MYB46); CONTAINS InterPro DOMAIN/s: SANT, DNA-binding (InterPro:IPR001005), Homeodomain-like (InterPro:IPR009057), Myb, DNA-binding (InterPro:IPR014778), HTH transcriptional regulator, Myb-type, DNA-binding (InterPro:IPR017930), Homeodomain-related (InterPro:IPR0…	-2.04
27.3.25	RNA.regulation of transcription.MYB domain transcription factor family	allpine_a_c2864	AT1G22640.1	NP_564176.2	sp_v3.0_unigene93632	'(loc_os03g29614.1 : 201.0) no description available & (at1g22640 : 197.0) MYB-type transcription factor (MYB3) that represses phenylpropanoid biosynthesis gene expression; myb domain protein 3 (MYB3); CONTAINS InterPro DOMAIN/s: SANT, DNA-binding (InterPro:IPR001005), Homeodomain-like (InterPro:IPR009057), Myb, DNA-binding (InterPro:IPR014778), HTH transcriptional regulator, Myb-type, DNA-bindin…	-2.367
27.3.26	RNA.regulation of transcription.MYB-related transcription factor family	contig12110	AT5G47390.1	NP_199550.1	sp_v3.0_unigene12110	'(at5g47390 : 205.0) myb-like transcription factor family protein; CONTAINS InterPro DOMAIN/s: SANT, DNA-binding (InterPro:IPR001005), Homeodomain-like (InterPro:IPR009057), Myb, DNA-binding (InterPro:IPR014778), Zinc finger, CCHC-type (InterPro:IPR001878), HTH transcriptional regulator, Myb-type, DNA-binding (InterPro:IPR017930), Myb-like DNA-binding domain, SHAQKYF class (InterPro:IPR006447); B…	-1.249
27.3.27	RNA.regulation of transcription.NAC domain transcription factor family	contig1204	AT1G52880.1	NP_175696.1	sp_v3.0_unigene1204	'(loc_os03g21060.1 : 257.0) no description available & (at1g52880 : 256.0) Transcription factor with a NAC domain. Homologous to the petunia gene NAM which is required for the development of the shoot. Expressed in the embryo.; NO APICAL MERISTEM (NAM); FUNCTIONS IN: sequence-specific DNA binding transcription factor activity; INVOLVED IN: multicellular organismal development, regulation of trans…	3.106
27.3.27	RNA.regulation of transcription.NAC domain transcription factor family	contig6522	AT1G61110.1	NP_564771.1	sp_v3.0_unigene6522	'(at1g61110 : 276.0) NAC domain containing protein 25 (NAC025); FUNCTIONS IN: sequence-specific DNA binding transcription factor activity; INVOLVED IN: multicellular organismal development, regulation of transcription; LOCATED IN: cellular_component unknown; EXPRESSED IN: 6 plant structures; EXPRESSED DURING: 4 anthesis, petal differentiation and expansion stage; CONTAINS InterPro DOMAIN/s: No ap…	1.225
27.3.27	RNA.regulation of transcription.NAC domain transcription factor family	contig2770	AT1G77450.1	NP_177869.1	sp_v3.0_unigene2770	'(q52qh4|nac68_orysa : 262.0) NAC domain-containing protein 68 (ONAC068) - Oryza sativa (Rice) & (loc_os05g34830.1 : 262.0) no description available & (at1g77450 : 261.0) NAC domain containing protein 32 (NAC032); FUNCTIONS IN: sequence-specific DNA binding transcription factor activity; INVOLVED IN: multicellular organismal development, regulation of transcription; LOCATED IN: cellular_component…	2.151
27.3.29	RNA.regulation of transcription.TCP transcription factor family	contig1680	AT3G15030.1	NP_001189896.1	sp_v3.0_unigene1680	'(at3g15030 : 149.0) Arabidopsis thaliana TCP family transcription factor. Regulated by miR319. Involved in heterchronic regulation of leaf differentiation.; TCP family transcription factor 4 (TCP4); FUNCTIONS IN: DNA binding, sequence-specific DNA binding transcription factor activity; INVOLVED IN: in 6 processes; LOCATED IN: cellular_component unknown; EXPRESSED IN: 19 plant structures; EXPRESS…	-0.99
27.3.30	'RNA.regulation of transcription.Trihelix, Triple-Helix transcription factor family'	allpine_b_c1243	AT5G05550.2	NP_568158.1	sp_v3.0_unigene182909	(at5g05550 : 82.8) sequence-specific DNA binding transcription factors; BEST Arabidopsis thaliana protein match is: sequence-specific DNA binding transcription factors (TAIR:AT3G11100.1); Has 359 Blast hits to 349 proteins in 25 species: Archae - 0; Bacteria - 0; Metazoa - 8; Fungi - 0; Plants - 349; Viruses - 0; Other Eukaryotes - 2 (source: NCBI BLink). & (reliability: 165.6) & (original descri…	-0.718
27.3.32	RNA.regulation of transcription.WRKY domain transcription factor family	contig2640	AT1G69310.1	NP_974112.1	sp_v3.0_unigene2640	(loc_os03g55080.1 : 171.0) no description available & (at1g69310 : 160.0) member of WRKY Transcription Factor; Group II-c; WRKY DNA-binding protein 57 (WRKY57); CONTAINS InterPro DOMAIN/s: DNA-binding WRKY (InterPro:IPR003657); BEST Arabidopsis thaliana protein match is: WRKY DNA-binding protein 48 (TAIR:AT5G49520.1); Has 35333 Blast hits to 34131 proteins in 2444 species: Archae - 798; Bacteria …	1.025
27.3.32	RNA.regulation of transcription.WRKY domain transcription factor family	contig19202	AT2G30590.1	NP_565703.1	sp_v3.0_unigene19202	'(at2g30590 : 197.0) Encodes WRKY DNA-binding protein 21 (WRKY21).; WRKY DNA-binding protein 21 (WRKY21); FUNCTIONS IN: calmodulin binding, sequence-specific DNA binding transcription factor activity; INVOLVED IN: regulation of transcription, DNA-dependent, regulation of transcription; LOCATED IN: nucleus; EXPRESSED IN: 22 plant structures; EXPRESSED DURING: 13 growth stages; CONTAINS InterPro DO…	1.249
27.3.32	RNA.regulation of transcription.WRKY domain transcription factor family	contig5726	AT4G31550.1	NP_849559.1	sp_v3.0_unigene5726	'(loc_os12g40570.2 : 183.0) no description available & (at4g31550 : 172.0) member of WRKY Transcription Factor; Group II-d; negative regulator of basal resistance to Pseudomonas syringae.; WRKY DNA-binding protein 11 (WRKY11); CONTAINS InterPro DOMAIN/s: DNA-binding WRKY (InterPro:IPR003657), Transcription factor, WRKY, Zn-cluster (InterPro:IPR018872); BEST Arabidopsis thaliana protein match is: …	1.191
27.3.35	RNA.regulation of transcription.bZIP transcription factor family	contig6865	AT5G11260.1	NP_568246.1	sp_v3.0_unigene6865	'(loc_os02g10860.1 : 158.0) no description available & (at5g11260 : 157.0) Basic leucine zipper (bZIP) transcription factor. Nuclear localization. Involved in light-regulated transcriptional activation of G-box-containing promoters. Negatively regulated by Cop1. Although cytokinins do not appear to affect the gene's promoter activity, they appear to stabilize the protein. HY5 plays a role in anth…	-0.836
27.3.35	RNA.regulation of transcription.bZIP transcription factor family	contig5410	AT1G05270.1	NP_172019.3	sp_v3.0_unigene5410	'(loc_os05g42010.1 : 395.0) no description available & (at1g05270 : 378.0) TraB family protein; CONTAINS InterPro DOMAIN/s: Pheromone shutdown-related, TraB (InterPro:IPR002816); BEST Arabidopsis thaliana protein match is: TraB family protein (TAIR:AT2G32340.1); Has 779 Blast hits to 750 proteins in 262 species: Archae - 153; Bacteria - 256; Metazoa - 121; Fungi - 0; Plants - 106; Viruses - 0; Ot…	0.676
27.3.35	RNA.regulation of transcription.bZIP transcription factor family	contig4156	AT2G40950.1	NP_565946.1	sp_v3.0_unigene4156	'(at2g40950 : 242.0) bZIP17 appears to regulate transcription as part of a salt and osmotic stress response. zip17 mutants show enhanced inhibition of primary root elongation in response to NaCl. Several salt-responsive genes, such as ATHB-7 show a reduced transcriptional response to a salt treatment in zip17 mutant seedlings. myc:bZIP17 undergoes proteolytic processing in salt-treated wild type …	0.991
27.3.35	RNA.regulation of transcription.bZIP transcription factor family	contig14570	AT1G68710.1	NP_177038.1	sp_v3.0_unigene14570	'(at3g25610 : 547.0) ATPase E1-E2 type family protein / haloacid dehalogenase-like hydrolase family protein; FUNCTIONS IN: ATPase activity, coupled to transmembrane movement of ions, phosphorylative mechanism; INVOLVED IN: phospholipid transport, ATP biosynthetic process; LOCATED IN: plasma membrane; EXPRESSED IN: 12 plant structures; EXPRESSED DURING: 6 growth stages; CONTAINS InterPro DOMAIN/s:…	0.582
27.3.35	RNA.regulation of transcription.bZIP transcription factor family	g5ks2ux02hjh85	AT1G08320.1	NP_001030998.1	sp_v3.0_unigene62081	'(at1g08320 : 100.0) bZIP transcription factor family protein; FUNCTIONS IN: DNA binding, sequence-specific DNA binding transcription factor activity; INVOLVED IN: regulation of transcription, DNA-dependent; EXPRESSED IN: 9 plant structures; EXPRESSED DURING: 6 growth stages; CONTAINS InterPro DOMAIN/s: Basic-leucine zipper (bZIP) transcription factor (InterPro:IPR004827), bZIP transcription fact…	0.989
27.3.37	'RNA.regulation of transcription.AS2,Lateral Organ Boundaries Gene Family'	contig6235	AT1G67100.1	NP_176881.1	sp_v3.0_unigene6235	'(at1g67100 : 203.0) LOB domain-containing protein 40 (LBD40); CONTAINS InterPro DOMAIN/s: Lateral organ boundaries, LOB (InterPro:IPR004883); BEST Arabidopsis thaliana protein match is: LOB domain-containing protein 41 (TAIR:AT3G02550.1); Has 635 Blast hits to 634 proteins in 26 species: Archae - 0; Bacteria - 0; Metazoa - 0; Fungi - 0; Plants - 635; Viruses - 0; Other Eukaryotes - 0 (source: NC…	0.743
27.3.37	'RNA.regulation of transcription.AS2,Lateral Organ Boundaries Gene Family'	contig10919	AT3G27650.1	NP_566823.1	sp_v3.0_unigene10919	'(loc_os01g07480.2 : 149.0) no description available & (at3g27650 : 147.0) LOB domain-containing protein 25 (LBD25); CONTAINS InterPro DOMAIN/s: Lateral organ boundaries, LOB (InterPro:IPR004883); BEST Arabidopsis thaliana protein match is: Lateral organ boundaries (LOB) domain family protein (TAIR:AT5G63090.4); Has 960 Blast hits to 955 proteins in 25 species: Archae - 0; Bacteria - 0; Metazoa -…	1.071
27.3.37	'RNA.regulation of transcription.AS2,Lateral Organ Boundaries Gene Family'	contig13952	AT1G07900.1	NP_172268.1	sp_v3.0_unigene13952	'(at2g28500 : 142.0) LOB domain-containing protein 11 (LBD11); INVOLVED IN: biological_process unknown; LOCATED IN: chloroplast; CONTAINS InterPro DOMAIN/s: Lateral organ boundaries, LOB (InterPro:IPR004883); BEST Arabidopsis thaliana protein match is: LOB domain-containing protein 1 (TAIR:AT1G07900.1); Has 1191 Blast hits to 1170 proteins in 85 species: Archae - 8; Bacteria - 66; Metazoa - 21; F…	1.624
27.3.38	RNA.regulation of transcription.AT-rich interaction domain containing transcription factor family	contig5549	AT1G04880.1	NP_171980.1	sp_v3.0_unigene5549	'(at1g04880 : 131.0) HMG (high mobility group) box protein with ARID/BRIGHT DNA-binding domain; FUNCTIONS IN: sequence-specific DNA binding transcription factor activity; INVOLVED IN: regulation of transcription; LOCATED IN: intracellular, nucleus; EXPRESSED IN: 10 plant structures; EXPRESSED DURING: 7 growth stages; CONTAINS InterPro DOMAIN/s: High mobility group, superfamily (InterPro:IPR009071…	-0.696
27.3.39	RNA.regulation of transcription.AtSR Transcription Factor family	contig3107	AT5G64220.1	NP_201227.3	sp_v3.0_unigene3107	'(loc_os10g22950.1 : 585.0) no description available & (at5g64220 : 532.0) Calmodulin-binding transcription activator protein with CG-1 and Ankyrin domains; FUNCTIONS IN: calmodulin binding, transcription regulator activity; INVOLVED IN: regulation of transcription; LOCATED IN: nucleus; EXPRESSED IN: 23 plant structures; EXPRESSED DURING: 13 growth stages; CONTAINS InterPro DOMAIN/s: Ankyrin repe…	1.086
27.3.40	RNA.regulation of transcription.Aux/IAA family	contig7243	AT3G04730.1	NP_187124.1	sp_v3.0_unigene7243	'(at3g04730 : 148.0) early auxin-induced (IAA16); indoleacetic acid-induced protein 16 (IAA16); FUNCTIONS IN: sequence-specific DNA binding transcription factor activity; INVOLVED IN: response to auxin stimulus; LOCATED IN: nucleus; EXPRESSED IN: 22 plant structures; EXPRESSED DURING: 13 growth stages; CONTAINS InterPro DOMAIN/s: Aux/IAA-ARF-dimerisation (InterPro:IPR011525), AUX/IAA protein (Int…	-1.093
27.3.40	RNA.regulation of transcription.Aux/IAA family	contig9183	AT3G04730.1	NP_187124.1	sp_v3.0_unigene9183	'(p0c132|iaa30_orysa : 197.0) Auxin-responsive protein IAA30 (Indoleacetic acid-induced protein 30) - Oryza sativa (Rice) & (loc_os12g40890.1 : 197.0) no description available & (at3g04730 : 188.0) early auxin-induced (IAA16); indoleacetic acid-induced protein 16 (IAA16); FUNCTIONS IN: sequence-specific DNA binding transcription factor activity; INVOLVED IN: response to auxin stimulus; LOCATED IN…	-1.995
27.3.41	RNA.regulation of transcription.B3 transcription factor family	contig23272	AT3G19184.1	NP_001030726.2	sp_v3.0_unigene23272	'(loc_os05g40280.1 : 197.0) no description available & (at3g19184 : 170.0) AP2/B3-like transcriptional factor family protein; FUNCTIONS IN: DNA binding; INVOLVED IN: regulation of transcription, DNA-dependent; LOCATED IN: cellular_component unknown; EXPRESSED IN: 7 plant structures; EXPRESSED DURING: F mature embryo stage, petal differentiation and expansion stage, E expanded cotyledon stage, D b…	-1.194
27.3.42	RNA.regulation of transcription.Bromodomain proteins	contig3368	AT3G60110.1	NP_567092.4	sp_v3.0_unigene3368	'(at3g60110 : 93.6) DNA-binding bromodomain-containing protein; FUNCTIONS IN: DNA binding; EXPRESSED IN: 15 plant structures; EXPRESSED DURING: 8 growth stages; CONTAINS InterPro DOMAIN/s: SANT, DNA-binding (InterPro:IPR001005), Homeodomain-like (InterPro:IPR009057), Myb, DNA-binding (InterPro:IPR014778), Bromodomain (InterPro:IPR001487); BEST Arabidopsis thaliana protein match is: DNA-binding br…	0.639
27.3.44	RNA.regulation of transcription.Chromatin Remodeling Factors	contig8738	AT5G05130.1	NP_196132.2	sp_v3.0_unigene8738	'(at5g05130 : 796.0) DNA/RNA helicase protein; FUNCTIONS IN: in 6 functions; EXPRESSED IN: 24 plant structures; EXPRESSED DURING: 15 growth stages; CONTAINS InterPro DOMAIN/s: Zinc finger, RING-type, conserved site (InterPro:IPR017907), Zinc finger, RING-type (InterPro:IPR001841), Zinc finger, C3HC4 RING-type (InterPro:IPR018957), DEAD-like helicase, N-terminal (InterPro:IPR014001), DNA/RNA helic…	0.902
27.3.46	RNA.regulation of transcription.DNA methyltransferases	contig20740	AT1G69770.1	NP_177135.1	sp_v3.0_unigene20740	'(q8lpu5|cmt3_maize : 851.0) DNA (cytosine-5)-methyltransferase 3 (EC 2.1.1.37) (Chromomethylase 3) (DNA methyltransferase 105) - Zea mays (Maize) & (loc_os03g12570.1 : 833.0) no description available & (at4g19020 : 815.0) chromomethylase 2 (CMT2); FUNCTIONS IN: chromatin binding, DNA binding; INVOLVED IN: chromatin assembly or disassembly, DNA methylation; LOCATED IN: chromatin, nucleus; CONTAIN…	-1.378
27.3.50	RNA.regulation of transcription.General Transcription	contig11796	AT4G00850.1	NP_567194.1	sp_v3.0_unigene11796	(loc_os03g52320.1 : 112.0) no description available & (at4g00850 : 103.0) Arabidopsis thaliana GRF1-interacting factor 3 (GIF3) mRNA; GRF1-interacting factor 3 (GIF3); CONTAINS InterPro DOMAIN/s: SSXT (InterPro:IPR007726); BEST Arabidopsis thaliana protein match is: GRF1-interacting factor 2 (TAIR:AT1G01160.1); Has 414 Blast hits to 414 proteins in 93 species: Archae - 0; Bacteria - 2; Metazoa - …	-1.184
27.3.50	RNA.regulation of transcription.General Transcription	cl5227contig1	AT4G39160.2	NP_195627.2	sp_v3.0_unigene46279	'(at4g39160 : 131.0) Homeodomain-like superfamily protein; FUNCTIONS IN: DNA binding, sequence-specific DNA binding transcription factor activity; EXPRESSED IN: 15 plant structures; EXPRESSED DURING: 6 growth stages; CONTAINS InterPro DOMAIN/s: SANT, DNA-binding (InterPro:IPR001005), Myb, DNA-binding (InterPro:IPR014778), Homeodomain-like (InterPro:IPR009057), SANT, eukarya (InterPro:IPR017884). …	0.954
27.3.53	RNA.regulation of transcription.High mobility group (HMG) family	contig7193	AT4G11080.1	NP_192846.1	sp_v3.0_unigene7193	'(at4g11080 : 243.0) HMG (high mobility group) box protein; FUNCTIONS IN: sequence-specific DNA binding transcription factor activity; LOCATED IN: nucleus, chloroplast; EXPRESSED IN: 19 plant structures; EXPRESSED DURING: 13 growth stages; CONTAINS InterPro DOMAIN/s: High mobility group, superfamily (InterPro:IPR009071), High mobility group, HMG1/HMG2 (InterPro:IPR000910); BEST Arabidopsis thalia…	-1.321
27.3.55	RNA.regulation of transcription.HDA	contig1659	AT4G33470.1	NP_567921.1	sp_v3.0_unigene1659	'(at4g33470 : 538.0) Encodes HDA14, a member of the histone deacetylase family proteins.; histone deacetylase 14 (hda14); FUNCTIONS IN: histone deacetylase activity; INVOLVED IN: histone deacetylation; LOCATED IN: chloroplast; EXPRESSED IN: 20 plant structures; EXPRESSED DURING: 13 growth stages; CONTAINS InterPro DOMAIN/s: Histone deacetylase superfamily (InterPro:IPR000286); BEST Arabidopsis th…	-1.234
27.3.57	RNA.regulation of transcription.JUMONJI family	cl12540contig1	AT1G11950.1	NP_172659.3	sp_v3.0_unigene59943	'(at1g11950 : 89.4) Transcription factor jumonji (jmjC) domain-containing protein; CONTAINS InterPro DOMAIN/s: Transcription factor jumonji/aspartyl beta-hydroxylase (InterPro:IPR003347), Transcription factor jumonji (InterPro:IPR013129); BEST Arabidopsis thaliana protein match is: transcription factor jumonji (jmjC) domain-containing protein (TAIR:AT1G62310.1); Has 30201 Blast hits to 17322 prot…	-0.745
27.3.59	RNA.regulation of transcription.Methyl binding domain proteins	contig26602	AT1G22310.2	NP_173650.3	sp_v3.0_unigene26602	'(at1g22310 : 133.0) Protein containing methyl-CpG-binding domain.Has sequence similarity to human MBD proteins.; methyl-CPG-binding domain 8 (MBD8); FUNCTIONS IN: methyl-CpG binding; INVOLVED IN: biological_process unknown; LOCATED IN: nucleus; EXPRESSED IN: 23 plant structures; EXPRESSED DURING: 13 growth stages; CONTAINS InterPro DOMAIN/s: AT hook, DNA-binding motif (InterPro:IPR017956), DNA-b…	0.694
27.3.67	RNA.regulation of transcription.putative transcription regulator	contig3	AT3G17450.1	NP_188371.1	sp_v3.0_unigene3	'(loc_os08g19870.1 : 437.0) no description available & (at3g17450 : 202.0) hAT dimerisation domain-containing protein; FUNCTIONS IN: protein dimerization activity, DNA binding; INVOLVED IN: biological_process unknown; LOCATED IN: cellular_component unknown; EXPRESSED IN: 22 plant structures; EXPRESSED DURING: 14 growth stages; CONTAINS InterPro DOMAIN/s: HAT dimerisation (InterPro:IPR008906), Zin…	1.046
27.3.67	RNA.regulation of transcription.putative transcription regulator	contig3858	AT3G28720.1	NP_189514.1	sp_v3.0_unigene3858	(at3g28720 : 696.0) unknown protein; FUNCTIONS IN: molecular_function unknown; INVOLVED IN: biological_process unknown; LOCATED IN: cellular_component unknown; EXPRESSED IN: 25 plant structures; EXPRESSED DURING: 13 growth stages; BEST Arabidopsis thaliana protein match is: unknown protein (TAIR:AT5G58100.1); Has 1610 Blast hits to 344 proteins in 85 species: Archae - 0; Bacteria - 567; Metazoa -…	0.688
27.3.67	RNA.regulation of transcription.putative transcription regulator	contig17622	AT1G20220.1	NP_564108.1	sp_v3.0_unigene17622	'(loc_os09g37006.2 : 181.0) no description available & (at1g20220 : 167.0) Alba DNA/RNA-binding protein; FUNCTIONS IN: nucleic acid binding; INVOLVED IN: biological_process unknown; LOCATED IN: plant-type cell wall; EXPRESSED IN: 25 plant structures; EXPRESSED DURING: 15 growth stages; CONTAINS InterPro DOMAIN/s: Alba, DNA/RNA-binding protein (InterPro:IPR002775); BEST Arabidopsis thaliana protei…	-1.193
27.3.67	RNA.regulation of transcription.putative transcription regulator	f51tw9002f60v5	AT3G17450.1	NP_188371.1	sp_v3.0_unigene52192	'(loc_os05g24790.1 : 110.0) no description available & (ipr007021 : 107.38859) Domain of unknown function DUF659 & (at3g17450 : 95.9) hAT dimerisation domain-containing protein; FUNCTIONS IN: protein dimerization activity, DNA binding; INVOLVED IN: biological_process unknown; LOCATED IN: cellular_component unknown; EXPRESSED IN: 22 plant structures; EXPRESSED DURING: 14 growth stages; CONTAINS In…	0.813
27.3.70	RNA.regulation of transcription.Silencing Group	contig18646	AT5G38110.1	NP_198627.1	sp_v3.0_unigene18646	'(loc_os05g48030.2 : 273.0) no description available & (at5g38110 : 272.0) This gene is predicted to encode a silencing group A protein. Plant lines expressing RNAi constructs directed against SGA1 have reduced levels of agrobacterium-mediated root transformation.; anti- silencing function 1b (ASF1B); FUNCTIONS IN: molecular_function unknown; INVOLVED IN: DNA mediated transformation, nucleobase, …	-1.463
27.3.71	RNA.regulation of transcription.SNF7	contig5778	AT3G10640.1	NP_568143.1	sp_v3.0_unigene5778	(at5g04850 : 224.0) VPS60.2; CONTAINS InterPro DOMAIN/s: Snf7 (InterPro:IPR005024); BEST Arabidopsis thaliana protein match is: SNF7 family protein (TAIR:AT3G10640.1). & (loc_os05g01250.1 : 210.0) no description available & (chl4|514492 : 129.0) no description available & (ipr005024 : 90.493965) Snf7 & (reliability: 448.0) & (original description: no original description)	-0.687
27.3.80	RNA.regulation of transcription.zf-HD	contig7776	AT4G24660.1	NP_194197.1	sp_v3.0_unigene7776	'(loc_os09g29130.1 : 164.0) no description available & (at5g39760 : 161.0) homeobox protein 23 (HB23); FUNCTIONS IN: DNA binding, sequence-specific DNA binding transcription factor activity; INVOLVED IN: regulation of transcription; EXPRESSED IN: 21 plant structures; EXPRESSED DURING: 12 growth stages; CONTAINS InterPro DOMAIN/s: Homeobox domain, ZF-HD class (InterPro:IPR006455), ZF-HD homeobox p…	-0.619
27.3.80	RNA.regulation of transcription.zf-HD	contig10814	AT4G24660.1	NP_194197.1	sp_v3.0_unigene10814	'(loc_os09g29130.1 : 108.0) no description available & (at4g24660 : 99.8) homeobox protein 22 (HB22); CONTAINS InterPro DOMAIN/s: Homeobox domain, ZF-HD class (InterPro:IPR006455), ZF-HD homeobox protein, Cys/His-rich dimerisation domain (InterPro:IPR006456), Homeodomain-related (InterPro:IPR012287); BEST Arabidopsis thaliana protein match is: homeobox protein 25 (TAIR:AT5G65410.1); Has 493 Blast…	-1.02
27.3.85	RNA.regulation of transcription.sigma like plant	allpine_a_c32152	AT1G64860.1	NP_176666.1	sp_v3.0_unigene102612	'(at1g64860 : 85.1) Subunit of chloroplast RNA polymerase, confers the ability to recognize promoter sequences on the core enzyme; sigma factor A (SIGA); CONTAINS InterPro DOMAIN/s: RNA polymerase sigma factor, region 3/4 (InterPro:IPR013324), RNA polymerase sigma factor, region 2 (InterPro:IPR013325), RNA polymerase sigma-70 region 3 (InterPro:IPR007624), RNA polymerase sigma-70 (InterPro:IPR014…	-1.154
27.3.89	RNA.regulation of transcription.ovate family OFP	contig14488	AT5G19650.1	NP_197466.1	sp_v3.0_unigene14488	'(at2g18500 : 95.5) ovate family protein 7 (OFP7); INVOLVED IN: biological_process unknown; LOCATED IN: plasma membrane; EXPRESSED IN: shoot apex, embryo, hypocotyl, flower, seed; EXPRESSED DURING: F mature embryo stage, petal differentiation and expansion stage, E expanded cotyledon stage, D bilateral stage; CONTAINS InterPro DOMAIN/s: Protein of unknown function DUF623 (InterPro:IPR006458); BES…	-0.723
27.3.99	RNA.regulation of transcription.unclassified	contig5288	AT1G69420.2	NP_177101.2	sp_v3.0_unigene5288	'(at1g69420 : 476.0) DHHC-type zinc finger family protein; FUNCTIONS IN: zinc ion binding; INVOLVED IN: biological_process unknown; LOCATED IN: endomembrane system; EXPRESSED IN: 22 plant structures; EXPRESSED DURING: 13 growth stages; CONTAINS InterPro DOMAIN/s: Zinc finger, DHHC-type (InterPro:IPR001594); BEST Arabidopsis thaliana protein match is: DHHC-type zinc finger family protein (TAIR:AT4…	-0.713
27.3.99	RNA.regulation of transcription.unclassified	contig18371	AT4G20380.8	NP_001031678.1	sp_v3.0_unigene18371	'(loc_os03g43840.1 : 213.0) no description available & (at4g20380 : 207.0) LSD1 monitors a superoxide-dependent signal and negatively regulates a plant cell death pathway. contains zinc-finger motifs. LSD1 negatively regulates a basal defense pathway that can act upstream or independently of both NIM1/NPR1 function and SA accumulation following avirulent or virulent pathogen challenge; LSD1 zinc …	0.828
27.3.99	RNA.regulation of transcription.unclassified	contig12708	AT1G32700.1	NP_564406.1	sp_v3.0_unigene12708	(loc_os02g46610.1 : 241.0) no description available & (at1g32700 : 229.0) PLATZ transcription factor family protein; CONTAINS InterPro DOMAIN/s: Protein of unknown function DUF597 (InterPro:IPR006734); BEST Arabidopsis thaliana protein match is: PLATZ transcription factor family protein (TAIR:AT4G17900.2); Has 35333 Blast hits to 34131 proteins in 2444 species: Archae - 798; Bacteria - 22429; Met…	-0.71
27.3.99	RNA.regulation of transcription.unclassified	contig3631	AT5G64950.1	NP_201300.1	sp_v3.0_unigene3631	(loc_os02g51450.2 : 130.0) no description available & (at5g64950 : 119.0) Mitochondrial transcription termination factor family protein; FUNCTIONS IN: molecular_function unknown; INVOLVED IN: biological_process unknown; LOCATED IN: mitochondrion; EXPRESSED IN: 23 plant structures; EXPRESSED DURING: 13 growth stages; CONTAINS InterPro DOMAIN/s: Mitochodrial transcription termination factor-related…	-0.887
27.3.99	RNA.regulation of transcription.unclassified	contig11796	AT4G00850.1	NP_567194.1	sp_v3.0_unigene11796	(loc_os03g52320.1 : 112.0) no description available & (at4g00850 : 103.0) Arabidopsis thaliana GRF1-interacting factor 3 (GIF3) mRNA; GRF1-interacting factor 3 (GIF3); CONTAINS InterPro DOMAIN/s: SSXT (InterPro:IPR007726); BEST Arabidopsis thaliana protein match is: GRF1-interacting factor 2 (TAIR:AT1G01160.1); Has 414 Blast hits to 414 proteins in 93 species: Archae - 0; Bacteria - 2; Metazoa - …	-1.184
27.3.99	RNA.regulation of transcription.unclassified	contig28855	AT2G12646.1	NP_001031352.1	sp_v3.0_unigene28855	(loc_os06g45540.1 : 234.0) no description available & (at2g12646 : 225.0) PLATZ transcription factor family protein; CONTAINS InterPro DOMAIN/s: Protein of unknown function DUF597 (InterPro:IPR006734); BEST Arabidopsis thaliana protein match is: PLATZ transcription factor family protein (TAIR:AT3G60670.1); Has 35333 Blast hits to 34131 proteins in 2444 species: Archae - 798; Bacteria - 22429; Met…	-1.347
27.3.99	RNA.regulation of transcription.unclassified	contig7017	AT5G62090.1	NP_851245.1	sp_v3.0_unigene7017	(at5g62090 : 448.0) SEUSS-like 2 (SLK2); BEST Arabidopsis thaliana protein match is: SEUSS-like 1 (TAIR:AT4G25520.1); Has 38958 Blast hits to 16422 proteins in 905 species: Archae - 6; Bacteria - 1880; Metazoa - 14538; Fungi - 4050; Plants - 2632; Viruses - 363; Other Eukaryotes - 15489 (source: NCBI BLink). & (loc_os11g10070.1 : 404.0) no description available & (reliability: 808.0) & (original …	0.604
27.3.99	RNA.regulation of transcription.unclassified	contig8010	AT2G02170.1	NP_001077869.1	sp_v3.0_unigene8010	'(at2g02170 : 223.0) Remorin family protein; FUNCTIONS IN: DNA binding; INVOLVED IN: biological_process unknown; LOCATED IN: plasma membrane; EXPRESSED IN: 22 plant structures; EXPRESSED DURING: 13 growth stages; CONTAINS InterPro DOMAIN/s: Remorin, C-terminal (InterPro:IPR005516); BEST Arabidopsis thaliana protein match is: Remorin family protein (TAIR:AT1G30320.1); Has 3690 Blast hits to 2594 p…	-1.372
27.3.99	RNA.regulation of transcription.unclassified	contig1048	AT5G13240.1	NP_196828.2	sp_v3.0_unigene1048	'(loc_os04g56730.2 : 235.0) no description available & (at5g13240 : 230.0) transcription regulators; FUNCTIONS IN: transcription regulator activity; INVOLVED IN: negative regulation of transcription from RNA polymerase III promoter; LOCATED IN: nucleus; EXPRESSED IN: 25 plant structures; EXPRESSED DURING: 14 growth stages; CONTAINS InterPro DOMAIN/s: Maf1 regulator (InterPro:IPR015257), RNA polym…	-1.202
27.3.99	RNA.regulation of transcription.unclassified	contig27008	AT5G03220.1	NP_195942.1	sp_v3.0_unigene27008	'(at5g03220 : 243.0) Mediator complex, subunit Med7; FUNCTIONS IN: RNA polymerase II transcription mediator activity; INVOLVED IN: regulation of transcription from RNA polymerase II promoter; LOCATED IN: mediator complex; EXPRESSED IN: male gametophyte, pollen tube; EXPRESSED DURING: L mature pollen stage, M germinated pollen stage; CONTAINS InterPro DOMAIN/s: Mediator complex, subunit Med7 (Inte…	0.593
27.3.99	RNA.regulation of transcription.unclassified	contig7091	AT4G17600.1	NP_567532.1	sp_v3.0_unigene7091	'(loc_os02g03330.1 : 238.0) no description available & (at4g17600 : 224.0) Encodes Lil3:1 (light-harvesting-like) protein. Belongs to the Lhc super-gene family encodes the light-harvesting chlorophyll a/b-binding (LHC) proteins that constitute the antenna system of the photosynthetic apparatus. A generic LHC motif is present in Lil3:1.; LIL3:1; FUNCTIONS IN: sequence-specific DNA binding transcri…	-0.818
27.3.99	RNA.regulation of transcription.unclassified	contig5441	AT3G60800.1	NP_191639.2	sp_v3.0_unigene5441	'(loc_os03g58960.1 : 351.0) no description available & (at3g60800 : 350.0) DHHC-type zinc finger family protein; FUNCTIONS IN: zinc ion binding; INVOLVED IN: biological_process unknown; EXPRESSED IN: 23 plant structures; EXPRESSED DURING: 13 growth stages; CONTAINS InterPro DOMAIN/s: Zinc finger, DHHC-type (InterPro:IPR001594); BEST Arabidopsis thaliana protein match is: DHHC-type zinc finger fam…	0.74
27.3.99	RNA.regulation of transcription.unclassified	contig27598	AT5G23570.1	NP_197747.1	sp_v3.0_unigene27598	'(loc_os12g09580.1 : 269.0) no description available & (at5g23570 : 241.0) Required for posttranscriptional gene silencing and natural virus resistance.SGS3 is a member of an 'unknown' protein family. Members of this family have predicted coiled coiled domains suggesting oligomerization and a potential zinc finger domain. Involved in the production of trans-acting siRNAs, through direct or indire…	-0.705
27.3.99	RNA.regulation of transcription.unclassified	contig95	AT4G05330.1	NP_567292.1	sp_v3.0_unigene95	'(loc_os06g40704.1 : 101.0) no description available & (at4g21160 : 100.0) ADP-ribosylation factor GTPase-activating protein containing zinc finger and C2 domains and a novel PI-3-P-binding protein region. Binds PI-3-P. Highest expression levels in flowering tissue, rosettes and roots. A member of ARF GAP domain (AGD), A thaliana has 15 members, grouped into four classes.; ZAC; FUNCTIONS IN: phos…	0.662
27.3.99	RNA.regulation of transcription.unclassified	allpine_a_c3039	AT5G64950.1	NP_201300.1	sp_v3.0_unigene93640	(loc_os06g12060.1 : 124.0) no description available & (at5g64950 : 110.0) Mitochondrial transcription termination factor family protein; FUNCTIONS IN: molecular_function unknown; INVOLVED IN: biological_process unknown; LOCATED IN: mitochondrion; EXPRESSED IN: 23 plant structures; EXPRESSED DURING: 13 growth stages; CONTAINS InterPro DOMAIN/s: Mitochodrial transcription termination factor-related…	-0.641
27.3.99	RNA.regulation of transcription.unclassified	contig3450	AT3G63140.1	NP_191873.1	sp_v3.0_unigene3450	'(at3g63140 : 501.0) Encodes a protein with ribonuclease activity that is involved in plastid rRNA maturation.; chloroplast stem-loop binding protein of 41 kDa (CSP41A); FUNCTIONS IN: mRNA binding, poly(U) RNA binding; INVOLVED IN: rRNA processing; LOCATED IN: in 6 components; EXPRESSED IN: 25 plant structures; EXPRESSED DURING: 15 growth stages; CONTAINS InterPro DOMAIN/s: NAD-dependent epimeras…	-2.074
27.3.99	RNA.regulation of transcription.unclassified	contig9187	AT5G02190.1	NP_195839.1	sp_v3.0_unigene9187	'(at5g02190 : 370.0) encodes an aspartic protease, has an important role in determining cell fate during embryonic development and in reproduction processes. The loss-of-function mutation of PCS1 causes degeneration of both male and female gametophytes and excessive cell death of developing embryos during torpedo stage.; PROMOTION OF CELL SURVIVAL 1 (PCS1); CONTAINS InterPro DOMAIN/s: Peptidase a…	1.849
27.3.99	RNA.regulation of transcription.unclassified	contig7250	AT1G09750.1	NP_563851.1	sp_v3.0_unigene7250	'(at1g09750 : 220.0) Eukaryotic aspartyl protease family protein; FUNCTIONS IN: aspartic-type endopeptidase activity; INVOLVED IN: proteolysis; LOCATED IN: apoplast, cell wall, plant-type cell wall; EXPRESSED IN: 22 plant structures; EXPRESSED DURING: 14 growth stages; CONTAINS InterPro DOMAIN/s: Peptidase aspartic (InterPro:IPR021109), Peptidase aspartic, catalytic (InterPro:IPR009007), Peptidas…	1.424
27.3.99	RNA.regulation of transcription.unclassified	contig3391	AT1G76590.1	NP_565135.1	sp_v3.0_unigene3391	(at1g76590 : 237.0) PLATZ transcription factor family protein; CONTAINS InterPro DOMAIN/s: Protein of unknown function DUF597 (InterPro:IPR006734); BEST Arabidopsis thaliana protein match is: PLATZ transcription factor family protein (TAIR:AT1G21000.1); Has 404 Blast hits to 404 proteins in 27 species: Archae - 0; Bacteria - 0; Metazoa - 2; Fungi - 0; Plants - 402; Viruses - 0; Other Eukaryotes -…	1.143
27.3.99	RNA.regulation of transcription.unclassified	contig24083	AT4G15080.1	NP_193244.2	sp_v3.0_unigene24083	'(at4g15080 : 200.0) DHHC-type zinc finger family protein; FUNCTIONS IN: zinc ion binding; INVOLVED IN: biological_process unknown; LOCATED IN: plasma membrane; CONTAINS InterPro DOMAIN/s: Zinc finger, DHHC-type (InterPro:IPR001594); BEST Arabidopsis thaliana protein match is: DHHC-type zinc finger family protein (TAIR:AT3G22180.1); Has 30201 Blast hits to 17322 proteins in 780 species: Archae - …	0.747
27.3.99	RNA.regulation of transcription.unclassified	contig12408	AT4G38160.3	NP_195529.1	sp_v3.0_unigene12408	(at4g38160 : 336.0) pigment defective 191 (pde191); FUNCTIONS IN: molecular_function unknown; INVOLVED IN: biological_process unknown; LOCATED IN: cellular_component unknown; EXPRESSED IN: 21 plant structures; EXPRESSED DURING: 13 growth stages; CONTAINS InterPro DOMAIN/s: Mitochodrial transcription termination factor-related (InterPro:IPR003690); BEST Arabidopsis thaliana protein match is: Mitoc…	-0.929
27.3.99	RNA.regulation of transcription.unclassified	contig28680	AT1G25510.1	NP_173922.1	sp_v3.0_unigene28680	'(loc_os01g04710.2 : 113.0) no description available & (at1g25510 : 108.0) Eukaryotic aspartyl protease family protein; FUNCTIONS IN: aspartic-type endopeptidase activity; INVOLVED IN: proteolysis; LOCATED IN: endomembrane system; EXPRESSED IN: 13 plant structures; EXPRESSED DURING: 6 growth stages; CONTAINS InterPro DOMAIN/s: Peptidase aspartic (InterPro:IPR021109), Peptidase aspartic, catalytic…	-0.841
27.4	RNA.RNA binding	contig8453	AT2G25970.1	NP_180167.1	sp_v3.0_unigene8453	'(loc_os02g13130.1 : 300.0) no description available & (at2g25970 : 297.0) KH domain-containing protein; FUNCTIONS IN: RNA binding, nucleic acid binding; EXPRESSED IN: 23 plant structures; EXPRESSED DURING: 14 growth stages; CONTAINS InterPro DOMAIN/s: K Homology, type 1, subgroup (InterPro:IPR018111), K Homology (InterPro:IPR004087), K Homology, type 1 (InterPro:IPR004088); BEST Arabidopsis thal…	0.613
27.4	RNA.RNA binding	contig30139	AT1G73530.1	NP_177494.1	sp_v3.0_unigene30139	'(at1g73530 : 110.0) RNA-binding (RRM/RBD/RNP motifs) family protein; FUNCTIONS IN: RNA binding, nucleotide binding, nucleic acid binding; INVOLVED IN: biological_process unknown; LOCATED IN: chloroplast; EXPRESSED IN: 22 plant structures; EXPRESSED DURING: 13 growth stages; CONTAINS InterPro DOMAIN/s: RNA recognition motif, RNP-1 (InterPro:IPR000504), Nucleotide-binding, alpha-beta plait (InterP…	-1.026
27.4	RNA.RNA binding	contig7364	AT1G60000.1	NP_176208.1	sp_v3.0_unigene7364	'(loc_os02g57010.1 : 198.0) no description available & (at1g60000 : 180.0) RNA-binding (RRM/RBD/RNP motifs) family protein; FUNCTIONS IN: RNA binding; INVOLVED IN: biological_process unknown; LOCATED IN: chloroplast; EXPRESSED IN: 22 plant structures; EXPRESSED DURING: 13 growth stages; Has 8 Blast hits to 8 proteins in 2 species: Archae - 0; Bacteria - 0; Metazoa - 0; Fungi - 0; Plants - 8; Viru…	-1.529
27.4	RNA.RNA binding	contig35069	AT3G21215.1	NP_683582.2	sp_v3.0_unigene35069	'(loc_os08g15080.1 : 310.0) no description available & (at3g21215 : 308.0) RNA-binding (RRM/RBD/RNP motifs) family protein; FUNCTIONS IN: RNA binding, nucleotide binding, nucleic acid binding; CONTAINS InterPro DOMAIN/s: RNA recognition motif, RNP-1 (InterPro:IPR000504), Nucleotide-binding, alpha-beta plait (InterPro:IPR012677); BEST Arabidopsis thaliana protein match is: RNA-binding (RRM/RBD/RNP…	-0.816
27.4	RNA.RNA binding	contig17715	AT5G66010.1	NP_201402.3	sp_v3.0_unigene17715	'(at5g66010 : 231.0) RNA-binding (RRM/RBD/RNP motifs) family protein; FUNCTIONS IN: RNA binding, nucleotide binding, nucleic acid binding; INVOLVED IN: biological_process unknown; LOCATED IN: cellular_component unknown; EXPRESSED IN: 24 plant structures; EXPRESSED DURING: 15 growth stages; CONTAINS InterPro DOMAIN/s: RNA recognition motif, RNP-1 (InterPro:IPR000504), Nucleotide-binding, alpha-bet…	-0.573
27.4	RNA.RNA binding	contig462	AT3G13180.1	NP_187924.2	sp_v3.0_unigene462	'(at3g13180 : 221.0) NOL1/NOP2/sun family protein / antitermination NusB domain-containing protein; FUNCTIONS IN: RNA binding; INVOLVED IN: regulation of transcription, DNA-dependent; LOCATED IN: chloroplast; EXPRESSED IN: 19 plant structures; EXPRESSED DURING: 13 growth stages; CONTAINS InterPro DOMAIN/s: Bacterial Fmu (Sun)/eukaryotic nucleolar NOL1/Nop2p (InterPro:IPR001678), NusB/RsmB/TIM44 (…	-0.727
DNA
BinCode	BinName	id	GeneName	TopHit	SustPine3	description	Mean
28.1	DNA.synthesis/chromatin structure	contig13058	AT2G26280.1	NP_180196.1	sp_v3.0_unigene13058	'(at2g26280 : 228.0) smr (Small MutS Related) domain-containing protein mRNA, complete cds; CID7; FUNCTIONS IN: damaged DNA binding, protein binding, ATP binding; INVOLVED IN: mismatch repair; LOCATED IN: chloroplast; EXPRESSED IN: 22 plant structures; EXPRESSED DURING: 13 growth stages; CONTAINS InterPro DOMAIN/s: Smr protein/MutS2 C-terminal (InterPro:IPR002625), Region of unknown function DUF1…	0.616
28.1	DNA.synthesis/chromatin structure	contig4236	AT1G65580.1	NP_176736.2	sp_v3.0_unigene4236	'(at1g65580 : 501.0) FRAGILE FIBER3 (FRA3); FUNCTIONS IN: inositol or phosphatidylinositol phosphatase activity; EXPRESSED IN: 23 plant structures; EXPRESSED DURING: 13 growth stages; CONTAINS InterPro DOMAIN/s: Inositol polyphosphate related phosphatase (InterPro:IPR000300), WD40 repeat-like-containing domain (InterPro:IPR011046), WD40/YVTN repeat-like-containing domain (InterPro:IPR015943), WD4…	0.65
28.1	DNA.synthesis/chromatin structure	contig3177	AT2G35920.1	NP_850255.1	sp_v3.0_unigene3177	'(at2g35920 : 505.0) RNA helicase family protein; FUNCTIONS IN: helicase activity, nucleic acid binding, ATP-dependent helicase activity, ATP binding; INVOLVED IN: biological_process unknown; LOCATED IN: cellular_component unknown; EXPRESSED IN: 23 plant structures; EXPRESSED DURING: 12 growth stages; CONTAINS InterPro DOMAIN/s: Helicase-associated domain (InterPro:IPR007502), DNA/RNA helicase, D…	0.679
28.1	DNA.synthesis/chromatin structure	contig1224	AT3G18600.1	NP_188490.1	sp_v3.0_unigene1224	'(chl4|524236 : 729.0) no description available & (loc_os03g58810.1 : 634.0) no description available & (at3g18600 : 612.0) P-loop containing nucleoside triphosphate hydrolases superfamily protein; FUNCTIONS IN: helicase activity, ATP binding, ATP-dependent helicase activity, nucleic acid binding; LOCATED IN: nucleolus; EXPRESSED IN: 21 plant structures; EXPRESSED DURING: 13 growth stages; CONTAI…	0.658
28.1	DNA.synthesis/chromatin structure	contig3261	AT3G58580.1	NP_191417.2	sp_v3.0_unigene3261	(loc_os03g07080.2 : 848.0) no description available & (at3g58580 : 794.0) DNAse I-like superfamily protein; CONTAINS InterPro DOMAIN/s: Endonuclease/exonuclease/phosphatase (InterPro:IPR005135); BEST Arabidopsis thaliana protein match is: DNAse I-like superfamily protein (TAIR:AT3G58560.1); Has 1306 Blast hits to 1271 proteins in 209 species: Archae - 0; Bacteria - 7; Metazoa - 532; Fungi - 229; …	0.715
28.1	DNA.synthesis/chromatin structure	contig108	AT1G20960.1	NP_001185050.1	sp_v3.0_unigene108	'(at1g20960 : 1345.0) embryo defective 1507 (emb1507); FUNCTIONS IN: in 6 functions; INVOLVED IN: embryo development ending in seed dormancy; EXPRESSED IN: 24 plant structures; EXPRESSED DURING: 13 growth stages; CONTAINS InterPro DOMAIN/s: ATPase, AAA+ type, core (InterPro:IPR003593), DNA/RNA helicase, DEAD/DEAH box type, N-terminal (InterPro:IPR011545), Sec63 domain (InterPro:IPR004179), Sec63 …	0.904
28.1	DNA.synthesis/chromatin structure	contig7235	AT1G67320.3	NP_001185340.1	sp_v3.0_unigene7235	'(loc_os07g22400.2 : 614.0) no description available & (at1g67320 : 579.0) DNA primase, large subunit family; FUNCTIONS IN: DNA primase activity; INVOLVED IN: DNA replication, synthesis of RNA primer; EXPRESSED IN: 21 plant structures; EXPRESSED DURING: 13 growth stages; CONTAINS InterPro DOMAIN/s: DNA primase, large subunit, eukaryotic (InterPro:IPR016558), DNA primase, large subunit, eukaryotic…	-1.193
28.1	DNA.synthesis/chromatin structure	contig6757	AT2G16440.1	NP_179236.3	sp_v3.0_unigene6757	'(loc_os01g36390.1 : 1092.0) no description available & (at2g16440 : 1072.0) MINICHROMOSOME MAINTENANCE 4 (MCM4); FUNCTIONS IN: nucleoside-triphosphatase activity, DNA-dependent ATPase activity, DNA binding, nucleotide binding, ATP binding; INVOLVED IN: cell proliferation, DNA-dependent DNA replication initiation, DNA unwinding involved in replication; LOCATED IN: nuclear chromatin; EXPRESSED IN:…	-1.555
28.1	DNA.synthesis/chromatin structure	contig9464	AT3G12530.1	NP_187859.2	sp_v3.0_unigene9464	'(loc_os01g14610.2 : 326.0) no description available & (at3g12530 : 263.0) PSF2; FUNCTIONS IN: molecular_function unknown; INVOLVED IN: DNA replication; LOCATED IN: nucleus; EXPRESSED IN: 24 plant structures; EXPRESSED DURING: 15 growth stages; CONTAINS InterPro DOMAIN/s: GINS complex (InterPro:IPR021151), GINS complex, subunit Psf2 (InterPro:IPR007257), GINS complex, subunit Psf2, subgroup (Inte…	-0.771
28.1	DNA.synthesis/chromatin structure	contig7849	AT4G12740.1	NP_193010.2	sp_v3.0_unigene7849	'(loc_os12g10850.1 : 417.0) no description available & (at4g12740 : 360.0) HhH-GPD base excision DNA repair family protein; FUNCTIONS IN: hydrolase activity, catalytic activity; INVOLVED IN: DNA repair, base-excision repair; EXPRESSED IN: 10 plant structures; EXPRESSED DURING: 4 anthesis, F mature embryo stage, petal differentiation and expansion stage, E expanded cotyledon stage, D bilateral sta…	-0.525
28.1	DNA.synthesis/chromatin structure	contig19149	AT4G12620.1	NP_192999.1	sp_v3.0_unigene19149	'(at4g12620 : 745.0) Origin Recognition Complex subunit 1b. Involved in the initiation of DNA replication. Regulated transcriptionally during cell cycle, peaking at G1/S-phase. Target of E2F/DF family of transcription factors. Interacts with ORC2 and ORC5. Highly expressed in proliferating cells. Expression levels are independent of light regime.; origin of replication complex 1B (ORC1B); CONTAIN…	-1.304
28.1	DNA.synthesis/chromatin structure	contig26166	AT3G57060.2	NP_001190114.1	sp_v3.0_unigene26166	'(at3g57060 : 764.0) binding; FUNCTIONS IN: binding; INVOLVED IN: mitosis, chromosome condensation; LOCATED IN: nucleus, condensin complex; EXPRESSED IN: 15 plant structures; EXPRESSED DURING: 6 growth stages; CONTAINS InterPro DOMAIN/s: Non-SMC condensin subunit, XCAP-D2/Cnd1 (InterPro:IPR007673), Armadillo-type fold (InterPro:IPR016024); BEST Arabidopsis thaliana protein match is: binding (TAIR…	-0.661
28.1	DNA.synthesis/chromatin structure	contig1845	AT5G37630.1	NP_198579.2	sp_v3.0_unigene1845	'(at5g37630 : 757.0) EMBRYO DEFECTIVE 2656 (EMB2656); FUNCTIONS IN: binding; INVOLVED IN: mitotic chromosome condensation, embryo development ending in seed dormancy; LOCATED IN: cellular_component unknown; EXPRESSED IN: 11 plant structures; EXPRESSED DURING: 6 growth stages; CONTAINS InterPro DOMAIN/s: Armadillo-type fold (InterPro:IPR016024); Has 333 Blast hits to 316 proteins in 147 species: A…	-0.663
28.1	DNA.synthesis/chromatin structure	allpine_a_c13467	AT3G18630.1	NP_188493.1	sp_v3.0_unigene95691	'(loc_os04g57730.1 : 94.0) no description available & (at3g18630 : 92.0) Encodes a uracil-DNA glycosylase (UDG) involved in a base excision DNA repair pathway in mitochondria.; uracil dna glycosylase (UNG); FUNCTIONS IN: uracil DNA N-glycosylase activity; INVOLVED IN: DNA repair, base-excision repair; LOCATED IN: mitochondrion; EXPRESSED IN: 15 plant structures; EXPRESSED DURING: 8 growth stages;…	-0.794
28.1	DNA.synthesis/chromatin structure	contig1663	AT3G06980.1	NP_187354.1	sp_v3.0_unigene1663	'(at3g06980 : 153.0) DEA(D/H)-box RNA helicase family protein; FUNCTIONS IN: helicase activity, ATP binding, nucleic acid binding, ATP-dependent helicase activity; INVOLVED IN: biological_process unknown; LOCATED IN: chloroplast; EXPRESSED IN: 23 plant structures; EXPRESSED DURING: 13 growth stages; CONTAINS InterPro DOMAIN/s: RNA helicase, DEAD-box type, Q motif (InterPro:IPR014014), DNA/RNA hel…	-0.968
28.1	DNA.synthesis/chromatin structure	allpine_a_c38080	AT2G23840.1	NP_179964.2	sp_v3.0_unigene106301	'(at2g23840 : 107.0) HNH endonuclease; FUNCTIONS IN: endonuclease activity, nucleic acid binding; INVOLVED IN: biological_process unknown; LOCATED IN: cellular_component unknown; EXPRESSED IN: 21 plant structures; EXPRESSED DURING: 13 growth stages; CONTAINS InterPro DOMAIN/s: HNH nuclease (InterPro:IPR003615), HNH endonuclease (InterPro:IPR002711); Has 4176 Blast hits to 4176 proteins in 656 spe…	-1.091
28.1	DNA.synthesis/chromatin structure	contig21189	AT1G70070.1	NP_177164.1	sp_v3.0_unigene21189	'(loc_os02g50560.1 : 177.0) no description available & (at1g70070 : 166.0) Allelic to ISE2(increased size exclusion limit of plasmodesmata 2). Mutants maintain dilated plasmodesmata at the embryonic torpedo stage.; EMBRYO DEFECTIVE 25 (EMB25); FUNCTIONS IN: RNA helicase activity, ATP-dependent helicase activity; INVOLVED IN: posttranscriptional gene silencing, plasmodesmata-mediated intercellular…	-0.623
28.1	DNA.synthesis/chromatin structure	contig1152	AT1G67630.1	NP_176930.2	sp_v3.0_unigene1152	'(at1g67630 : 99.4) DNA polymerase alpha 2 (POLA2); FUNCTIONS IN: DNA binding, DNA-directed DNA polymerase activity; INVOLVED IN: DNA replication; LOCATED IN: mitochondrion; EXPRESSED IN: 21 plant structures; EXPRESSED DURING: 13 growth stages; CONTAINS InterPro DOMAIN/s: DNA polymerase alpha, subunit B N-terminal (InterPro:IPR013627), DNA polymerase alpha, subunit B (InterPro:IPR016722), DNA pol…	-0.905
28.1	DNA.synthesis/chromatin structure	allpine_b_c5021	AT2G28290.1	NP_850116.1	sp_v3.0_unigene183377	'(at2g28290 : 82.4) Encodes a SWI2/SNF2-like protein in the SNF2 subclass. Homozygous plants with null mutations exhibit premature termination of the meristem and carpelloid structures from the inflorescence meristem. Co-activator of floral homeotic gene expression. Acts with LFY to regulate shoot apical meristem identity. Required for meristem maintenance. Regulates flowering under a non-inducti…	0.615
28.1	DNA.synthesis/chromatin structure	cl9926contig1	AT2G23840.1	NP_179964.2	sp_v3.0_unigene46616	'(loc_os07g07480.1 : 145.0) no description available & (at2g23840 : 144.0) HNH endonuclease; FUNCTIONS IN: endonuclease activity, nucleic acid binding; INVOLVED IN: biological_process unknown; LOCATED IN: cellular_component unknown; EXPRESSED IN: 21 plant structures; EXPRESSED DURING: 13 growth stages; CONTAINS InterPro DOMAIN/s: HNH nuclease (InterPro:IPR003615), HNH endonuclease (InterPro:IPR00…	-1.179
28.1.3	DNA.synthesis/chromatin structure.histone	contig18225	AT5G59870.1	NP_200795.1	sp_v3.0_unigene18225	'(q1s053|h2a3_medtr : 134.0) Probable histone H2A.3 - Medicago truncatula (Barrel medic) & (loc_os03g17100.1 : 134.0) no description available & (ipr009072 : 131.06503) Histone-fold & (at5g59870 : 127.0) Encodes HTA6, a histone H2A protein.; histone H2A 6 (HTA6); FUNCTIONS IN: DNA binding; INVOLVED IN: nucleosome assembly; LOCATED IN: nucleolus; EXPRESSED IN: 27 plant structures; EXPRESSED DURING…	-1.26
28.1.3	DNA.synthesis/chromatin structure.histone	root_euler_8019			sp_v3.0_unigene209573	(ipr009072 : 80.718315) Histone-fold & (reliability: 141.25705) & (original description: no original description)	-1.091
28.1.3.2.1	DNA.synthesis/chromatin structure.histone.core.H2A	contig14199	AT3G46030.1	NP_190189.1	sp_v3.0_unigene14199	'(at3g45980 : 174.0) Encodes a histone 2B (H2B) protein. This protein can be ubiquitinated in planta, and this modification depends on the HUB1 and HUB2 E3 ubiquitin ligases as well as the UBC1 and UBC2 E2 ubiquitin conjugating enzymes. Lysine 146 appears to be the site of the ubiquitin addition.; HTB9; FUNCTIONS IN: DNA binding; INVOLVED IN: nucleosome assembly; LOCATED IN: nucleolus; EXPRESSED …	-0.73
28.1.3.2.1	DNA.synthesis/chromatin structure.histone.core.H2A	contig20917	AT4G27230.1	NP_001190852.1	sp_v3.0_unigene20917	'(q6zl42|h2a2_orysa : 166.0) Probable histone H2A.2 - Oryza sativa (Rice) & (loc_os07g36140.1 : 166.0) no description available & (at4g27230 : 164.0) Encodes HTA2, a histone H2A protein.; histone H2A 2 (HTA2); FUNCTIONS IN: DNA binding; INVOLVED IN: nucleosome assembly; LOCATED IN: nucleus; EXPRESSED IN: 27 plant structures; EXPRESSED DURING: 13 growth stages; CONTAINS InterPro DOMAIN/s: Histone …	-1.39
28.1.3.2.1	DNA.synthesis/chromatin structure.histone.core.H2A	contig15624	AT5G22880.1	NP_197679.1	sp_v3.0_unigene15624	'(q43216|h2b5_wheat : 160.0) Histone H2B.5 (wcH2B-6) - Triticum aestivum (Wheat) & (loc_os01g05950.1 : 160.0) no description available & (at5g22880 : 159.0) Encodes a histone 2B (H2B) protein. This protein can be ubiquitinated in planta, and this modification depends on the HUB1 and HUB2 E3 ubiquitin ligases.; histone B2 (HTB2); FUNCTIONS IN: DNA binding; INVOLVED IN: nucleosome assembly; LOCATED…	-2.276
28.1.3.2.1	DNA.synthesis/chromatin structure.histone.core.H2A	contig508	AT1G51060.1	NP_175517.1	sp_v3.0_unigene508	'(q84nj4|h2a3_orysa : 152.0) Probable histone H2A.3 - Oryza sativa (Rice) & (loc_os08g33100.1 : 152.0) no description available & (at1g51060 : 151.0) Encodes HTA10, a histone H2A protein.; histone H2A 10 (HTA10); FUNCTIONS IN: DNA binding; INVOLVED IN: nucleosome assembly; LOCATED IN: nucleolus, cell wall; EXPRESSED IN: 24 plant structures; EXPRESSED DURING: 15 growth stages; CONTAINS InterPro DO…	-1.323
28.1.3.2.1	DNA.synthesis/chromatin structure.histone.core.H2A	contig20335	AT3G46030.1	NP_190189.1	sp_v3.0_unigene20335	'(at3g45980 : 173.0) Encodes a histone 2B (H2B) protein. This protein can be ubiquitinated in planta, and this modification depends on the HUB1 and HUB2 E3 ubiquitin ligases as well as the UBC1 and UBC2 E2 ubiquitin conjugating enzymes. Lysine 146 appears to be the site of the ubiquitin addition.; HTB9; FUNCTIONS IN: DNA binding; INVOLVED IN: nucleosome assembly; LOCATED IN: nucleolus; EXPRESSED …	-0.663
28.1.3.2.1	DNA.synthesis/chromatin structure.histone.core.H2A	contig18225	AT5G59870.1	NP_200795.1	sp_v3.0_unigene18225	'(q1s053|h2a3_medtr : 134.0) Probable histone H2A.3 - Medicago truncatula (Barrel medic) & (loc_os03g17100.1 : 134.0) no description available & (ipr009072 : 131.06503) Histone-fold & (at5g59870 : 127.0) Encodes HTA6, a histone H2A protein.; histone H2A 6 (HTA6); FUNCTIONS IN: DNA binding; INVOLVED IN: nucleosome assembly; LOCATED IN: nucleolus; EXPRESSED IN: 27 plant structures; EXPRESSED DURING…	-1.26
28.1.3.2.2	DNA.synthesis/chromatin structure.histone.core.H2B	contig14199	AT3G46030.1	NP_190189.1	sp_v3.0_unigene14199	'(at3g45980 : 174.0) Encodes a histone 2B (H2B) protein. This protein can be ubiquitinated in planta, and this modification depends on the HUB1 and HUB2 E3 ubiquitin ligases as well as the UBC1 and UBC2 E2 ubiquitin conjugating enzymes. Lysine 146 appears to be the site of the ubiquitin addition.; HTB9; FUNCTIONS IN: DNA binding; INVOLVED IN: nucleosome assembly; LOCATED IN: nucleolus; EXPRESSED …	-0.73
28.1.3.2.2	DNA.synthesis/chromatin structure.histone.core.H2B	contig15624	AT5G22880.1	NP_197679.1	sp_v3.0_unigene15624	'(q43216|h2b5_wheat : 160.0) Histone H2B.5 (wcH2B-6) - Triticum aestivum (Wheat) & (loc_os01g05950.1 : 160.0) no description available & (at5g22880 : 159.0) Encodes a histone 2B (H2B) protein. This protein can be ubiquitinated in planta, and this modification depends on the HUB1 and HUB2 E3 ubiquitin ligases.; histone B2 (HTB2); FUNCTIONS IN: DNA binding; INVOLVED IN: nucleosome assembly; LOCATED…	-2.276
28.1.3.2.2	DNA.synthesis/chromatin structure.histone.core.H2B	contig20335	AT3G46030.1	NP_190189.1	sp_v3.0_unigene20335	'(at3g45980 : 173.0) Encodes a histone 2B (H2B) protein. This protein can be ubiquitinated in planta, and this modification depends on the HUB1 and HUB2 E3 ubiquitin ligases as well as the UBC1 and UBC2 E2 ubiquitin conjugating enzymes. Lysine 146 appears to be the site of the ubiquitin addition.; HTB9; FUNCTIONS IN: DNA binding; INVOLVED IN: nucleosome assembly; LOCATED IN: nucleolus; EXPRESSED …	-0.663
28.1.3.2.3	DNA.synthesis/chromatin structure.histone.core.H3	contig35143	AT5G65360.1	NP_563838.1	sp_v3.0_unigene35143	'(at5g65360 : 262.0) Histone superfamily protein; FUNCTIONS IN: DNA binding; INVOLVED IN: nucleosome assembly; LOCATED IN: chloroplast, nucleosome; EXPRESSED IN: 23 plant structures; EXPRESSED DURING: 14 growth stages; CONTAINS InterPro DOMAIN/s: Histone H3 (InterPro:IPR000164), Histone-fold (InterPro:IPR009072), Histone core (InterPro:IPR007125); BEST Arabidopsis thaliana protein match is: Histo…	-2.318
28.1.3.2.3	DNA.synthesis/chromatin structure.histone.core.H3	contig35527	AT4G40030.2	NP_001078516.1	sp_v3.0_unigene35527	'(at4g40030 : 237.0) Histone superfamily protein; FUNCTIONS IN: DNA binding; INVOLVED IN: nucleosome assembly; LOCATED IN: nucleosome; EXPRESSED IN: 25 plant structures; EXPRESSED DURING: 16 growth stages; CONTAINS InterPro DOMAIN/s: Histone H3 (InterPro:IPR000164), Histone-fold (InterPro:IPR009072), Histone core (InterPro:IPR007125); BEST Arabidopsis thaliana protein match is: Histone superfamil…	-2.686
28.2	DNA.repair	contig28655	AT4G25290.1	NP_194259.4	sp_v3.0_unigene28655	'(loc_os09g36240.3 : 139.0) no description available & (at4g25290 : 137.0) DNA photolyases;DNA photolyases; FUNCTIONS IN: DNA photolyase activity; INVOLVED IN: DNA repair; CONTAINS InterPro DOMAIN/s: Rossmann-like alpha/beta/alpha sandwich fold (InterPro:IPR014729), DNA photolyase, N-terminal (InterPro:IPR006050), Alpha/beta hydrolase fold-1 (InterPro:IPR000073); BEST Arabidopsis thaliana protein…	-1.677
28.2	DNA.repair	contig8058	AT1G52500.2	NP_564608.1	sp_v3.0_unigene8058	'(at1g52500 : 406.0) Encodes one of the splice variants of Arabidopsis thaliana MutM homolog. Encodes a formamidopyrimidine-DNA glycosylase that has abasic lyase activity and is able to nick double- stranded oligonucleotides containing 8-oxo-7,8-dihydroguanine (8-oxoG) in vitro.; MUTM homolog-1 (MMH-1); CONTAINS InterPro DOMAIN/s: Ribosomal protein S13-like, H2TH (InterPro:IPR010979), DNA glycosy…	-0.623
28.99	DNA.unspecified	contig12264	AT3G19184.1	NP_001030726.2	sp_v3.0_unigene12264	'(loc_os06g09420.1 : 195.0) no description available & (at3g19184 : 182.0) AP2/B3-like transcriptional factor family protein; FUNCTIONS IN: DNA binding; INVOLVED IN: regulation of transcription, DNA-dependent; LOCATED IN: cellular_component unknown; EXPRESSED IN: 7 plant structures; EXPRESSED DURING: F mature embryo stage, petal differentiation and expansion stage, E expanded cotyledon stage, D b…	-0.702
28.99	DNA.unspecified	contig19149	AT4G12620.1	NP_192999.1	sp_v3.0_unigene19149	'(at4g12620 : 745.0) Origin Recognition Complex subunit 1b. Involved in the initiation of DNA replication. Regulated transcriptionally during cell cycle, peaking at G1/S-phase. Target of E2F/DF family of transcription factors. Interacts with ORC2 and ORC5. Highly expressed in proliferating cells. Expression levels are independent of light regime.; origin of replication complex 1B (ORC1B); CONTAIN…	-1.304
28.99	DNA.unspecified	contig13153	AT5G17570.1	NP_568352.1	sp_v3.0_unigene13153	'(at5g17570 : 328.0) TatD related DNase; FUNCTIONS IN: endodeoxyribonuclease activity, producing 5'-phosphomonoesters, deoxyribonuclease activity; INVOLVED IN: biological_process unknown; LOCATED IN: cellular_component unknown; EXPRESSED IN: 24 plant structures; EXPRESSED DURING: 13 growth stages; CONTAINS InterPro DOMAIN/s: Deoxyribonuclease, TatD Mg-dependent (InterPro:IPR012278), Deoxyribonucl…	-0.771
28.99	DNA.unspecified	contig23272	AT3G19184.1	NP_001030726.2	sp_v3.0_unigene23272	'(loc_os05g40280.1 : 197.0) no description available & (at3g19184 : 170.0) AP2/B3-like transcriptional factor family protein; FUNCTIONS IN: DNA binding; INVOLVED IN: regulation of transcription, DNA-dependent; LOCATED IN: cellular_component unknown; EXPRESSED IN: 7 plant structures; EXPRESSED DURING: F mature embryo stage, petal differentiation and expansion stage, E expanded cotyledon stage, D b…	-1.194
Protein
BinCode	BinName	id	GeneName	TopHit	SustPine3	description	Mean
29.1	protein.aa activation	allpine_a_rep_c72923	AT4G39800.1	NP_195690.1	sp_v3.0_unigene127637	'(at5g03240 : 168.0) encodes ubiquitin that is attached to proteins destined for degradation. UBQ3 is most homologous with UBQ4, and is expressed in higher levels in vegetative tissue but lower levels in flowers than UBQ4. UBQ3 encodes different number of ubiquitins in different ecotypes. UBQ3 transcript level is modulated by UV-B and light/dark treatments.; polyubiquitin 3 (UBQ3); INVOLVED IN: p…	-2.437
29.1.3	protein.aa activation.threonine-tRNA ligase	contig12869	AT2G04842.1	NP_671778.1	sp_v3.0_unigene12869	'(loc_os02g33500.1 : 467.0) no description available & (at2g04842 : 457.0) Encodes a dual localized threonyl-tRNA synthetase found both in the mitochondrion and the chloroplast. Plants mutated in this gene terminate as embryos in the globular stage.; EMBRYO DEFECTIVE 2761 (EMB2761); FUNCTIONS IN: ligase activity, forming aminoacyl-tRNA and related compounds, nucleotide binding, aminoacyl-tRNA lig…	-1.386
29.1.5	protein.aa activation.isoleucine-tRNA ligase	allpine_a_c47683	AT4G10320.1	NP_192770.2	sp_v3.0_unigene113464	'(at4g10320 : 80.9) tRNA synthetase class I (I, L, M and V) family protein; FUNCTIONS IN: isoleucine-tRNA ligase activity, nucleotide binding, aminoacyl-tRNA ligase activity, zinc ion binding, ATP binding; INVOLVED IN: response to cadmium ion, tRNA aminoacylation for protein translation; LOCATED IN: cytosol; EXPRESSED IN: male gametophyte, guard cell, epidermis, cultured cell, pollen tube; EXPRES…	0.628
29.1.7	protein.aa activation.alanine-tRNA ligase	gg46a6u01cnf9a	AT5G22800.1	NP_680210.2	sp_v3.0_unigene69503	'(loc_os06g13660.1 : 99.4) no description available & (at5g22800 : 93.2) A locus involved in embryogenesis. Mutations in this locus result in embryo lethality.; EMBRYO DEFECTIVE 1030 (EMB1030); FUNCTIONS IN: alanine-tRNA ligase activity, ligase activity, forming aminoacyl-tRNA and related compounds, nucleotide binding, ATP binding, nucleic acid binding; INVOLVED IN: alanyl-tRNA aminoacylation, em…	-0.972
29.1.14	protein.aa activation.glycine-tRNA ligase	allpine_a_c12187	AT3G48110.1	NP_190394.3	sp_v3.0_unigene95220	'(loc_os06g01400.1 : 157.0) no description available & (at3g48110 : 155.0) glycine-tRNA ligase; EMBRYO-DEFECTIVE-DEVELOPMENT 1 (EDD1); FUNCTIONS IN: glycine-tRNA ligase activity; INVOLVED IN: regulation of embryonic development, glycyl-tRNA aminoacylation, embryo development ending in seed dormancy; LOCATED IN: mitochondrion, chloroplast stroma, chloroplast; EXPRESSED IN: 23 plant structures; EXP…	-0.938
29.1.22	protein.aa activation.asparagine-tRNA ligase	contig7478	AT4G17300.1	NP_193462.1	sp_v3.0_unigene7478	'(at4g17300 : 553.0) Asparaginyl-tRNA synthetase protein involved in amino acid activation/protein synthesis.; NS1; FUNCTIONS IN: asparagine-tRNA ligase activity; INVOLVED IN: asparaginyl-tRNA aminoacylation, ovule development; LOCATED IN: mitochondrion, chloroplast; EXPRESSED IN: 23 plant structures; EXPRESSED DURING: 13 growth stages; CONTAINS InterPro DOMAIN/s: Nucleic acid binding, OB-fold, t…	-1.077
29.1.30	protein.aa activation.pseudouridylate synthase	contig2927	AT2G39140.1	NP_181447.2	sp_v3.0_unigene2927	'(at2g39140 : 355.0) Suppressor of var2 variegation phenotype. Chloroplast localized. Loss of function mutant has defects in chloroplast protein translation and rRNA processing. Similar in sequence to pseudouridine synthase proteins.; SUPPRESSOR OF VARIEGATION 1 (SVR1); CONTAINS InterPro DOMAIN/s: Pseudouridine synthase, catalytic domain (InterPro:IPR020103), Pseudouridine synthase, RsuA and RluB…	-0.585
29.1.30	protein.aa activation.pseudouridylate synthase	contig14206	AT4G21770.1	NP_193908.1	sp_v3.0_unigene14206	'(at4g21770 : 146.0) Pseudouridine synthase family protein; FUNCTIONS IN: pseudouridine synthase activity; INVOLVED IN: pseudouridine synthesis, RNA modification; LOCATED IN: chloroplast; CONTAINS InterPro DOMAIN/s: Pseudouridine synthase, catalytic domain (InterPro:IPR020103), Pseudouridine synthase, RsuA and RluB/C/D/E/F (InterPro:IPR006145); Has 5935 Blast hits to 5933 proteins in 1806 species…	-1.189
29.1.30	protein.aa activation.pseudouridylate synthase	cl15482contig1	AT4G21770.1	NP_193908.1	sp_v3.0_unigene39804	'(at4g21770 : 254.0) Pseudouridine synthase family protein; FUNCTIONS IN: pseudouridine synthase activity; INVOLVED IN: pseudouridine synthesis, RNA modification; LOCATED IN: chloroplast; CONTAINS InterPro DOMAIN/s: Pseudouridine synthase, catalytic domain (InterPro:IPR020103), Pseudouridine synthase, RsuA and RluB/C/D/E/F (InterPro:IPR006145); Has 5935 Blast hits to 5933 proteins in 1806 species…	-1.319
29.1.40	protein.aa activation.bifunctional aminoacyl-tRNA synthetase	contig24477	AT5G52520.1	NP_200065.1	sp_v3.0_unigene24477	'(at5g52520 : 776.0) OVULE ABORTION 6 (OVA6); FUNCTIONS IN: proline-tRNA ligase activity, aminoacyl-tRNA ligase activity, nucleotide binding, ATP binding; INVOLVED IN: regulation of photosynthesis, embryo sac development, seed development, tRNA aminoacylation for protein translation, ovule development; LOCATED IN: mitochondrion, chloroplast, chloroplast stroma; EXPRESSED IN: 23 plant structures; …	-1.064
29.2.1.1.1.1.6	protein.synthesis.ribosomal protein.prokaryotic.chloroplast.30S subunit.S6	contig1071	AT1G64510.1	NP_176632.1	sp_v3.0_unigene1071	'(at1g64510 : 181.0) Translation elongation factor EF1B/ribosomal protein S6 family protein; FUNCTIONS IN: structural constituent of ribosome, rRNA binding; INVOLVED IN: translation, ribosome biogenesis; LOCATED IN: thylakoid, chloroplast thylakoid membrane, ribosome, chloroplast; EXPRESSED IN: 22 plant structures; EXPRESSED DURING: 13 growth stages; CONTAINS InterPro DOMAIN/s: Translation elonga…	-0.575
29.2.1.1.1.1.17	protein.synthesis.ribosomal protein.prokaryotic.chloroplast.30S subunit.S17	contig30581	AT1G79850.1	NP_178103.1	sp_v3.0_unigene30581	'(at1g79850 : 103.0) nuclear-encoded 30S chloroplast ribosomal protein S17; ribosomal protein S17 (RPS17); FUNCTIONS IN: structural constituent of ribosome; INVOLVED IN: translation; LOCATED IN: cytosolic small ribosomal subunit, plastid small ribosomal subunit, chloroplast stroma, chloroplast, chloroplast envelope; EXPRESSED IN: 24 plant structures; EXPRESSED DURING: 15 growth stages; CONTAINS I…	-1.016
29.2.1.1.1.1.31	protein.synthesis.ribosomal protein.prokaryotic.chloroplast.30S subunit.S31	allpine_a_rep_c108615	AT2G38140.1	NP_181349.1	sp_v3.0_unigene142796	'(at2g38140 : 85.1) plastid-specific ribosomal protein 4 (PSRP4) mRNA, complete; plastid-specific ribosomal protein 4 (PSRP4); FUNCTIONS IN: structural constituent of ribosome; INVOLVED IN: translation; LOCATED IN: ribosome, chloroplast; EXPRESSED IN: 23 plant structures; EXPRESSED DURING: 13 growth stages; Has 87 Blast hits to 87 proteins in 23 species: Archae - 0; Bacteria - 20; Metazoa - 0; Fu…	-0.863
29.2.1.1.1.1.83	protein.synthesis.ribosomal protein.prokaryotic.chloroplast.30S subunit.PSRP3	contig32632	AT1G68590.1	NP_001077793.1	sp_v3.0_unigene32632	'(p82412|rrp3_spiol : 138.0) Plastid-specific 30S ribosomal protein 3, chloroplast precursor (PSRP-3) - Spinacia oleracea (Spinach) & (loc_os04g38750.1 : 138.0) no description available & (at1g68590 : 135.0) Ribosomal protein PSRP-3/Ycf65; FUNCTIONS IN: structural constituent of ribosome; INVOLVED IN: translation; LOCATED IN: chloroplast; EXPRESSED IN: 22 plant structures; EXPRESSED DURING: 13 gr…	-1.117
29.2.1.1.1.2.6	protein.synthesis.ribosomal protein.prokaryotic.chloroplast.50S subunit.L6	contig30137	AT1G05190.1	NP_172011.1	sp_v3.0_unigene30137	'(loc_os03g24020.1 : 275.0) no description available & (at1g05190 : 271.0) embryo defective 2394 (emb2394); FUNCTIONS IN: structural constituent of ribosome, rRNA binding; INVOLVED IN: translation, embryo development ending in seed dormancy; LOCATED IN: chloroplast stroma, chloroplast, large ribosomal subunit, membrane, chloroplast envelope; EXPRESSED IN: 24 plant structures; EXPRESSED DURING: 13…	-1.062
29.2.1.1.1.2.15	protein.synthesis.ribosomal protein.prokaryotic.chloroplast.50S subunit.L15	contig7906	AT3G25920.1	NP_189221.1	sp_v3.0_unigene7906	'(p31165|rk15_pea : 279.0) 50S ribosomal protein L15, chloroplast precursor (CL15) (Fragment) - Pisum sativum (Garden pea) & (at3g25920 : 278.0) encodes a plastid ribosomal protein CL15, a constituent of the large subunit of the ribosomal complex; ribosomal protein L15 (RPL15); FUNCTIONS IN: structural constituent of ribosome; INVOLVED IN: translation; LOCATED IN: plastid large ribosomal subunit,…	-1.159
29.2.1.1.1.2.17	protein.synthesis.ribosomal protein.prokaryotic.chloroplast.50S subunit.L17	contig30918	AT3G54210.1	NP_190989.1	sp_v3.0_unigene30918	'(at3g54210 : 229.0) Ribosomal protein L17 family protein; FUNCTIONS IN: structural constituent of ribosome; INVOLVED IN: translation; LOCATED IN: ribosome, chloroplast; EXPRESSED IN: 22 plant structures; EXPRESSED DURING: 13 growth stages; CONTAINS InterPro DOMAIN/s: Ribosomal protein L17 (InterPro:IPR000456); BEST Arabidopsis thaliana protein match is: Ribosomal protein L17 family protein (TAIR…	-0.629
29.2.1.1.1.2.29	protein.synthesis.ribosomal protein.prokaryotic.chloroplast.50S subunit.L29	contig11032	AT5G65220.1	NP_201325.1	sp_v3.0_unigene11032	'(at5g65220 : 155.0) Ribosomal L29 family protein ; FUNCTIONS IN: structural constituent of ribosome; INVOLVED IN: translation, ribosome biogenesis; LOCATED IN: ribosome, chloroplast stroma, chloroplast, nucleoid, chloroplast envelope; EXPRESSED IN: 22 plant structures; EXPRESSED DURING: 13 growth stages; CONTAINS InterPro DOMAIN/s: Ribosomal protein L29 (InterPro:IPR001854); Has 1807 Blast hits …	-0.914
29.2.1.1.2.2.5	protein.synthesis.ribosomal protein.prokaryotic.mitochondrion.50S subunit.L5	allpine_b_c45325	ATMG00210.1	NP_178803.1	sp_v3.0_unigene201705	'(atmg00210 : 115.0) encodes a mitochondrial ribosomal protein L5, a constituent of the large subunit of the ribosomal complex; ribosomal protein L5 (RPL5); CONTAINS InterPro DOMAIN/s: Ribosomal protein L5 (InterPro:IPR002132), Ribosomal protein L5, N-terminal (InterPro:IPR020927); BEST Arabidopsis thaliana protein match is: Ribosomal L5P family protein (TAIR:AT2G07725.1). & (p51409|rm05_soltu : …	0.659
29.2.1.1.3.2.35	protein.synthesis.ribosomal protein.prokaryotic.unknown organellar.50S subunit.L35	contig11768	AT2G24090.1	NP_850047.1	sp_v3.0_unigene11768	'(p23326|rk35_spiol : 137.0) 50S ribosomal protein L35, chloroplast precursor (CL35) - Spinacia oleracea (Spinach) & (at2g24090 : 132.0) Ribosomal protein L35; FUNCTIONS IN: structural constituent of ribosome; INVOLVED IN: translation; LOCATED IN: ribosome, chloroplast; EXPRESSED IN: 22 plant structures; EXPRESSED DURING: 13 growth stages; CONTAINS InterPro DOMAIN/s: Ribosomal protein L35, conser…	-0.756
29.2.1.1.3.2.1712	protein.synthesis.ribosomal protein.prokaryotic.unknown organellar.50S subunit.L7/L12	contig25384	AT1G68660.1	NP_564937.1	sp_v3.0_unigene25384	'(at1g68660 : 225.0) Ribosomal protein L12/ ATP-dependent Clp protease adaptor protein ClpS family protein; FUNCTIONS IN: molecular_function unknown; INVOLVED IN: protein catabolic process; EXPRESSED IN: 23 plant structures; EXPRESSED DURING: 14 growth stages; CONTAINS InterPro DOMAIN/s: Adaptor protein ClpS, core (InterPro:IPR003769), Ribosomal protein L7/L12, C-terminal/adaptor protein ClpS-lik…	-0.623
29.2.1.2.1.6	protein.synthesis.ribosomal protein.eukaryotic.40S subunit.S6	contig2049	AT4G31700.1	NP_194898.1	sp_v3.0_unigene2049	'(q9m3v8|rs6_aspof : 414.0) 40S ribosomal protein S6 - Asparagus officinalis (Garden asparagus) & (loc_os07g42950.1 : 403.0) no description available & (at4g31700 : 400.0) Encodes a putative ribosomal protein S6 (rps6a). RPS6A and RPS6B are fully redundant and essential during gametogenesis.; ribosomal protein S6 (RPS6); FUNCTIONS IN: structural constituent of ribosome; INVOLVED IN: growth, trans…	0.789
29.2.1.2.1.19	protein.synthesis.ribosomal protein.eukaryotic.40S subunit.S19	g5ks2ux02fxmio	AT5G47320.1	NP_568681.1	sp_v3.0_unigene61571	'(p27527|rt19_pethy : 97.1) Mitochondrial ribosomal protein S19 - Petunia hybrida (Petunia) & (loc_osm1g00450.1 : 87.8) no description available & (at5g47320 : 85.9) Nuclear encoded mitochondrial ribosome subunit.; ribosomal protein S19 (RPS19); CONTAINS InterPro DOMAIN/s: RNA recognition motif, glycine rich protein (InterPro:IPR015465), RNA recognition motif, RNP-1 (InterPro:IPR000504), Nucleoti…	0.838
29.2.1.2.2.5	protein.synthesis.ribosomal protein.eukaryotic.60S subunit.L5	allpine_b_c45325	ATMG00210.1	NP_178803.1	sp_v3.0_unigene201705	'(atmg00210 : 115.0) encodes a mitochondrial ribosomal protein L5, a constituent of the large subunit of the ribosomal complex; ribosomal protein L5 (RPL5); CONTAINS InterPro DOMAIN/s: Ribosomal protein L5 (InterPro:IPR002132), Ribosomal protein L5, N-terminal (InterPro:IPR020927); BEST Arabidopsis thaliana protein match is: Ribosomal L5P family protein (TAIR:AT2G07725.1). & (p51409|rm05_soltu : …	0.659
29.2.1.2.2.99	protein.synthesis.ribosomal protein.eukaryotic.60S subunit.unknown	contig20924	AT5G39800.1	NP_568574.1	sp_v3.0_unigene20924	'(loc_os02g40490.1 : 125.0) no description available & (at5g39800 : 123.0) Mitochondrial ribosomal protein L27; CONTAINS InterPro DOMAIN/s: Ribosomal protein L27/L41, mitochondrial (InterPro:IPR019189); BEST Arabidopsis thaliana protein match is: Mitochondrial ribosomal protein L27 (TAIR:AT5G40080.1); Has 30201 Blast hits to 17322 proteins in 780 species: Archae - 12; Bacteria - 1396; Metazoa - 1…	0.597
29.2.1.99.99	protein.synthesis.ribosomal protein.unknown.unknown	contig7327	AT5G13720.1	NP_196876.1	sp_v3.0_unigene7327	'(at5g13720 : 274.0) Uncharacterised protein family (UPF0114); LOCATED IN: chloroplast, chloroplast inner membrane, chloroplast envelope; EXPRESSED IN: 21 plant structures; EXPRESSED DURING: 13 growth stages; CONTAINS InterPro DOMAIN/s: Uncharacterised protein family UPF0114, plant (InterPro:IPR016804), Uncharacterised protein family UPF0114 (InterPro:IPR005134); BEST Arabidopsis thaliana protein…	-1.665
29.2.1.99.99	protein.synthesis.ribosomal protein.unknown.unknown	contig6951	AT3G56010.1	NP_191160.1	sp_v3.0_unigene6951	(at3g56010 : 98.2) unknown protein; FUNCTIONS IN: molecular_function unknown; INVOLVED IN: biological_process unknown; LOCATED IN: chloroplast thylakoid membrane; EXPRESSED IN: 22 plant structures; EXPRESSED DURING: 13 growth stages; Has 25 Blast hits to 25 proteins in 12 species: Archae - 0; Bacteria - 0; Metazoa - 0; Fungi - 0; Plants - 25; Viruses - 0; Other Eukaryotes - 0 (source: NCBI BLink)…	-0.681
29.2.2	protein.synthesis.ribosome biogenesis	contig6509	AT5G19830.1	NP_197484.4	sp_v3.0_unigene6509	'(at5g19830 : 261.0) Peptidyl-tRNA hydrolase family protein; FUNCTIONS IN: aminoacyl-tRNA hydrolase activity; INVOLVED IN: translation; LOCATED IN: mitochondrion; EXPRESSED IN: 16 plant structures; EXPRESSED DURING: 8 growth stages; CONTAINS InterPro DOMAIN/s: Peptidyl-tRNA hydrolase, conserved site (InterPro:IPR018171), Peptidyl-tRNA hydrolase (InterPro:IPR001328); BEST Arabidopsis thaliana prot…	-0.951
29.2.2	protein.synthesis.ribosome biogenesis	contig5515	AT3G53470.2	NP_190915.1	sp_v3.0_unigene5515	'(loc_os03g17660.2 : 92.0) no description available & (at3g53470 : 85.5) unknown protein; FUNCTIONS IN: molecular_function unknown; INVOLVED IN: biological_process unknown; LOCATED IN: chloroplast thylakoid membrane, chloroplast; EXPRESSED IN: 22 plant structures; EXPRESSED DURING: 13 growth stages; Has 35 Blast hits to 35 proteins in 13 species: Archae - 0; Bacteria - 0; Metazoa - 0; Fungi - 0; …	-1.21
29.2.2	protein.synthesis.ribosome biogenesis	contig8317	AT1G67120.1	NP_176883.5	sp_v3.0_unigene8317	'(loc_os10g31856.1 : 410.0) no description available & (at1g67120 : 366.0) ATPases;nucleotide binding;ATP binding;nucleoside-triphosphatases;transcription factor binding; FUNCTIONS IN: nucleoside-triphosphatase activity, ATPase activity, transcription factor binding, nucleotide binding, ATP binding; INVOLVED IN: regulation of transcription, DNA-dependent, regulation of protein complex assembly; L…	0.76
29.2.2.2.2	protein.synthesis.ribosome biogenesis.Assembly factors.GTPases	contig23761	AT1G06720.1	NP_172157.1	sp_v3.0_unigene23761	'(at1g06720 : 657.0) P-loop containing nucleoside triphosphate hydrolases superfamily protein; FUNCTIONS IN: GTP binding, GTPase activity; INVOLVED IN: ribosome biogenesis; LOCATED IN: nucleus; EXPRESSED IN: 21 plant structures; EXPRESSED DURING: 13 growth stages; CONTAINS InterPro DOMAIN/s: AARP2CN (InterPro:IPR012948), Protein synthesis factor, GTP-binding (InterPro:IPR000795), Protein of unkno…	0.636
29.2.2.3.3	protein.synthesis.ribosome biogenesis.Pre-rRNA processing and modifications.methylotransferases	contig29129	AT1G60230.1	NP_564755.1	sp_v3.0_unigene29129	'(at1g60230 : 375.0) Radical SAM superfamily protein; FUNCTIONS IN: iron-sulfur cluster binding, catalytic activity, RNA methyltransferase activity; INVOLVED IN: rRNA processing; LOCATED IN: cytoplasm; EXPRESSED IN: 6 plant structures; EXPRESSED DURING: LP.04 four leaves visible, petal differentiation and expansion stage, E expanded cotyledon stage; CONTAINS InterPro DOMAIN/s: Elongator protein 3…	-0.862
29.2.2.3.3	protein.synthesis.ribosome biogenesis.Pre-rRNA processing and modifications.methylotransferases	biogeco3_euler_14590	AT5G40530.2	NP_198869.2	sp_v3.0_unigene208573	(loc_os02g38060.1 : 319.0) no description available & (at5g40530 : 304.0) S-adenosyl-L-methionine-dependent methyltransferases superfamily protein; CONTAINS InterPro DOMAIN/s: Methyltransferase-related (InterPro:IPR007823); Has 35333 Blast hits to 34131 proteins in 2444 species: Archae - 798; Bacteria - 22429; Metazoa - 974; Fungi - 991; Plants - 531; Viruses - 0; Other Eukaryotes - 9610 (source:…	0.673
29.2.2.3.3	protein.synthesis.ribosome biogenesis.Pre-rRNA processing and modifications.methylotransferases	contig21993	AT5G50110.1	NP_568720.4	sp_v3.0_unigene21993	(at5g50110 : 149.0) S-adenosyl-L-methionine-dependent methyltransferases superfamily protein; FUNCTIONS IN: rRNA methyltransferase activity; INVOLVED IN: rRNA processing; LOCATED IN: cytoplasm; EXPRESSED IN: 24 plant structures; EXPRESSED DURING: 14 growth stages; CONTAINS InterPro DOMAIN/s: rRNA small subunit methyltransferase G (InterPro:IPR003682); Has 6840 Blast hits to 6840 proteins in 2435 …	-1.137
29.2.2.3.5	protein.synthesis.ribosome biogenesis.Pre-rRNA processing and modifications.DExD-box helicases	contig1224	AT3G18600.1	NP_188490.1	sp_v3.0_unigene1224	'(chl4|524236 : 729.0) no description available & (loc_os03g58810.1 : 634.0) no description available & (at3g18600 : 612.0) P-loop containing nucleoside triphosphate hydrolases superfamily protein; FUNCTIONS IN: helicase activity, ATP binding, ATP-dependent helicase activity, nucleic acid binding; LOCATED IN: nucleolus; EXPRESSED IN: 21 plant structures; EXPRESSED DURING: 13 growth stages; CONTAI…	0.658
29.2.2.3.5	protein.synthesis.ribosome biogenesis.Pre-rRNA processing and modifications.DExD-box helicases	contig6297	AT1G16280.1	NP_173078.1	sp_v3.0_unigene6297	'(at1g16280 : 552.0) RNA helicase 36 (RH36); FUNCTIONS IN: helicase activity, ATP binding, ATP-dependent helicase activity, nucleic acid binding; INVOLVED IN: post-embryonic development, embryo sac development, rRNA processing; LOCATED IN: nucleus; EXPRESSED IN: 30 plant structures; EXPRESSED DURING: 13 growth stages; CONTAINS InterPro DOMAIN/s: RNA helicase, DEAD-box type, Q motif (InterPro:IPR0…	0.598
29.2.2.3.99	protein.synthesis.ribosome biogenesis.Pre-rRNA processing and modifications.misc	contig23761	AT1G06720.1	NP_172157.1	sp_v3.0_unigene23761	'(at1g06720 : 657.0) P-loop containing nucleoside triphosphate hydrolases superfamily protein; FUNCTIONS IN: GTP binding, GTPase activity; INVOLVED IN: ribosome biogenesis; LOCATED IN: nucleus; EXPRESSED IN: 21 plant structures; EXPRESSED DURING: 13 growth stages; CONTAINS InterPro DOMAIN/s: AARP2CN (InterPro:IPR012948), Protein synthesis factor, GTP-binding (InterPro:IPR000795), Protein of unkno…	0.636
[truncated: 1,585 more rows]
